# Supplementary material for: Guts of the Urban Ecosystem: Microbial Ecology of Sewer Infrastructure
Source: mSystems. 2022 Jun 28;7(4):e00118-22. doi: 10.1128/msystems.00118-22 (PMC9426572; doi:10.1128/msystems.00118-22)
Supplement: DATA SET S1 [file msystems.00118-22-sd001.xlsx]

## Sheet: ASVs (counts)
ASV/oligotype	oligotype_pretty	Boonville-AUG-001	Spencer-AUG-002	Junction_City_East-AUG-003	Delano-AUG-004	Monticello-AUG-005	Albertville-AUG-006	Franklin-AUG-007	Springboro-AUG-008	Woodmere-AUG-009	Great_Falls-JAN-100	Portland-JAN-101	Vancouver_Marinepark-JAN-102	Vancouver_Westside-JAN-103	Moore-JAN-105	Yukon-JAN-106	Burkburnett-JAN-107	Freeport-JAN-108	Kenedy-JAN-109	Milwaukee_JI-AUG-010	Palmetto-JAN-111	Johns_Creek_Env_Camp-JAN-112	Little_River-JAN-113	Hardinsburg-JAN-114	Clintwood-JAN-115	Coeburn-JAN-116	Matewan-JAN-117	Williamson-JAN-118	Discovery_Bay-JAN-119	Milwaukee_SS-AUG-011	Richmond-JAN-120	Stockton-JAN-121	Santa_Barbara-JAN-122	Santa_Barbara-JAN-123	Bozeman-JAN-125	Syracuse-JAN-126	Pendleton-JAN-127	Duncansville-JAN-128	Memphis-JAN-129	New_London-AUG-012	Iowa_City-JAN-130	Burlington-JAN-131	Lincoln-JAN-132	Whittier-JAN-133	Austin-JAN-134	Madison-JAN-135	Yuma-JAN-136	St_Paul-JAN-137	Shakopee-JAN-138
oligo_08758	Parabacteroides_oligo_08758	0	0	5	6	0	2	0	4	0	9	4	7	0	4	13	0	10	0	0	0	5	7	8	4	0	5	5	7	0	0	4	0	6	6	0	6	9	0	8	3	6	5	12	4	5	3	6	3
oligo_08757	Acinetobacter_oligo_08757	0	4	0	0	9	6	3	0	0	0	5	5	0	4	5	0	0	0	3	0	13	23	0	0	5	0	0	4	3	8	0	4	0	3	0	0	0	0	4	5	3	5	13	17	3	4	4	3
oligo_08756	Cloacibacterium_oligo_08756	0	0	3	0	3	2	0	9	5	11	5	5	3	5	7	0	0	0	0	0	0	14	6	15	4	8	11	7	0	0	4	0	0	0	0	4	4	0	4	3	9	6	5	6	4	4	7	0
oligo_08755	Alishewanella_oligo_08755	0	0	0	0	0	0	0	0	15	0	0	0	0	0	0	0	0	0	0	0	13	0	0	0	0	0	0	0	0	0	0	0	0	0	0	0	0	0	7	0	0	0	3	0	0	0	0	0
oligo_08754	Bacteroides_oligo_08754	0	0	4	4	0	0	3	6	0	11	4	8	0	0	8	0	4	0	3	0	0	0	6	0	0	56	7	0	0	0	3	0	0	0	0	3	5	0	5	0	15	4	3	5	0	3	3	0
oligo_08753	Bacteroides_oligo_08753	0	4	0	6	0	4	0	0	0	0	0	0	0	0	10	0	0	0	0	0	0	3	0	0	0	0	0	0	0	0	3	0	0	5	0	6	0	0	6	0	0	0	0	0	0	0	0	0
oligo_08752	Tolumonas_oligo_08752	5	4	7	4	0	3	3	0	3	0	0	0	0	0	0	0	8	3	0	5	0	0	0	0	0	0	0	0	0	0	3	0	0	0	0	0	0	0	0	0	0	0	0	3	8	0	0	9
oligo_08751	Clostridiales_oligo_08751	4	0	7	0	0	0	0	0	8	0	0	0	0	0	0	0	0	0	4	0	0	0	0	0	0	0	0	0	0	0	0	0	0	0	0	0	0	0	6	0	0	0	3	0	0	0	0	0
oligo_08750	Parabacteroides_oligo_08750	0	0	0	6	0	4	4	7	3	7	10	5	0	6	13	3	4	10	0	0	4	15	9	17	7	10	17	11	4	0	5	0	3	3	0	0	13	0	6	7	11	8	19	4	5	6	7	4
oligo_08748	Trichococcus_oligo_08748	0	0	0	0	5	7	5	0	0	3	0	0	0	0	0	6	0	0	21	0	0	0	0	0	0	0	0	0	6	3	0	10	0	0	3	3	0	0	0	8	15	14	0	0	5	0	5	3
oligo_08747	Flavobacterium_oligo_08747	0	70	0	0	0	0	0	0	15	0	0	0	0	0	0	0	37	0	0	0	0	0	0	0	0	0	0	0	0	3	8	0	5	0	0	0	0	0	0	4	4	0	0	0	0	0	0	0
oligo_08743	Aeromonas_oligo_08743	6	4	4	0	8	5	5	0	0	0	0	0	0	0	7	4	0	0	0	3	0	0	4	0	0	0	6	4	5	3	0	0	0	0	0	9	0	0	0	5	15	0	0	0	11	0	4	7
oligo_08741	Aeromonas_oligo_08741	5	7	7	10	8	21	7	0	12	0	5	5	11	7	17	13	8	3	17	4	6	6	9	7	4	3	6	9	7	8	6	3	0	14	0	12	0	3	5	27	25	5	3	8	30	7	7	18
oligo_08739	Aeromonas_oligo_08739	5	13	10	20	21	16	3	0	4	3	5	6	3	4	8	0	8	0	17	0	0	0	5	7	51	5	7	0	14	3	0	3	0	10	4	11	0	0	5	18	0	30	0	0	30	0	36	21
oligo_08738	Aeromonas_oligo_08738	2814	1126	3430	4070	2398	4706	1694	54	1676	595	1418	620	814	1422	2550	2332	3672	329	4532	1262	283	539	1974	3856	1481	729	1192	3059	2978	1250	966	1477	1388	2128	658	2596	482	558	1474	3101	3261	3244	1464	2439	6237	1713	3479	2513
oligo_08737	Arcobacter_oligo_08737	0	13	0	0	0	0	0	0	0	3	0	0	4	15	0	0	0	0	0	0	0	18	0	0	4	35	7	0	0	0	0	0	0	0	4	0	5	0	0	10	8	0	0	0	4	0	0	0
oligo_08736	Pedobacter_oligo_08736	0	0	0	0	0	0	0	0	0	0	0	0	0	0	0	0	0	0	0	0	0	0	0	0	4	9	0	0	0	0	0	0	0	0	0	0	0	0	0	0	0	0	0	0	0	0	0	0
oligo_08732	Aeromonas_oligo_08732	5	3	5	11	9	9	3	0	0	0	3	0	0	0	7	5	6	0	17	0	0	3	5	15	3	0	0	6	5	0	0	0	9	4	0	5	0	0	6	10	3	8	3	8	12	0	13	3
oligo_08730	Aeromonas_oligo_08730	0	0	0	0	0	0	0	0	0	0	0	0	0	0	0	0	0	0	7	0	0	0	0	0	0	0	0	0	0	0	0	0	0	0	0	0	0	0	0	0	0	0	0	0	0	0	0	0
oligo_08729	Enterobacteriaceae_oligo_08729	3	6	3	0	0	0	0	0	0	0	0	5	0	0	0	6	8	9	3	0	0	0	3	0	0	3	0	0	4	0	3	0	6	0	0	0	0	0	0	0	0	0	3	0	0	9	0	0
oligo_08728	Enterobacteriaceae_oligo_08728	56	41	61	15	51	16	62	18	223	10	9	37	24	150	36	134	98	656	179	282	16	40	34	22	5	21	29	32	98	32	142	44	25	9	28	33	25	90	50	11	16	32	114	47	24	244	27	10
oligo_08722	Aeromonas_oligo_08722	3	10	13	24	14	22	6	0	8	6	20	9	15	18	19	19	6	0	51	0	0	3	6	22	13	0	9	14	19	8	4	11	6	22	6	46	4	0	5	30	34	23	0	6	38	3	18	28
oligo_08720	Aeromonas_oligo_08720	6	7	10	22	6	32	6	0	5	0	4	4	0	4	14	9	12	0	25	0	0	0	4	11	6	3	8	10	15	4	0	3	6	6	0	5	0	0	10	8	17	15	6	12	20	8	11	6
oligo_08718	Aeromonas_oligo_08718	7	4	31	23	14	33	12	0	9	3	15	3	3	5	8	7	22	0	23	11	0	0	0	22	87	0	11	7	17	0	4	12	8	7	4	11	4	3	11	14	6	11	20	20	42	19	23	13
oligo_08715	Paludibacter_oligo_08715	0	8	14	10	5	7	16	5	0	0	0	0	0	0	0	0	21	8	0	0	4	0	0	0	0	0	0	25	6	4	0	0	3	0	6	0	0	45	3	0	5	3	5	0	15	0	4	5
oligo_08714	Paludibacter_oligo_08714	0	0	0	0	0	0	0	0	0	0	0	0	0	0	0	0	0	0	0	0	0	0	0	0	0	0	0	0	0	0	0	0	0	0	0	0	0	0	0	0	70	0	0	0	0	0	0	0
oligo_08713	Sphingobacterium_oligo_08713	0	0	0	0	0	0	0	0	0	0	8	4	4	0	6	0	26	22	0	0	8	3	3	0	0	0	0	0	0	0	0	0	0	0	0	13	0	5	0	4	0	0	0	19	3	0	4	0
oligo_08708	Arcobacter_oligo_08708	4	0	0	0	0	1	0	0	0	0	0	0	0	0	0	0	3	0	0	0	0	0	0	0	0	0	0	0	0	0	0	0	0	0	0	0	0	0	4	0	0	0	0	0	0	0	0	0
oligo_08707	Arcobacter_oligo_08707	0	0	0	0	0	0	0	0	0	0	0	0	0	0	0	0	0	0	0	0	0	0	0	0	0	0	0	0	0	0	0	0	0	0	0	0	0	0	17	0	0	0	0	0	0	0	0	0
oligo_08706	Arcobacter_oligo_08706	294	105	119	19	23	85	19	5	26	10	151	52	82	7	51	6	482	223	128	6	223	32	53	0	0	10	38	19	28	20	3	0	4	4	15	112	21	70	359	37	20	40	17	257	33	8	36	0
oligo_08704	Enhydrobacter_oligo_08704	0	0	0	0	0	0	0	0	0	0	0	0	128	0	0	0	0	0	0	0	6	0	0	0	0	0	122	0	0	0	0	0	0	0	0	0	0	0	0	0	14	0	0	0	0	0	0	3
oligo_08703	Halobacteriovorax_oligo_08703	0	49	0	0	0	0	0	0	0	0	0	4	0	0	0	0	0	0	0	0	0	0	0	0	6	5	0	0	0	0	0	0	0	0	0	0	3	0	6	0	12	3	0	0	0	0	0	0
oligo_08702	Propionivibrio_oligo_08702	6	0	6	0	3	0	0	0	13	0	3	4	3	4	9	0	0	0	4	5	3	9	57	0	0	0	0	0	7	5	3	0	0	0	0	6	0	0	0	0	3	0	0	0	0	0	0	0
oligo_08698	Propionivibrio_oligo_08698	0	0	3	6	8	4	0	0	4	4	4	3	0	0	4	7	0	3	0	14	0	3	4	0	0	0	0	6	3	0	8	11	0	0	4	3	0	0	4	0	9	3	3	0	6	0	7	7
oligo_08697	Propionivibrio_oligo_08697	0	10	4	6	5	12	0	0	6	0	4	0	0	8	3	8	5	0	3	5	4	0	20	0	0	0	4	0	10	0	3	0	0	5	0	0	0	0	8	4	6	0	0	0	7	16	21	5
oligo_08695	Pseudomonas_oligo_08695	0	4	3	0	0	3	0	0	3	0	3	0	4	0	4	5	0	0	0	3	3	0	10	0	0	0	4	3	9	0	6	0	0	0	0	0	0	0	0	0	0	0	0	0	0	0	0	0
oligo_08694	Propionivibrio_oligo_08694	18	3	29	26	11	10	6	0	19	12	14	20	16	32	30	86	37	0	12	25	62	19	99	14	6	12	22	34	47	25	10	9	0	20	4	21	4	0	16	4	15	17	0	20	14	0	20	4
oligo_08692	Rhodocyclaceae_oligo_08692	0	14	0	4	0	3	0	0	5	8	11	6	0	10	0	0	0	0	8	0	3	13	9	21	0	5	4	0	11	7	0	0	0	23	0	24	0	0	6	0	19	0	0	0	0	0	19	3
oligo_08687	Propionivibrio_oligo_08687	5	0	3	14	0	9	0	0	8	3	10	3	5	0	6	6	5	4	6	0	14	11	12	6	0	0	4	0	6	0	7	0	0	25	0	10	5	0	4	3	14	0	0	3	4	0	13	4
oligo_08686	Dechloromonas_oligo_08686	0	0	0	10	0	1	0	0	0	0	0	0	0	0	0	0	0	0	0	0	0	0	0	6	9	9	6	0	0	0	0	0	0	0	3	0	0	0	0	0	15	0	0	0	12	0	4	7
oligo_08685	Dechloromonas_oligo_08685	0	0	0	21	0	1	0	0	0	17	3	7	10	0	0	0	0	0	0	0	0	0	0	48	82	46	25	0	3	0	0	0	0	18	15	5	15	0	7	49	75	11	0	0	60	0	29	59
oligo_08684	Azovibrio_oligo_08684	0	0	0	0	0	0	0	0	0	0	0	0	0	0	0	0	0	0	0	0	0	0	0	0	0	0	0	0	0	0	0	0	0	0	0	0	0	0	0	0	0	0	0	0	0	0	0	0
oligo_08683	Azovibrio_oligo_08683	3	0	5	0	0	1	5	0	0	0	0	0	0	0	0	0	0	3	0	0	0	0	0	0	0	0	0	0	5	0	0	0	0	0	0	0	0	0	0	0	0	0	0	0	0	0	0	0
oligo_08679	Clostridiales_oligo_08679	0	0	0	0	0	0	0	0	0	0	0	0	0	0	0	0	0	5	0	0	0	0	0	0	0	0	0	4	0	0	0	0	0	0	0	0	0	0	0	0	0	0	0	0	0	0	0	0
oligo_08678	Azonexus_oligo_08678	11	0	10	0	0	2	5	0	0	0	0	0	0	0	0	18	10	65	0	18	0	0	0	0	0	0	0	8	4	0	0	0	0	0	0	0	0	0	0	0	0	0	0	0	0	12	0	0
oligo_08675	Flavobacterium_oligo_08675	0	0	0	0	0	0	0	0	0	0	0	0	0	0	0	0	0	0	0	0	0	0	0	0	0	0	0	0	0	0	0	0	0	0	5	3	6	0	0	0	4	0	0	0	0	0	0	0
oligo_08667	Flavobacterium_oligo_08667	0	432	0	0	0	0	0	0	0	0	0	0	0	0	0	0	0	0	0	0	0	0	0	0	0	0	0	0	0	0	0	0	0	0	0	0	0	0	0	0	0	0	0	0	0	0	0	0
oligo_08665	Lachnospiraceae_oligo_08665	0	10	0	0	0	0	0	0	0	0	8	3	0	0	0	0	0	0	0	0	0	4	0	0	33	45	4	0	0	0	0	0	0	18	19	4	6	0	0	5	31	0	0	0	0	0	3	0
oligo_08664	Flavobacterium_oligo_08664	4	4610	0	0	0	0	0	0	0	15	62	36	17	0	0	0	10	0	5	0	12	37	7	28	358	308	91	0	5	0	0	0	0	212	257	43	111	0	17	20	348	21	0	0	20	0	5	8
oligo_08662	Flavobacterium_oligo_08662	0	51	0	7	0	7	4	0	0	0	0	14	8	3	10	4	104	0	3	0	4	7	0	3	8	0	3	0	0	3	0	7	7	0	5	0	6	0	3	15	16	13	0	9	4	0	4	3
oligo_08659	Flavobacterium_oligo_08659	0	11	0	0	0	0	0	0	0	0	0	0	0	0	0	0	0	0	0	0	0	0	0	0	0	9	0	0	0	0	0	0	0	0	0	0	0	0	0	0	4	0	0	0	7	0	0	0
oligo_08654	Flavobacterium_oligo_08654	0	0	0	0	0	0	0	0	0	3	0	0	0	0	0	0	3	0	0	0	0	4	0	0	199	6	0	0	0	0	0	0	0	0	0	4	0	0	0	0	8	0	0	0	0	0	0	0
oligo_08652	Flavobacterium_oligo_08652	0	0	0	0	0	0	0	0	0	0	12	3	5	0	0	0	29	0	0	0	0	0	0	0	108	0	0	0	0	0	0	0	0	4	0	10	0	0	0	0	18	0	0	0	0	0	0	0
oligo_08650	Flavobacterium_oligo_08650	0	0	0	0	0	0	0	0	0	0	0	0	0	0	0	0	0	0	0	0	0	0	0	0	0	0	0	0	0	0	0	0	0	0	6	0	0	0	0	0	0	0	0	0	0	0	0	0
oligo_08648	Flavobacterium_oligo_08648	0	61	0	0	0	0	0	0	0	0	32	10	5	0	3	0	12	0	0	0	9	42	13	26	684	44	21	0	0	5	0	0	0	3	11	30	22	0	7	7	43	0	0	0	0	0	0	4
oligo_08647	Flavobacterium_oligo_08647	0	0	0	0	0	7	0	0	0	0	7	0	0	0	4	0	0	0	0	0	0	0	4	4	102	85	5	0	0	0	0	0	0	16	16	0	52	0	0	3	89	0	0	0	15	0	5	17
oligo_08646	Flavobacterium_oligo_08646	0	0	0	0	0	0	0	0	0	0	0	0	0	0	0	0	0	0	0	0	0	22	0	0	12	19	0	0	0	0	0	0	0	0	3	0	0	0	0	0	14	0	0	0	0	0	0	0
oligo_08643	Flavobacterium_oligo_08643	0	5	0	0	0	0	0	0	3	6	12	3	6	0	4	0	0	0	4	0	20	15	28	0	59	146	9	0	3	5	0	0	0	10	21	11	7	0	0	0	55	3	0	0	17	0	11	4
oligo_08642	Desulfomicrobium_oligo_08642	0	10	0	0	0	0	5	0	0	3	0	0	0	0	4	0	0	0	0	0	0	13	0	0	3	122	0	0	0	0	0	0	0	0	49	0	0	0	0	0	0	0	0	0	4	0	0	0
oligo_08641	Acinetobacter_oligo_08641	3	3	6	5	9	15	0	0	7	0	3	0	0	4	10	3	7	0	10	0	0	0	3	5	0	0	3	0	5	3	0	0	4	5	0	0	0	0	0	0	0	4	4	3	4	0	6	0
oligo_08635	Acinetobacter_oligo_08635	8	25	31	23	28	29	22	0	21	7	14	14	8	50	21	24	0	0	45	0	47	8	54	48	29	3	18	0	22	31	0	16	5	18	9	28	8	5	42	17	40	15	25	16	29	19	27	5
oligo_08634	Acinetobacter_oligo_08634	7	12	12	16	19	29	8	0	9	15	47	32	19	96	67	83	41	0	26	9	20	22	54	52	17	6	10	29	5	64	5	20	15	43	23	68	11	9	4	42	47	54	49	34	62	3	58	16
oligo_08633	Acinetobacter_oligo_08633	17	45	45	43	85	64	31	0	50	10	19	14	18	64	37	31	0	0	36	0	12	0	12	51	5	7	29	5	35	18	5	9	12	41	8	29	6	0	23	48	34	46	12	7	68	0	33	15
oligo_08632	Acinetobacter_oligo_08632	1848	3729	3572	4993	7320	8626	1957	59	2541	1039	2192	1958	1405	6241	4147	4977	2836	21	7468	214	1691	958	3424	3556	515	319	1138	1276	3105	4695	225	1355	883	2257	819	4042	554	305	1801	2890	2953	3307	2861	2867	4099	181	3670	1123
oligo_08628	Acinetobacter_oligo_08628	3	3	4	11	3	16	11	0	0	0	0	5	0	7	4	0	6	0	0	0	0	0	0	3	5	0	0	4	3	0	0	4	0	0	0	3	0	0	0	3	3	7	0	0	7	0	0	0
oligo_08625	Acinetobacter_oligo_08625	0	0	0	0	0	0	0	0	0	0	0	0	0	0	0	0	8	0	0	0	0	0	0	0	0	0	0	0	0	0	0	0	0	0	0	0	0	0	0	0	0	0	0	0	0	0	0	0
oligo_08618	Simplicispira_oligo_08618	0	39	0	0	0	0	0	0	0	5	0	0	0	0	0	0	0	0	0	0	0	0	0	0	0	0	0	0	0	0	0	0	0	0	3	0	3	0	0	10	5	0	0	0	5	0	0	6
oligo_08617	Simplicispira_oligo_08617	0	32	0	5	0	0	0	0	0	0	0	5	0	0	0	0	0	0	0	0	0	0	0	0	0	55	0	0	0	0	0	0	0	5	11	0	0	0	10	0	7	0	0	0	9	0	9	233
oligo_08611	Comamonadaceae_oligo_08611	0	0	0	0	0	0	510	0	0	0	0	0	0	0	0	0	0	0	0	0	0	0	0	0	0	0	0	0	0	0	0	0	0	0	0	0	0	0	0	0	0	0	0	0	0	0	0	0
oligo_08610	Comamonadaceae_oligo_08610	0	44	0	50	5	4	7	0	0	14	0	0	3	0	0	0	0	0	0	0	0	0	4	148	4	14	7	18	3	4	3	0	0	26	8	0	0	120	5	18	19	0	0	0	52	0	80	241
oligo_08607	Comamonadaceae_oligo_08607	0	3	0	0	4	7	8	0	0	16	7	0	0	0	0	0	0	0	0	0	0	0	0	8	3	29	0	33	0	4	0	0	0	25	12	4	0	0	0	3	0	0	0	0	11	0	20	10
oligo_08606	Comamonadaceae_oligo_08606	59	13	0	5	15	16	4	0	0	18	0	3	0	0	0	0	0	0	0	0	0	0	0	0	9	4	0	0	0	0	0	0	0	20	31	0	0	3	0	9	0	0	0	4	53	0	26	46
oligo_08605	Thauera_oligo_08605	0	7	0	0	0	0	0	0	0	0	0	0	0	0	0	0	4	0	0	0	0	0	0	0	0	0	0	0	0	0	0	0	0	0	0	0	0	0	0	0	0	0	0	0	0	3	0	0
oligo_08604	Marinilabiliaceae_oligo_08604	0	0	7	12	3	0	3	0	0	0	0	0	0	0	0	0	3	0	0	0	0	0	0	0	0	0	0	9	0	0	3	0	0	0	0	0	0	0	0	0	0	0	6	0	3	3	0	0
oligo_08597	Thauera_oligo_08597	0	0	0	0	4	2	26	0	0	0	0	0	0	0	0	0	3	6	0	0	0	0	0	0	0	0	12	24	0	0	0	0	0	0	122	0	0	0	0	0	0	0	0	4	0	10	0	0
oligo_08596	Tolumonas_oligo_08596	10	5	8	0	0	3	3	0	13	0	8	0	0	8	7	3	12	0	9	0	9	4	15	4	3	9	4	6	10	8	0	0	0	0	0	6	0	9	6	0	5	0	0	4	0	0	9	4
oligo_08595	Bacteria_oligo_08595	0	0	0	0	0	0	0	0	0	0	16	3	11	28	24	16	29	0	0	5	17	9	24	8	3	4	5	13	0	6	11	0	0	0	0	23	0	16	0	0	7	8	3	6	6	0	7	0
oligo_08589	Tolumonas_oligo_08589	35	5	20	5	0	1	11	0	18	0	3	0	4	21	21	8	55	0	17	6	3	5	25	6	0	12	5	12	19	0	24	3	0	0	0	10	0	4	13	0	0	3	0	7	5	7	6	7
oligo_08588	Tolumonas_oligo_08588	5	0	4	3	0	0	0	0	14	0	9	0	0	7	5	3	9	0	4	0	0	0	7	3	0	0	4	0	5	0	3	0	0	0	0	3	0	0	7	0	0	5	0	0	0	0	3	0
oligo_08587	Tolumonas_oligo_08587	363	167	410	228	135	111	378	32	1098	79	604	132	268	1032	596	361	961	18	604	58	625	302	795	282	114	157	174	288	879	217	420	38	25	48	69	737	82	386	816	101	247	229	63	134	109	106	209	111
oligo_08584	Azonexus_oligo_08584	0	0	0	0	0	0	0	0	0	0	0	0	0	0	0	0	0	0	0	0	0	0	0	0	0	0	0	0	0	0	0	0	0	0	0	0	0	0	0	0	0	0	0	0	0	0	0	0
oligo_08583	Chryseobacterium_oligo_08583	0	0	0	0	0	0	0	0	0	0	0	0	0	0	0	0	0	5	0	0	0	0	0	0	0	0	0	0	0	0	0	0	0	0	0	0	0	0	0	0	0	0	0	0	0	0	0	0
oligo_08577	Pasteurellaceae_oligo_08577	0	0	0	0	0	0	0	0	0	0	0	0	0	0	0	0	0	0	0	0	0	0	0	0	0	0	0	0	0	0	0	0	0	0	0	0	0	0	0	0	0	0	0	0	0	0	0	0
oligo_08576	Pasteurellaceae_oligo_08576	0	0	0	0	0	0	0	0	0	0	0	0	0	0	0	0	0	0	0	0	0	0	0	0	0	0	0	0	0	0	0	0	0	0	0	0	0	0	0	0	0	0	0	7	0	75	0	0
oligo_08575	Pasteurellaceae_oligo_08575	0	0	0	0	0	0	0	0	0	0	0	0	0	0	0	0	0	0	0	65	0	0	0	0	0	0	0	0	0	0	0	0	0	0	0	0	0	0	0	0	0	0	0	0	0	0	0	0
oligo_08570	Chryseobacterium_oligo_08570	0	0	0	0	0	0	0	0	0	0	0	0	0	0	0	0	0	0	0	0	40	24	0	0	0	0	0	0	0	0	0	0	0	0	0	0	0	0	0	0	0	0	0	0	0	0	0	0
oligo_08568	Chryseobacterium_oligo_08568	0	0	0	0	0	0	0	0	3	0	4	0	0	0	4	0	3	0	0	0	240	150	0	0	0	0	0	0	0	0	0	0	0	0	0	10	0	0	33	0	0	0	0	3	0	0	0	0
oligo_08561	Chryseobacterium_oligo_08561	0	0	0	8	48	29	10	0	0	0	0	0	0	0	0	31	0	0	5	0	0	0	0	0	0	0	0	3	11	0	0	6	7	4	0	0	0	0	0	6	0	5	4	0	17	0	9	15
oligo_08560	Chryseobacterium_oligo_08560	0	5	0	20	39	14	14	0	0	0	0	15	9	10	3	20	0	0	0	0	0	0	0	0	0	0	0	0	4	0	0	0	0	0	4	10	0	0	0	15	3	15	0	0	16	0	9	5
oligo_08558	Flavobacteriaceae_oligo_08558	0	4	0	0	5	0	0	0	0	3	43	0	0	0	0	0	0	0	0	0	0	0	0	0	17	0	0	0	0	0	0	0	0	0	0	21	0	0	11	3	0	0	0	0	0	0	0	0
oligo_08557	Chryseobacterium_oligo_08557	0	0	0	0	0	0	0	0	0	10	0	0	0	0	0	0	0	0	0	0	0	0	0	0	0	0	0	0	0	0	0	0	0	0	0	0	0	0	0	0	0	0	0	0	0	0	0	0
oligo_08543	Cloacibacterium_oligo_08543	4	0	0	4	4	0	0	0	3	0	0	0	0	3	3	0	6	0	5	0	4	0	0	0	0	0	0	0	0	0	0	0	0	0	0	0	0	0	4	0	0	0	3	0	0	0	0	0
oligo_08542	Cloacibacterium_oligo_08542	7	0	0	0	0	0	0	8	7	0	0	0	0	0	3	0	7	0	0	0	0	0	0	0	0	0	0	5	3	0	4	0	0	0	0	0	0	0	8	0	3	0	0	7	0	0	0	0
oligo_08541	Prolixibacteraceae_oligo_08541	0	6	0	5	0	3	0	0	0	0	0	0	0	0	0	0	0	0	0	0	0	0	0	0	0	5	0	0	7	0	0	0	0	0	0	0	0	0	0	9	12	0	0	0	6	0	3	0
oligo_08539	Prolixibacteraceae_oligo_08539	7	0	0	0	0	0	0	0	10	0	0	0	5	0	8	0	0	6	0	0	0	3	0	0	0	4	0	0	0	0	0	0	0	0	0	0	0	0	0	0	0	0	0	4	0	0	0	0
oligo_08536	Bacteroidetes_oligo_08536	0	0	3	7	0	19	4	0	0	3	0	0	0	0	9	0	11	8	0	0	8	0	0	0	0	0	0	4	4	0	0	0	0	0	0	0	6	3	40	0	0	4	0	13	4	0	3	0
oligo_08535	Bacteroidetes_oligo_08535	14	5	3	26	0	34	22	6	0	5	0	0	0	0	21	4	23	48	0	5	16	7	0	0	0	0	0	12	10	0	0	0	0	0	9	0	5	0	37	0	0	3	5	32	10	0	6	5
oligo_08534	Proteiniclasticum_oligo_08534	0	0	0	0	0	0	0	0	0	0	0	0	51	0	0	0	0	0	0	0	0	0	0	0	0	0	0	0	0	0	0	0	0	0	0	0	0	0	0	6	0	0	0	0	0	0	0	0
oligo_08533	Brevundimonas_oligo_08533	0	0	0	0	0	1	0	0	0	0	0	0	0	0	0	0	3	8	0	3	0	0	0	0	0	0	0	0	0	0	0	0	0	0	0	0	0	0	0	0	0	0	0	0	0	0	0	0
oligo_08529	Parabacteroides_oligo_08529	0	0	0	0	0	0	0	0	0	6	21	4	18	16	8	7	3	0	0	4	74	26	3	0	0	0	0	7	0	11	6	6	0	0	0	12	3	0	0	4	8	14	50	16	5	0	20	5
oligo_08527	Cloacibacterium_oligo_08527	0	0	8	0	0	1	4	0	0	0	0	0	0	3	7	0	0	0	14	0	27	12	0	0	0	0	0	0	5	0	4	0	0	0	0	3	0	0	16	0	0	3	0	0	0	0	0	0
oligo_08526	Cloacibacterium_oligo_08526	6	4	0	0	4	4	0	0	11	3	0	0	4	8	19	0	0	0	0	0	29	5	5	0	0	0	3	15	5	3	0	0	0	0	0	0	0	0	28	0	5	0	3	14	0	0	3	0
oligo_08525	Cloacibacterium_oligo_08525	195	75	361	102	231	226	87	5	591	73	407	189	300	305	193	196	72	47	316	40	1645	459	54	17	0	13	22	96	379	195	94	62	36	68	29	255	28	27	758	58	107	240	920	358	116	42	249	61
oligo_08524	Bacteroidales_oligo_08524	0	11	0	34	26	12	0	0	4	0	0	0	0	0	0	0	0	0	0	0	0	0	0	0	0	0	4	0	31	0	0	0	0	3	0	0	0	0	0	0	4	0	0	3	25	0	19	10
oligo_08523	Bacteroidales_oligo_08523	4	0	0	6	6	8	6	0	4	0	0	0	0	0	7	4	13	42	0	5	0	0	0	0	0	0	0	11	0	0	0	0	3	0	0	0	0	0	0	0	0	6	0	10	14	16	3	3
oligo_08519	Bacteroides_oligo_08519	34	64	26	67	26	69	37	169	21	56	57	36	17	18	107	13	59	20	40	0	27	96	92	36	253	44	33	29	43	0	28	4	14	42	56	42	70	7	108	11	104	57	82	63	36	31	28	27
oligo_08518	Bacteroides_oligo_08518	90	109	59	126	42	150	77	537	66	96	102	61	39	13	202	19	103	96	62	6	51	318	182	127	185	97	116	64	75	13	46	4	27	60	78	103	146	11	199	15	165	112	122	87	61	58	33	32
oligo_08510	Veillonellaceae_oligo_08510	0	0	0	8	0	6	0	0	0	0	0	8	0	7	0	0	0	0	3	0	0	0	0	0	0	0	0	0	0	0	0	0	0	0	0	0	0	0	0	0	0	0	0	0	0	0	0	0
oligo_08509	Empedobacter_oligo_08509	0	3	0	21	6	50	6	0	0	0	0	22	0	21	0	0	0	0	7	0	0	0	0	0	0	0	0	0	8	0	0	0	0	0	0	0	0	0	0	0	0	19	0	0	14	0	7	0
oligo_08507	Lactococcus_oligo_08507	0	16	0	0	0	1	0	0	0	3	0	0	3	0	0	0	0	0	0	0	0	4	0	3	13	43	3	0	0	3	3	0	0	5	0	0	3	0	0	17	3	4	0	0	0	0	5	0
oligo_08503	Alistipes_oligo_08503	0	0	0	0	0	0	0	0	0	0	0	0	0	0	0	0	0	0	0	0	0	25	0	0	0	0	0	0	0	3	0	0	0	0	34	0	0	0	0	3	3	0	0	0	0	0	8	0
oligo_08499	Comamonadaceae_oligo_08499	3	0	5	9	0	3	0	6	0	3	6	0	0	4	7	4	0	0	0	0	3	8	4	0	0	0	0	6	4	0	0	0	0	6	4	7	0	0	17	0	7	0	5	7	3	4	0	3
oligo_08498	Alistipes_oligo_08498	46	98	30	79	34	72	37	311	25	61	66	31	33	44	130	20	60	46	50	3	36	168	132	62	96	69	51	50	45	12	16	0	31	53	37	64	81	9	158	13	77	82	47	56	33	37	44	35
oligo_08492	Megamonas_oligo_08492	0	0	0	10	11	0	0	0	0	0	0	7	5	3	12	0	0	0	0	0	8	0	0	0	0	0	0	0	3	0	0	0	0	0	0	9	0	0	20	0	0	0	6	3	0	0	0	0
oligo_08488	Acinetobacter_oligo_08488	0	0	10	4	0	13	6	0	0	0	0	3	3	6	11	0	0	0	13	0	49	8	0	0	0	0	0	0	5	7	0	0	0	0	0	18	0	0	4	0	0	6	5	41	0	0	0	0
oligo_08487	Empedobacter_oligo_08487	0	3	10	69	32	58	20	0	9	0	3	28	10	12	33	0	0	0	8	0	94	23	3	0	0	0	0	4	8	21	0	3	22	0	0	55	3	0	25	4	5	33	58	107	4	0	0	0
oligo_08482	Sulfuricurvum_oligo_08482	19	0	0	0	0	1	11	0	0	0	0	0	0	0	12	0	6	0	0	0	0	0	0	0	0	0	0	0	0	0	0	0	10	0	10	0	0	17	3	0	6	0	13	0	0	5	0	3
oligo_08481	Proteocatella_oligo_08481	0	0	0	0	0	0	0	0	0	0	0	0	0	0	0	0	0	0	0	0	0	0	0	0	0	0	0	0	0	0	0	0	0	0	91	4	0	3	0	0	10	0	0	0	0	0	0	164
oligo_08479	Bacteroides_oligo_08479	0	0	0	0	0	0	3	4	5	0	4	0	0	0	4	0	0	0	3	0	4	0	0	0	0	5	8	0	0	0	0	0	0	0	0	6	13	0	6	0	11	5	6	3	0	0	0	0
oligo_08476	Bacteroides_oligo_08476	6	7	7	12	0	3	6	25	7	16	16	3	5	0	12	0	17	11	8	0	10	15	11	24	5	75	11	0	0	4	5	0	0	17	14	11	25	0	18	3	36	12	16	13	9	0	9	6
oligo_08470	Cloacibacterium_oligo_08470	0	0	0	0	0	0	0	0	0	4	12	19	14	59	102	67	61	43	0	28	66	22	10	0	0	0	0	85	0	19	47	23	13	3	8	16	0	8	0	5	4	14	93	124	12	46	20	13
oligo_08469	Cloacibacterium_oligo_08469	78	19	42	11	9	9	12	0	20	0	0	3	0	5	4	5	8	0	22	0	3	0	0	0	0	0	0	0	13	0	4	0	0	0	0	0	0	0	28	0	0	3	7	5	0	4	5	0
oligo_08467	Cloacibacterium_oligo_08467	50	3	28	5	6	0	0	0	5	0	0	0	0	8	22	3	30	0	6	4	9	3	0	0	0	0	9	6	9	0	13	0	0	0	0	0	0	0	35	0	0	0	4	12	0	4	0	0
oligo_08466	Cloacibacterium_oligo_08466	8907	3417	4936	626	876	1240	1632	138	2437	75	153	661	419	1338	2714	1525	1645	1022	2384	761	1515	480	376	29	11	25	14	1748	1803	421	1032	374	251	86	147	292	39	73	3200	107	110	454	2150	2901	182	1126	450	196
oligo_08465	Enterobacteriaceae_oligo_08465	0	0	3	0	0	0	0	0	4	0	7	4	0	25	4	46	5	0	0	6	18	0	30	0	0	0	0	0	0	0	22	0	0	0	0	7	0	67	8	0	0	3	4	53	0	12	0	0
oligo_08464	Citrobacter_oligo_08464	7	0	17	0	9	2	10	0	7	0	0	0	0	19	0	15	28	85	5	87	4	0	4	35	0	0	0	13	5	0	25	4	0	0	0	3	3	6	12	14	0	7	9	16	0	57	3	11
oligo_08463	Enterobacteriaceae_oligo_08463	0	0	3	0	7	0	0	0	15	0	0	0	0	4	0	15	13	0	6	3	0	4	3	0	0	0	0	10	4	4	12	4	0	0	0	0	0	9	4	0	0	5	3	0	4	0	3	0
oligo_08462	Klebsiella_oligo_08462	4	0	18	0	0	0	0	0	7	0	0	0	0	4	0	3	8	0	0	31	6	0	0	0	0	0	0	0	0	0	6	8	0	0	0	0	0	6	6	0	0	3	0	5	0	11	0	0
oligo_08461	Kluyvera_oligo_08461	0	3	0	13	0	1	0	0	8	0	0	0	0	12	3	3	8	0	10	0	6	0	0	0	0	4	0	28	4	13	11	3	0	0	0	0	0	19	5	3	0	12	0	18	8	0	0	14
oligo_08449	Klebsiella_oligo_08449	8	11	10	3	11	12	13	14	35	0	5	11	4	25	5	40	8	0	29	27	10	13	0	8	5	5	6	8	16	7	24	8	0	7	5	6	6	15	25	0	6	8	14	10	3	23	0	0
oligo_08439	Cloacibacterium_oligo_08439	0	0	0	0	0	0	0	0	0	108	0	0	0	0	0	0	0	0	0	0	0	0	0	0	0	0	0	0	0	0	0	0	0	0	0	0	0	0	0	0	0	0	0	0	0	0	0	0
oligo_08438	Enterobacter_oligo_08438	102	143	154	84	215	68	94	6	546	543	120	141	83	719	123	445	213	34	474	533	375	66	117	213	127	63	148	200	120	315	236	180	25	24	32	94	58	353	347	76	144	118	82	121	84	251	57	369
oligo_08437	Enterobacteriaceae_oligo_08437	99	173	228	102	219	116	161	8	239	25	32	43	28	431	115	722	149	143	242	437	110	79	154	233	21	78	95	111	140	152	131	130	92	13	25	69	33	127	156	252	46	69	64	52	49	153	61	250
oligo_08433	Prevotella_oligo_08433	0	0	0	0	0	0	0	0	0	0	0	0	0	0	0	0	0	0	0	0	0	0	0	9	0	0	0	0	0	0	0	0	0	0	0	0	0	0	0	0	0	0	0	0	0	0	0	0
oligo_08431	Pseudomonas_oligo_08431	0	6	0	15	5	3	0	0	0	0	4	0	0	0	0	0	0	0	0	0	0	0	0	150	0	11	10	4	0	3	5	0	172	0	3	0	0	0	0	9	0	0	0	0	28	0	11	19
oligo_08428	Pseudomonas_oligo_08428	0	0	0	0	0	0	0	0	0	0	0	0	0	0	0	0	3	0	0	0	0	0	0	0	10	0	0	0	0	0	0	69	24	0	0	0	0	0	0	0	0	0	0	0	6	0	0	0
oligo_08427	Pseudomonas_oligo_08427	8	78	26	37	48	23	5	0	6	240	296	93	23	45	27	98	621	0	212	10	15	27	135	114	1008	36	121	43	14	62	40	9868	3028	156	44	270	22	3	39	107	193	196	361	32	248	19	31	12
oligo_08425	Pseudomonas_oligo_08425	0	17	0	11	0	0	7	0	0	0	0	0	0	0	0	0	0	0	0	0	0	0	0	0	0	0	0	0	0	26	0	0	0	0	14	0	0	0	0	71	0	0	0	0	34	0	24	30
oligo_08424	Pseudomonas_oligo_08424	0	15	0	20	0	0	0	0	0	0	0	0	3	0	0	0	56	0	0	0	4	0	0	0	0	0	0	0	0	0	7	0	0	0	5	0	0	0	0	0	0	0	0	19	15	0	5	3
oligo_08415	Pseudomonas_oligo_08415	0	0	0	0	0	0	0	0	0	0	0	0	0	0	0	0	0	0	0	0	0	0	0	0	0	0	0	0	0	0	0	0	0	0	0	0	0	0	0	0	0	0	0	0	0	0	0	0
oligo_08414	Sphingomonadales_oligo_08414	0	0	0	0	0	0	0	0	0	0	0	0	0	0	0	0	0	0	0	0	0	0	0	0	0	0	0	0	0	0	0	0	0	0	0	0	0	0	0	0	0	0	0	0	0	0	0	0
oligo_08410	Acinetobacter_oligo_08410	0	8	0	11	3	0	0	0	0	3	3	0	0	0	0	0	0	0	0	0	0	0	6	25	61	3	4	0	0	0	0	389	95	0	0	5	0	0	0	0	0	17	7	0	7	0	0	0
oligo_08409	Pseudomonas_oligo_08409	0	5	0	3	0	1	0	0	0	4	9	0	0	3	5	4	13	0	7	0	0	0	23	28	159	7	0	3	0	0	0	19	32	8	0	29	5	0	0	5	5	8	6	4	14	0	0	0
oligo_08408	Aeromonas_oligo_08408	5	0	4	6	6	3	3	0	0	0	0	0	0	0	3	6	4	0	4	3	0	0	4	5	0	0	0	0	10	0	3	5	3	0	0	3	0	0	0	0	3	7	0	0	8	0	3	4
oligo_08407	Flavobacterium_oligo_08407	0	0	5	5	4	6	0	0	0	0	0	0	0	0	0	5	5	0	8	0	0	0	5	6	0	0	0	6	8	0	0	0	0	3	0	0	0	0	0	3	5	5	3	3	6	5	0	5
oligo_08399	Aeromonas_oligo_08399	10	5	17	28	12	20	8	0	11	3	12	3	9	0	14	10	17	0	25	7	0	5	3	19	10	6	9	18	12	6	0	6	8	7	0	9	5	3	6	13	14	15	8	13	29	17	19	21
oligo_08398	Aeromonas_oligo_08398	4	0	3	5	4	4	0	0	0	3	5	0	3	4	12	6	21	3	5	7	0	0	7	11	10	0	4	10	0	8	3	0	5	17	6	4	0	4	4	16	10	15	5	10	16	4	16	6
oligo_08396	Aeromonas_oligo_08396	19	10	22	33	17	34	14	0	13	3	10	0	4	7	10	11	8	0	29	0	0	3	6	12	6	3	3	6	16	5	4	4	6	7	0	10	3	0	6	13	14	8	0	4	21	4	11	5
oligo_08395	Aeromonas_oligo_08395	22	10	27	22	19	47	12	0	13	0	6	0	4	3	9	5	26	0	33	4	3	0	14	13	8	4	0	12	26	5	0	7	7	4	3	15	3	3	11	14	15	14	14	12	25	8	23	14
oligo_08392	Clostridiales_oligo_08392	0	0	4	0	3	0	0	0	3	0	0	0	0	0	0	0	3	0	0	5	4	4	0	0	0	4	0	0	3	0	3	0	0	0	0	0	0	0	10	0	0	0	0	0	0	6	0	0
oligo_08390	Lactococcus_oligo_08390	0	0	0	0	0	0	0	0	0	0	0	0	0	0	0	0	0	0	0	0	0	0	0	0	0	0	0	0	0	0	0	0	0	0	0	0	0	0	0	0	0	0	0	0	0	0	0	0
oligo_08385	Pseudomonas_oligo_08385	15	0	5	0	0	0	0	0	0	0	0	0	0	0	0	0	16	0	0	0	0	0	0	0	0	0	0	0	0	0	0	0	0	0	0	0	0	0	0	0	0	0	0	0	0	6	0	0
oligo_08384	Pseudomonas_oligo_08384	209	0	36	0	0	13	7	0	3	0	0	0	0	0	0	0	8	0	0	0	0	0	0	0	0	0	0	0	0	0	0	0	0	0	0	0	0	0	0	0	0	0	0	13	0	3	0	0
oligo_08382	Desulforegula_oligo_08382	0	0	8	0	0	1	5	0	5	0	0	0	0	0	0	3	6	4	0	0	0	0	0	0	0	0	0	0	3	0	0	0	0	0	0	0	0	0	0	0	0	3	5	0	5	4	0	0
oligo_08380	Desulforegula_oligo_08380	0	0	0	0	0	0	0	0	0	0	0	0	0	0	0	0	0	0	0	0	0	0	0	0	0	0	0	0	0	0	0	0	0	0	0	0	0	0	0	0	0	0	0	3	0	4	0	0
oligo_08378	Chryseobacterium_oligo_08378	0	0	6	0	0	0	0	0	3	0	0	0	0	0	0	0	6	7	0	0	0	0	0	0	0	0	0	0	0	0	0	0	0	0	0	0	0	0	0	0	0	0	0	0	0	7	0	0
oligo_08377	Porphyromonadaceae_oligo_08377	10	3	4	8	3	3	10	3	0	0	0	0	0	0	4	3	13	0	0	0	8	0	4	0	0	0	0	0	3	0	14	0	3	0	0	0	0	15	10	0	0	0	3	5	3	8	3	0
oligo_08371	Porphyromonadaceae_oligo_08371	6	5	0	0	0	0	4	0	0	0	0	0	0	0	8	0	3	8	0	0	0	0	0	0	0	0	0	0	0	0	4	0	0	0	0	0	0	5	5	0	0	0	0	8	0	0	0	0
oligo_08370	Azonexus_oligo_08370	14	3	0	6	0	3	12	0	3	0	0	0	0	0	0	0	0	0	0	0	0	0	0	0	0	0	0	0	4	0	0	0	0	0	0	0	0	0	17	0	0	0	0	0	0	0	0	0
oligo_08366	Porphyromonadaceae_oligo_08366	101	29	27	61	6	25	59	6	10	8	4	4	4	7	47	8	33	34	12	0	57	20	52	3	3	0	10	4	30	0	46	3	13	3	30	9	7	66	72	0	12	20	18	49	12	11	29	4
oligo_08364	Turicibacter_oligo_08364	0	3	0	0	0	5	3	0	0	0	0	3	0	0	5	8	0	0	0	11	0	0	0	10	0	4	3	0	5	7	5	6	13	0	0	3	0	0	4	7	4	0	8	0	3	6	0	0
oligo_08363	Turicibacter_oligo_08363	0	5	4	6	13	8	7	3	6	0	8	3	3	15	5	11	6	0	5	19	6	9	4	15	0	0	9	10	5	6	13	17	10	7	0	6	5	0	8	6	5	7	22	6	7	15	5	0
oligo_08360	Prevotella_oligo_08360	0	0	0	0	0	0	0	0	3	0	8	3	0	0	0	0	6	4	0	0	8	9	0	9	0	0	0	0	0	0	0	0	7	4	0	0	0	0	4	0	3	0	4	3	4	0	5	0
oligo_08359	Haliea_oligo_08359	0	0	0	0	0	0	0	0	0	4	22	5	6	3	10	0	11	25	0	0	15	8	8	10	0	11	0	0	0	4	0	3	7	4	5	14	7	0	0	3	19	13	16	8	7	5	8	3
oligo_08355	Prevotella_oligo_08355	0	8	9	11	5	2	5	5	6	8	28	8	11	3	20	3	23	26	14	0	16	14	0	15	9	8	10	0	4	9	17	0	7	8	12	17	19	3	25	0	21	22	20	18	7	11	8	0
oligo_08353	Prevotella_oligo_08353	16	24	33	47	86	25	38	54	65	51	252	81	48	20	141	13	136	258	80	7	126	95	73	71	8	91	68	24	21	41	109	6	134	57	86	138	69	14	246	35	240	135	130	113	68	59	58	22
oligo_08352	Barnesiella_oligo_08352	0	6	4	12	0	4	0	15	0	9	9	0	0	6	9	0	3	0	0	0	0	16	8	6	0	8	0	6	8	0	0	0	4	6	7	3	3	0	16	0	12	3	6	5	6	0	3	4
oligo_08351	Thiobacillus_oligo_08351	3	4	0	6	0	3	0	8	0	4	10	0	0	5	10	0	6	4	3	0	0	5	13	3	0	0	0	6	3	3	0	0	4	3	5	5	8	0	7	6	10	5	6	3	3	7	4	0
oligo_08350	Ruminococcaceae_oligo_08350	5	4	5	6	0	1	4	19	0	4	3	4	0	0	13	0	6	4	0	0	0	7	12	0	0	6	0	7	0	0	0	0	4	0	0	4	3	0	14	0	7	4	8	0	3	0	5	0
oligo_08341	Barnesiella_oligo_08341	0	3	4	3	0	1	3	0	0	0	3	0	0	0	6	0	5	3	0	0	0	0	7	0	0	3	7	0	0	0	0	0	0	0	0	5	3	0	4	0	7	0	5	0	0	0	0	3
oligo_08337	Barnesiella_oligo_08337	7	11	10	19	5	8	6	29	4	10	9	0	5	5	11	3	9	13	3	0	3	21	13	5	0	6	0	9	0	0	0	0	5	8	7	14	6	0	18	0	28	10	10	12	5	4	8	6
oligo_08336	Barnesiella_oligo_08336	7	13	6	21	6	11	6	43	0	9	11	4	5	3	9	0	11	3	3	0	0	13	11	22	0	8	5	4	0	0	0	0	0	4	7	13	14	0	30	0	17	11	10	7	7	0	7	0
oligo_08335	Barnesiella_oligo_08335	0	6	3	0	0	1	0	7	0	4	0	0	0	0	0	0	3	4	0	0	0	8	13	0	0	3	0	0	0	0	0	0	0	0	0	4	0	0	5	0	22	0	0	0	0	0	3	0
oligo_08334	Paludibacter_oligo_08334	8	0	5	8	0	8	0	0	5	0	0	0	0	0	0	0	0	0	11	0	0	0	0	0	0	0	0	0	12	0	0	0	0	0	0	0	0	0	26	0	0	0	0	0	0	0	0	0
oligo_08324	Paludibacter_oligo_08324	6	34	0	18	0	7	3	4	6	0	0	0	0	0	15	0	0	26	35	0	15	45	14	0	6	11	0	0	19	0	3	0	0	0	24	4	4	0	50	7	59	4	0	5	5	0	23	19
oligo_08323	Paludibacter_oligo_08323	71	31	38	134	3	66	27	17	51	15	28	28	72	14	230	0	101	112	91	16	52	190	151	3	13	35	9	51	67	0	24	0	40	22	37	0	73	68	255	14	162	49	0	99	65	7	139	33
oligo_08321	Paludibacter_oligo_08321	38	15	18	3	0	3	16	0	79	19	39	24	29	58	84	0	21	0	43	0	100	89	6	4	0	10	0	4	40	0	77	0	0	5	10	20	8	3	182	4	55	8	5	19	8	0	39	7
oligo_08320	Bacteroidetes_oligo_08320	0	0	0	0	0	0	3	0	0	0	0	0	0	0	0	0	0	12	0	0	0	0	0	0	0	0	0	0	0	0	0	0	0	0	0	0	0	0	0	0	0	0	0	0	0	5	0	0
oligo_08319	Bacteroidetes_oligo_08319	0	0	0	0	0	0	0	0	0	0	0	0	0	0	0	0	0	4	0	0	0	0	0	0	0	0	0	0	0	0	0	0	0	0	0	0	0	0	0	0	0	0	0	0	0	0	0	0
oligo_08318	Anaerocella_oligo_08318	0	4	3	11	0	4	0	0	0	4	0	4	0	0	8	0	7	0	0	0	7	7	0	0	0	0	0	0	0	0	5	0	0	0	3	0	0	26	9	0	4	6	4	11	8	4	3	0
oligo_08317	Enterobacteriaceae_oligo_08317	0	3	0	7	0	6	0	0	0	0	0	0	0	0	4	0	14	3	0	0	3	10	0	0	0	0	0	0	0	0	0	0	0	0	0	0	19	5	5	0	0	0	0	5	8	0	3	3
oligo_08309	Butyrivibrio_oligo_08309	0	0	0	0	0	0	0	0	0	0	0	0	0	0	0	0	0	0	0	0	0	0	0	0	0	0	0	0	0	0	0	0	55	0	0	0	0	0	0	0	0	0	0	0	7	0	0	0
oligo_08308	Porphyromonadaceae_oligo_08308	0	0	0	0	0	0	0	0	0	0	0	0	0	0	0	0	0	0	0	0	0	0	0	0	0	0	0	0	0	0	0	0	532	0	0	0	0	0	0	0	0	0	0	0	0	0	0	0
oligo_08296	Arcobacter_oligo_08296	4	0	9	6	0	2	11	0	0	0	0	0	0	0	0	0	126	13	0	0	0	0	0	0	0	0	0	7	4	0	0	0	0	0	0	0	0	0	0	0	0	0	0	0	0	23	0	0
oligo_08293	Arcobacter_oligo_08293	5	0	0	0	0	1	0	0	0	0	5	0	3	0	0	0	6	9	3	0	9	0	0	0	0	0	0	0	0	0	0	0	0	0	0	0	0	0	10	0	0	3	0	8	0	0	0	0
oligo_08292	Arcobacter_oligo_08292	0	21	3	4	0	1	0	0	0	0	0	0	0	0	0	0	13	4	3	0	0	0	0	0	0	0	0	3	3	0	0	0	5	0	0	0	0	5	0	0	4	0	0	0	6	4	5	0
oligo_08290	Arcobacter_oligo_08290	0	0	0	0	0	0	0	0	0	9	5	4	4	0	3	0	12	0	0	0	0	0	12	3	0	0	0	0	0	0	0	0	0	9	3	24	0	0	0	18	17	12	0	0	35	0	43	6
oligo_08276	Arcobacter_oligo_08276	7	8	0	6	0	4	0	0	0	4	4	0	4	0	0	0	3	0	4	0	0	0	7	0	0	0	3	0	5	0	0	0	0	8	0	15	0	0	3	4	7	0	0	0	9	0	9	0
oligo_08275	Lachnospiraceae_oligo_08275	0	3	0	3	0	3	0	0	0	0	0	0	0	0	0	0	0	0	3	0	0	0	0	0	0	0	0	0	8	0	0	0	0	0	0	6	0	0	4	4	3	0	0	0	5	0	10	0
oligo_08274	Arcobacter_oligo_08274	28	15	8	13	13	18	4	0	0	0	0	0	0	0	0	0	0	0	12	0	0	0	0	0	0	0	0	0	20	0	0	0	0	0	0	0	0	0	13	4	4	0	0	0	6	0	4	0
oligo_08273	Arcobacter_oligo_08273	314	242	78	153	136	272	54	10	25	156	109	20	43	11	37	4	116	12	165	0	7	0	110	9	0	11	57	3	269	3	0	0	0	210	62	414	29	3	160	252	285	136	11	16	458	0	657	70
oligo_08271	Arcobacter_oligo_08271	0	0	0	0	0	0	0	0	0	3	31	0	5	0	0	0	0	0	0	0	15	4	4	3	5	0	5	0	0	0	0	0	0	0	0	14	0	0	0	4	11	0	0	0	4	0	6	0
oligo_08269	Arcobacter_oligo_08269	37	225	0	9	12	35	16	0	22	40	408	8	44	12	3	0	0	0	82	0	182	43	67	7	105	29	62	0	52	0	0	0	0	3	25	114	79	44	679	41	249	4	0	3	49	0	84	23
oligo_08267	Arcobacter_oligo_08267	0	0	0	0	0	1	0	0	0	14	0	0	0	0	0	16	6	0	0	0	0	0	0	9	0	5	33	0	0	15	0	0	0	8	22	0	12	0	0	29	55	11	0	0	90	0	66	37
oligo_08266	Arcobacter_oligo_08266	0	176	0	965	291	1007	45	4	4	150	0	0	4	0	0	175	169	0	80	0	0	0	0	168	15	58	330	72	467	166	0	7	0	52	310	0	188	6	12	317	640	101	0	34	1542	6	956	529
oligo_08253	Arcobacter_oligo_08253	17	9	25	4	7	16	17	0	3	0	0	0	0	3	14	5	10	8	18	0	0	0	0	0	0	0	0	4	15	0	11	0	5	0	0	5	0	0	4	4	0	3	11	20	11	6	0	0
oligo_08251	Arcobacter_oligo_08251	3	5	5	0	6	6	4	0	0	0	0	0	0	0	6	3	0	0	4	0	5	3	3	0	0	0	0	0	0	0	0	0	0	0	0	0	0	0	4	0	0	0	6	6	5	3	0	0
oligo_08240	Arcobacter_oligo_08240	0	0	0	0	0	0	0	0	0	0	0	0	0	0	0	0	0	8	0	0	0	0	0	0	0	0	0	0	0	0	0	0	0	0	0	0	0	0	0	0	0	0	0	0	0	0	0	0
oligo_08239	Arcobacter_oligo_08239	8	0	9	0	0	0	9	0	0	0	0	0	0	0	7	0	15	65	0	0	0	0	0	0	0	0	0	0	0	0	0	0	3	0	0	0	0	0	0	0	0	6	37	82	0	16	0	0
oligo_08237	Gemmobacter_oligo_08237	8	5	8	5	6	3	22	0	19	0	4	10	5	12	7	20	11	0	10	17	6	0	3	6	0	10	8	9	9	11	3	11	6	3	35	0	3	0	7	9	0	0	6	10	6	17	7	0
oligo_08233	Gemmobacter_oligo_08233	0	0	0	6	6	0	6	0	9	0	0	0	3	0	0	8	0	0	3	0	4	3	0	3	28	12	0	5	13	3	0	8	9	0	17	3	4	0	4	4	0	0	0	11	0	11	0	0
oligo_08227	Clostridiales_oligo_08227	4	0	5	0	5	1	3	0	3	0	0	0	0	4	0	14	6	0	4	30	0	0	0	0	0	0	0	6	4	4	0	13	15	0	0	3	0	0	23	0	0	0	13	8	0	5	0	0
oligo_08226	Rhodobacteraceae_oligo_08226	0	5	0	0	0	0	0	0	0	0	0	0	0	0	0	0	0	0	0	0	0	0	0	0	0	5	93	0	0	0	0	0	0	0	11	0	35	0	0	0	0	0	0	0	0	0	0	0
oligo_08225	Gemmobacter_oligo_08225	0	0	0	0	0	0	0	0	0	0	17	3	11	0	0	0	5	0	3	0	6	7	0	5	54	155	34	0	0	23	0	0	0	5	10	6	23	0	3	4	5	0	0	0	0	0	6	0
oligo_08223	Diaphorobacter_oligo_08223	0	3	0	6	3	5	0	0	0	3	0	0	3	6	0	4	0	0	0	9	8	4	0	3	0	0	0	0	0	10	10	6	9	4	0	0	0	0	0	0	4	0	4	3	0	3	3	0
oligo_08222	Clostridium sensu stricto_oligo_08222	7	3	3	10	6	3	3	0	7	7	4	9	4	20	8	22	6	3	4	38	13	8	5	12	0	4	12	12	0	20	20	15	39	4	6	9	3	0	5	0	10	10	16	0	3	24	4	0
oligo_08221	Clostridium sensu stricto_oligo_08221	0	3	4	3	7	3	0	0	6	3	0	5	6	11	5	14	7	0	0	23	12	6	10	3	0	0	6	11	5	22	9	20	34	5	6	5	0	0	0	8	9	8	27	5	7	16	4	0
oligo_08220	Flavobacterium_oligo_08220	0	0	0	0	0	0	0	0	8	0	0	0	0	0	0	0	0	47	0	0	0	0	0	0	0	0	0	0	5	0	0	0	0	0	0	0	0	32	0	0	0	0	0	4	0	6	0	0
oligo_08218	Propionivibrio_oligo_08218	0	3	4	0	5	3	4	0	0	0	0	0	0	0	4	3	4	0	0	15	0	0	0	0	0	0	0	5	0	0	0	0	0	0	0	0	0	0	7	0	0	0	0	0	0	0	0	0
oligo_08217	Propionivibrio_oligo_08217	8	6	17	12	13	13	11	0	40	0	3	13	4	13	16	36	20	3	4	106	7	4	0	7	0	0	0	66	11	4	5	16	0	0	0	0	0	0	23	0	5	0	0	9	7	22	6	0
oligo_08215	Rhodocyclaceae_oligo_08215	10	5	6	23	11	13	22	3	21	7	0	4	4	26	11	53	15	0	3	242	9	3	5	3	0	4	12	65	18	9	28	20	14	0	0	9	4	0	12	0	4	9	11	9	6	42	9	3
oligo_08214	Rhodocyclaceae_oligo_08214	3	0	4	8	0	8	6	0	5	0	0	0	0	4	3	13	0	0	0	47	0	0	0	0	0	0	0	10	0	3	4	3	0	0	0	0	0	0	0	0	0	3	0	3	0	0	0	0
oligo_08209	Dechloromonas_oligo_08209	0	3	0	0	0	0	0	0	0	0	0	0	37	0	3	0	0	0	0	0	0	0	0	0	0	0	3	0	0	0	0	0	0	0	0	0	0	0	0	0	21	0	0	0	0	0	0	0
oligo_08208	Rhodocyclaceae_oligo_08208	0	0	0	0	0	0	0	0	0	0	5	0	0	0	42	0	0	0	0	0	5	0	0	0	0	8	0	0	0	0	0	0	0	0	0	0	5	0	21	0	11	0	0	0	0	0	0	0
oligo_08204	Dechloromonas_oligo_08204	17	3	20	4	14	5	19	0	0	0	0	4	10	4	47	11	16	3	4	7	86	4	4	10	3	6	46	53	3	9	6	6	0	0	0	4	8	0	13	6	19	6	6	0	7	13	5	0
oligo_08203	Dechloromonas_oligo_08203	4	16	0	5	0	10	14	0	0	0	0	0	0	18	3	3	9	0	4	0	8	5	0	5	0	20	21	13	10	13	0	3	0	0	5	0	0	0	7	124	38	0	0	0	6	0	3	6
oligo_08202	Sutterella_oligo_08202	3	0	0	0	0	0	0	0	0	0	0	0	0	0	0	0	0	0	0	0	0	0	0	0	0	0	0	0	0	0	0	0	0	0	0	0	0	0	0	0	0	0	0	0	0	0	0	0
oligo_08198	Dechloromonas_oligo_08198	6	26	6	0	0	0	4	11	14	0	0	15	18	5	4	0	0	0	5	0	6	3	0	0	0	0	0	0	13	0	0	6	0	0	0	0	0	5	22	0	6	0	0	0	0	0	0	0
oligo_08197	Clostridiales_oligo_08197	3	3	7	0	0	0	0	0	9	0	0	0	0	0	0	0	0	0	0	4	0	0	0	0	0	0	0	0	0	0	0	0	0	0	0	0	0	7	0	0	0	3	0	0	0	0	3	0
oligo_08196	Dechloromonas_oligo_08196	22	5	31	0	0	2	9	0	20	0	0	0	0	0	13	4	14	6	6	41	16	19	0	0	0	0	0	16	14	0	18	0	9	0	0	0	0	37	24	4	0	3	7	14	0	6	0	0
oligo_08195	Lachnospiraceae_oligo_08195	0	62	0	18	6	10	0	0	0	5	0	0	0	0	4	6	3	0	0	0	0	0	6	7	0	6	0	3	3	0	0	0	0	3	3	0	3	0	0	4	3	0	0	0	0	0	4	11
oligo_08194	Azonexus_oligo_08194	12	0	12	8	3	5	0	0	6	0	0	0	0	0	0	0	0	5	0	0	0	0	0	0	0	0	0	8	4	0	3	0	0	0	0	0	0	0	0	0	0	0	0	0	4	3	0	0
oligo_08189	Propionispira_oligo_08189	0	30	0	0	0	7	0	0	0	0	0	0	0	0	0	0	0	0	0	0	0	0	0	3	17	0	4	0	0	0	0	0	0	0	0	0	0	0	4	0	4	0	0	0	0	0	0	0
oligo_08185	Novosphingobium_oligo_08185	20	3	7	0	0	0	0	0	0	0	0	0	0	17	0	0	5	3	0	0	0	4	0	0	0	0	0	0	0	0	0	0	0	0	0	0	0	0	20	6	11	6	0	0	0	0	3	0
oligo_08183	Porphyromonadaceae_oligo_08183	0	0	0	0	0	0	0	0	3	0	0	0	0	0	0	0	0	0	0	0	3	0	0	0	0	0	0	0	0	0	7	0	0	0	0	0	0	5	4	0	0	0	0	0	0	0	0	0
oligo_08179	Flavobacterium_oligo_08179	0	0	0	16	22	52	0	0	0	4	4	0	0	0	0	0	0	0	0	0	0	0	0	0	0	0	0	0	0	0	0	0	0	5	0	0	0	0	0	0	0	0	0	0	13	0	12	7
oligo_08176	Propionivibrio_oligo_08176	0	0	0	0	0	0	0	0	0	0	12	0	0	0	0	0	0	0	0	0	7	18	0	0	0	0	0	0	0	0	0	0	0	0	0	0	0	0	8	0	0	0	0	0	0	0	0	0
oligo_08174	Flavobacterium_oligo_08174	17	3	9	0	0	0	3	0	29	4	24	11	15	10	10	5	0	0	19	0	37	17	39	0	0	8	4	0	17	8	5	0	0	4	0	19	0	0	36	0	10	3	3	0	0	0	5	0
oligo_08171	Propionivibrio_oligo_08171	26	0	37	9	6	1	24	0	31	0	0	4	0	9	0	23	37	18	9	13	0	0	0	0	0	0	0	36	18	8	0	0	4	0	0	0	0	0	8	0	4	15	8	20	7	33	8	4
oligo_08168	Propionivibrio_oligo_08168	0	5	4	23	15	13	6	0	8	0	0	0	0	0	0	0	0	0	4	0	0	0	6	21	0	3	23	3	22	0	0	0	0	3	0	0	0	0	3	3	12	0	0	0	13	0	15	6
oligo_08166	Propionivibrio_oligo_08166	0	6	0	14	7	17	0	0	0	0	0	0	0	0	0	0	0	0	5	0	0	0	3	0	0	4	3	0	27	3	0	0	0	0	5	0	0	0	0	0	0	0	0	3	18	0	8	10
oligo_08165	Propionivibrio_oligo_08165	11	25	11	211	114	114	47	0	46	11	5	3	14	5	5	36	11	0	40	0	0	0	38	190	3	66	173	37	102	7	4	20	7	40	21	15	9	0	29	11	68	40	0	6	134	0	163	70
oligo_08162	Ruminococcus_oligo_08162	0	0	0	0	0	0	0	0	0	0	0	0	0	0	0	0	0	0	0	0	0	0	0	0	0	0	0	0	0	0	0	0	0	0	0	0	0	0	0	0	0	0	0	0	0	0	0	0
oligo_08160	Rhodocyclaceae_oligo_08160	0	0	0	0	0	0	0	0	0	0	0	0	0	0	0	0	0	0	0	0	0	0	0	0	3	0	0	0	0	0	0	0	0	0	0	0	0	0	0	0	0	0	0	0	0	0	0	0
oligo_08159	Rhodocyclaceae_oligo_08159	0	8	0	3	0	1	0	0	0	7	0	0	0	3	0	0	0	0	3	0	0	0	18	19	14	13	18	0	7	0	0	0	0	5	0	7	4	0	0	0	0	0	0	0	9	0	13	6
oligo_08156	Propionivibrio_oligo_08156	15	0	27	8	14	28	12	0	47	22	27	18	21	26	33	32	12	0	21	50	29	25	81	15	17	42	22	32	63	45	13	16	9	19	5	31	7	3	36	8	34	19	17	13	26	3	24	8
oligo_08154	Propionivibrio_oligo_08154	0	0	0	6	8	39	0	0	0	0	0	0	0	0	0	0	6	0	0	0	4	0	0	0	0	4	0	0	3	16	0	0	0	0	8	0	0	0	9	0	16	0	0	0	11	0	8	36
oligo_08148	Rhodocyclaceae_oligo_08148	0	0	0	0	0	0	0	0	0	0	4	0	0	0	0	0	0	0	0	0	0	0	0	0	0	0	0	0	0	0	0	0	0	0	0	0	0	0	0	0	0	0	0	0	0	0	0	0
oligo_08136	Propionivibrio_oligo_08136	13	0	8	0	0	0	12	0	11	0	3	0	3	4	5	17	5	0	0	35	13	11	3	0	0	0	0	0	3	3	15	0	0	0	0	3	0	0	14	0	0	0	5	4	0	7	0	0
oligo_08134	Propionivibrio_oligo_08134	20	13	30	21	30	9	26	5	37	5	4	7	0	13	4	26	8	0	0	23	23	14	18	0	0	4	0	18	12	4	12	5	3	0	0	12	4	0	13	0	0	8	5	0	5	10	0	0
oligo_08129	Rhodocyclaceae_oligo_08129	0	3	0	5	0	0	0	0	0	4	0	0	0	5	4	0	0	0	0	0	0	0	153	10	5	0	3	0	0	0	0	0	0	0	0	0	0	0	0	0	0	3	0	0	0	0	3	5
oligo_08128	Rhodocyclus_oligo_08128	0	0	0	0	0	0	0	0	3	0	0	0	3	3	0	0	0	0	0	0	0	0	121	0	0	0	0	0	4	0	5	0	0	3	0	0	0	0	4	0	3	0	0	0	0	0	5	0
oligo_08125	Rhodocyclaceae_oligo_08125	12	0	4	0	3	6	4	0	9	0	0	0	0	0	0	0	0	0	0	20	3	0	0	0	0	0	0	3	4	0	12	0	0	0	0	0	0	0	0	0	0	6	3	7	0	5	0	0
oligo_08123	Moraxella_oligo_08123	0	0	11	3	0	0	3	0	4	0	0	0	0	0	4	0	0	0	0	32	0	0	0	0	0	0	0	0	0	3	9	8	0	0	0	0	0	0	0	0	0	0	16	3	0	9	0	0
oligo_08121	Rhodocyclaceae_oligo_08121	29	4	53	18	18	25	32	0	43	7	3	10	0	29	35	18	10	25	12	237	28	5	0	0	0	0	0	31	39	17	69	22	9	5	0	0	0	4	28	6	0	17	38	50	16	39	12	4
oligo_08115	Gallicola_oligo_08115	0	0	0	0	0	0	0	0	0	0	0	0	0	0	0	0	0	0	0	0	0	0	0	0	0	0	0	0	0	0	0	0	0	0	0	0	0	0	0	0	0	0	0	0	0	0	0	0
oligo_08114	Pseudomonas_oligo_08114	8	0	0	35	0	2	4	0	0	0	0	0	0	0	0	0	7	57	0	0	0	0	0	0	0	0	0	0	0	0	0	0	0	0	0	0	0	0	0	4	0	0	0	0	3	0	0	0
oligo_08113	Zoogloea_oligo_08113	11	0	6	0	0	0	7	0	10	0	0	0	4	0	0	7	0	0	3	6	13	4	0	0	0	0	0	0	0	5	0	0	3	0	0	0	0	0	10	0	5	0	0	3	0	0	0	0
oligo_08111	Zoogloea_oligo_08111	35	10	57	9	21	2	31	3	37	3	13	8	9	32	13	25	29	0	8	15	95	32	4	3	0	4	3	16	24	17	10	16	7	13	8	14	5	11	84	3	37	7	11	35	11	8	14	4
oligo_08109	Betaproteobacteria_oligo_08109	0	0	0	0	0	0	0	0	10	0	0	0	0	0	0	0	0	0	0	4	4	0	0	0	0	0	0	0	0	4	5	0	6	0	0	0	0	0	0	0	0	0	4	4	0	5	0	0
oligo_08107	Dialister_oligo_08107	0	0	10	6	60	6	4	4	12	6	37	20	10	15	13	16	34	8	13	36	11	10	13	11	19	4	11	10	3	70	26	23	75	8	5	20	12	3	10	4	14	15	35	13	10	26	9	5
oligo_08106	Dialister_oligo_08106	0	0	5	0	5	5	6	8	35	0	9	4	3	17	11	6	14	25	3	5	11	3	6	5	0	0	0	8	0	16	9	22	14	3	4	3	0	0	6	3	9	3	30	5	6	23	0	0
oligo_08103	Epsilonproteobacteria_oligo_08103	4	0	10	0	0	0	0	0	12	3	0	0	0	0	0	0	9	25	0	0	3	0	0	0	0	0	0	0	0	0	0	0	0	0	0	0	0	0	42	0	0	5	0	16	0	5	0	0
oligo_08102	Proteobacteria_oligo_08102	15	7	40	0	0	0	5	8	93	0	0	0	0	0	6	0	8	8	8	0	13	0	0	0	0	0	0	5	13	0	0	0	0	0	0	5	0	4	54	0	0	7	5	27	0	3	0	0
oligo_08101	Pedobacter_oligo_08101	0	0	0	0	0	0	0	0	5	0	0	0	0	4	0	10	5	0	0	6	3	0	0	0	0	0	0	0	3	0	0	0	0	0	0	0	0	128	0	0	0	0	0	0	0	0	0	42
oligo_08095	Lactococcus_oligo_08095	25	38	40	13	26	17	16	20	106	16	42	31	16	225	62	134	214	0	106	165	82	47	22	42	0	9	31	21	56	49	41	12	0	10	10	22	7	5474	47	9	16	58	15	23	27	28	27	1494
oligo_08094	Enterococcus_oligo_08094	0	0	0	0	0	1	0	0	4	0	0	0	0	0	0	5	0	0	5	5	0	0	0	0	0	0	0	4	9	0	4	3	5	0	0	0	0	0	0	0	0	3	3	0	12	8	0	5
oligo_08092	Enterococcus_oligo_08092	0	0	0	0	3	2	4	0	0	0	0	3	3	0	3	6	0	0	317	0	9	0	0	0	0	0	0	0	15	4	3	0	0	0	0	0	0	14	4	0	0	7	0	4	8	0	4	0
oligo_08090	Enterococcus_oligo_08090	0	4	0	3	12	4	5	0	7	3	0	0	0	11	0	7	0	0	17	13	0	0	0	0	0	0	7	0	3	0	16	7	3	0	0	0	0	0	0	0	0	0	0	0	4	9	0	4
oligo_08089	Enterococcus_oligo_08089	0	5	0	4	21	3	4	9	5	5	0	3	0	11	4	5	3	0	5	16	7	0	0	0	0	0	0	6	4	6	12	3	56	0	0	0	0	26	0	0	4	4	10	0	7	40	6	0
oligo_08087	Lachnospiracea_incertae_sedis_oligo_08087	0	4	0	0	6	9	3	0	0	3	0	0	4	0	0	11	0	0	7	0	0	0	0	3	0	0	3	7	4	5	0	0	0	5	0	3	0	0	0	6	3	8	0	0	3	0	8	0
oligo_08080	Trichococcus_oligo_08080	0	0	0	10	27	27	20	0	10	13	0	3	0	3	3	22	0	0	41	5	0	0	0	14	0	0	6	12	23	9	0	4	4	0	3	0	5	0	0	4	16	18	0	0	11	3	9	5
oligo_08079	Trichococcus_oligo_08079	3	6	0	11	24	48	25	0	8	3	0	0	0	0	0	16	0	0	59	0	0	0	0	3	0	0	0	6	15	0	0	0	0	5	0	0	0	0	0	0	10	5	0	0	6	0	4	0
oligo_08078	Trichococcus_oligo_08078	0	4	0	9	14	25	12	0	6	19	0	9	6	13	4	52	3	0	27	0	3	0	6	14	0	7	5	25	15	13	0	8	8	21	11	5	6	0	0	7	33	35	3	0	21	4	14	7
oligo_08077	Trichococcus_oligo_08077	183	414	62	1068	3007	3048	1677	34	733	2116	165	644	750	963	307	4930	312	8	4705	308	135	57	488	1489	220	452	772	2901	1966	1544	193	1594	798	1973	1231	355	886	5	97	788	3783	3141	53	94	2360	683	2253	1022
oligo_08071	Flavobacterium_oligo_08071	0	114	0	0	0	0	0	0	0	3	0	0	0	0	0	0	0	0	0	0	0	0	0	0	0	0	0	0	0	0	0	0	0	0	16	0	5	0	0	0	33	0	0	0	0	0	0	0
oligo_08064	Flavobacterium_oligo_08064	0	0	0	0	0	0	0	0	0	0	4	4	0	0	16	0	0	0	0	0	0	10	0	9	780	26	7	0	0	0	0	0	0	5	5	4	0	0	0	5	13	9	0	0	0	0	0	0
oligo_08058	Flavobacterium_oligo_08058	0	91	0	0	0	2	0	0	0	58	7	6	8	0	0	0	0	0	0	0	0	19	0	13	134	119	16	0	0	0	0	0	0	38	103	12	35	3	4	10	54	4	0	5	37	0	9	21
oligo_08053	Flavobacterium_oligo_08053	0	0	0	0	0	0	0	0	0	5	18	6	10	0	0	0	0	0	0	0	3	0	0	0	0	5	0	0	0	0	0	0	0	11	3	14	0	0	0	0	9	0	0	0	6	0	0	0
oligo_08052	Chryseobacterium_oligo_08052	0	0	0	0	0	3	0	0	0	8	0	0	6	0	0	0	0	0	0	0	0	0	0	0	0	3	0	0	0	0	0	0	0	38	0	0	0	0	0	0	0	4	0	0	13	0	13	5
oligo_08049	Flavobacterium_oligo_08049	0	0	0	0	0	0	0	0	0	0	0	0	0	0	0	0	0	0	0	0	0	0	0	0	12	0	0	0	0	0	0	0	0	5	17	0	30	0	0	0	4	0	0	0	0	0	0	0
oligo_08048	Flavobacterium_oligo_08048	0	0	0	0	0	0	0	0	0	0	0	0	0	0	0	0	0	0	0	0	0	0	0	0	11	5	5	0	0	0	0	0	0	0	0	0	3	0	0	0	21	0	0	0	0	0	0	0
oligo_08047	Flavobacterium_oligo_08047	0	47	0	0	0	0	0	0	0	0	9	0	0	0	0	0	0	0	0	0	0	0	5	0	209	12	51	0	0	0	0	0	0	18	42	0	20	0	3	7	27	3	0	0	3	0	3	0
oligo_08044	Flavobacterium_oligo_08044	0	6	4	3	0	4	6	0	0	0	0	7	0	0	0	0	8	0	0	0	0	4	0	0	0	0	0	14	0	0	0	0	17	0	0	0	0	0	29	0	0	4	30	24	0	14	0	0
oligo_08042	Acidovorax_oligo_08042	0	4	0	0	0	1	0	0	0	6	10	26	33	0	15	0	10	0	0	0	5	15	0	0	7	10	5	7	0	12	0	0	3	10	0	6	4	0	0	10	13	28	23	91	13	6	4	12
oligo_08041	Flavobacterium_oligo_08041	0	0	0	0	0	0	0	0	0	0	0	0	0	0	0	0	0	0	0	0	0	0	0	0	0	0	0	0	0	0	0	0	0	0	120	0	0	0	0	0	0	0	0	0	0	0	0	0
oligo_08040	Flavobacterium_oligo_08040	0	409	0	0	0	0	0	0	0	0	0	0	0	0	0	0	6	0	0	0	0	0	0	0	0	0	0	10	0	3	0	0	4	0	0	0	0	0	0	0	0	0	4	13	0	0	0	0
oligo_08039	Flavobacterium_oligo_08039	46	821	60	111	55	110	58	7	64	40	111	230	189	23	179	33	130	15	42	0	57	117	11	29	77	58	66	91	89	65	7	8	41	95	56	142	34	21	353	65	73	294	233	826	137	33	86	69
oligo_08037	Anaerorhabdus_oligo_08037	0	0	0	0	0	1	0	0	0	0	0	0	0	0	0	0	3	0	0	0	0	0	0	0	8	15	0	0	0	0	0	0	0	3	5	0	0	0	0	3	7	0	0	0	5	0	0	3
oligo_08036	Flavobacterium_oligo_08036	0	0	0	0	0	4	3	0	0	0	0	0	0	0	0	0	0	0	0	0	0	0	0	0	18	0	0	0	0	0	0	0	0	0	0	0	0	0	0	3	3	0	0	0	4	0	0	4
oligo_08031	Flavobacterium_oligo_08031	0	34	0	0	0	0	0	0	3	0	0	9	0	0	17	0	13	0	0	0	12	6	0	3	3	0	0	0	0	0	0	0	3	3	0	0	0	0	16	0	3	3	0	8	0	0	0	0
oligo_08030	Flavobacterium_oligo_08030	0	0	0	0	0	0	0	0	0	61	0	0	0	0	0	0	0	0	0	0	0	0	3	0	13	0	0	0	0	0	0	0	0	0	0	0	0	0	0	0	0	0	0	0	0	0	0	0
oligo_08027	Flavobacterium_oligo_08027	0	0	0	0	0	0	0	0	0	0	0	0	0	0	0	0	0	0	0	0	0	3	6	0	79	0	0	0	0	0	0	0	0	0	4	0	0	0	0	0	24	0	0	0	0	0	0	0
oligo_08026	Flavobacterium_oligo_08026	0	0	0	0	0	0	0	0	0	0	0	0	0	0	0	0	0	0	0	0	0	0	0	0	0	0	0	0	0	11	0	0	0	0	7	0	0	0	0	0	0	0	0	0	0	0	0	0
oligo_08025	Flavobacterium_oligo_08025	0	5	0	0	0	1	0	0	0	3	0	0	0	0	0	0	0	0	0	0	0	32	0	4	48	7	4	0	0	0	0	0	0	13	32	0	6	0	0	0	13	0	0	0	11	0	3	3
oligo_08023	Flavobacterium_oligo_08023	0	0	0	0	0	0	0	0	0	0	3	0	0	0	0	0	0	0	0	0	0	0	0	0	6	0	0	0	0	0	0	0	0	3	0	0	0	0	0	3	0	0	0	0	12	0	0	0
oligo_08021	Chryseobacterium_oligo_08021	0	0	0	0	0	0	0	0	0	0	4	0	0	0	0	0	0	0	0	0	0	0	0	0	0	0	0	0	0	0	0	0	0	0	0	0	0	0	3	0	0	0	0	0	0	0	0	0
oligo_08020	Pseudomonas_oligo_08020	0	0	0	0	0	0	0	0	0	5	14	6	7	3	0	0	0	0	0	0	7	4	5	0	8	6	7	0	0	0	0	0	0	10	4	10	12	0	0	3	28	0	0	4	0	0	0	3
oligo_08014	Acinetobacter_oligo_08014	0	0	0	4	0	6	3	0	4	0	0	0	0	0	0	0	0	0	6	0	0	0	0	0	0	0	0	0	6	0	0	0	0	0	0	0	0	0	10	0	0	0	0	0	0	0	0	0
oligo_08010	Flavobacterium_oligo_08010	0	0	0	0	0	0	0	0	0	5	42	12	13	5	5	0	3	0	0	0	19	11	5	3	20	22	16	0	0	0	0	0	0	20	4	11	21	0	0	0	53	3	8	18	14	0	10	6
oligo_08009	Flavobacterium_oligo_08009	0	0	0	0	0	0	0	0	0	0	0	0	0	0	0	0	0	0	0	0	0	0	0	0	0	0	0	0	0	0	0	0	0	0	0	0	0	0	0	4	0	0	0	0	0	0	0	0
oligo_08008	Flavobacterium_oligo_08008	9	35	12	43	12	50	8	0	42	59	487	154	134	32	129	30	25	0	42	0	151	92	94	30	241	218	248	16	39	49	12	3	12	214	116	179	251	19	83	30	674	61	31	118	163	0	100	61
oligo_07999	Flavobacterium_oligo_07999	3	0	0	0	0	0	0	0	0	0	0	0	0	0	0	0	0	0	0	0	0	0	0	0	94	0	0	0	0	0	0	0	0	16	0	0	13	0	0	0	20	0	0	0	7	0	0	0
oligo_07998	Flavobacterium_oligo_07998	0	0	0	0	0	0	0	0	0	0	0	0	0	0	0	0	0	0	0	0	0	0	0	0	0	0	0	0	0	0	0	0	0	0	0	0	0	0	0	0	0	0	0	0	0	0	0	0
oligo_07995	Flavobacterium_oligo_07995	0	0	0	0	0	0	0	0	0	0	14	14	12	0	0	0	0	0	0	0	0	0	0	0	0	0	0	7	0	21	0	0	0	0	0	10	0	0	0	0	0	0	7	11	3	0	0	0
oligo_07993	Flavobacterium_oligo_07993	52	89	18	57	24	43	26	3	14	3	36	88	51	19	96	18	67	21	16	0	55	52	0	5	12	4	9	35	37	26	0	0	27	21	20	30	5	4	141	26	20	60	42	337	35	28	15	14
oligo_07991	Flavobacterium_oligo_07991	0	0	0	0	0	0	0	0	0	0	0	0	0	0	0	0	0	0	0	0	0	0	0	0	0	0	0	0	0	0	0	0	0	4	0	0	0	0	0	0	0	0	0	0	0	0	0	0
oligo_07990	Flavobacterium_oligo_07990	0	5	0	0	0	7	0	0	0	0	0	0	0	0	0	0	0	0	0	0	0	10	10	9	70	7	0	0	0	0	0	0	3	11	0	3	0	0	0	7	18	0	0	0	22	0	16	5
oligo_07987	Propionivibrio_oligo_07987	0	0	0	0	0	0	0	0	0	0	20	7	8	0	10	0	4	0	0	0	10	7	3	3	15	14	10	0	0	8	0	0	0	18	11	5	7	0	0	0	24	4	10	9	18	0	10	6
oligo_07986	Flavobacterium_oligo_07986	0	0	0	0	0	1	0	0	0	16	75	55	46	13	62	8	10	3	0	0	45	35	17	17	82	98	55	7	0	20	4	0	7	85	48	42	35	4	0	14	128	42	25	81	89	0	49	55
oligo_07982	Flavobacterium_oligo_07982	0	0	0	0	0	4	0	0	3	0	5	7	4	0	6	0	3	0	3	0	12	5	0	3	0	8	4	3	4	0	0	0	0	9	5	3	0	0	4	0	16	18	5	8	11	0	6	9
oligo_07980	Desulforegula_oligo_07980	0	0	0	0	0	0	0	0	0	0	3	0	0	0	4	0	0	0	0	0	0	0	0	0	0	3	0	0	0	0	0	0	0	3	0	3	0	0	0	0	5	0	0	0	4	0	0	3
oligo_07978	Flavobacterium_oligo_07978	0	0	0	0	0	0	0	0	0	4	36	17	23	8	30	0	0	0	0	0	18	18	8	15	37	38	27	0	0	9	3	0	0	40	23	35	24	0	0	8	61	27	14	37	43	0	20	26
oligo_07977	Lactobacillus_oligo_07977	0	0	0	3	0	4	0	0	0	0	0	0	0	0	0	0	0	0	0	0	0	0	0	0	0	0	0	0	5	0	0	0	0	0	0	0	0	0	4	0	0	0	0	0	0	0	0	0
oligo_07975	Flavobacterium_oligo_07975	0	0	6	11	0	7	0	0	4	3	20	9	15	0	22	0	0	0	5	0	11	9	0	0	0	9	11	0	4	0	0	0	0	18	5	5	20	3	3	0	20	7	5	8	13	0	9	8
oligo_07974	Flavobacterium_oligo_07974	54	254	62	289	119	392	111	15	161	166	934	614	744	216	891	87	104	40	313	0	709	511	310	303	1092	1389	830	62	300	236	46	27	67	1221	615	725	726	69	394	183	1878	631	538	961	1280	0	678	623
oligo_07970	Veillonella_oligo_07970	0	7	3	0	0	0	0	0	5	0	0	0	0	3	0	3	3	0	3	0	0	0	0	0	0	0	0	3	103	14	0	0	0	0	0	0	0	146	0	0	0	8	6	0	0	0	0	4
oligo_07969	Veillonella_oligo_07969	18	58	26	0	11	0	7	0	63	15	3	0	0	62	9	14	20	0	47	6	11	0	0	0	0	0	0	13	372	61	68	24	0	0	15	6	3	1706	0	0	6	67	37	8	9	20	6	600
oligo_07967	Rhodobacteraceae_oligo_07967	0	0	0	10	0	11	0	0	0	0	0	0	0	9	8	13	0	0	0	0	0	0	0	26	0	6	0	0	3	3	4	0	12	0	0	0	0	0	0	0	0	0	0	0	8	0	5	6
oligo_07965	Succinispira_oligo_07965	4	35	9	23	5	63	17	5	10	7	5	0	0	14	25	85	22	4	5	10	0	0	7	4	0	4	3	17	13	7	26	10	5	0	0	3	0	0	0	0	5	3	0	0	10	18	5	13
oligo_07964	Streptococcus_oligo_07964	162	0	10	0	0	0	3	0	14	0	0	0	0	19	0	3	4	21	11	3	22	0	0	0	0	0	0	0	5	3	0	0	0	0	0	0	0	0	15	0	0	0	0	24	0	4	0	0
oligo_07963	Streptococcus_oligo_07963	389	31	1270	105	583	376	1356	17	2239	45	27	328	202	1006	525	327	105	93	571	805	331	34	0	0	0	0	0	2084	575	712	1231	1375	319	14	5	77	5	11	339	26	23	555	539	336	90	1232	44	13
oligo_07959	Acinetobacter_oligo_07959	0	0	4	3	5	13	3	0	3	0	0	0	0	11	6	10	0	0	4	0	5	0	6	0	0	0	3	0	3	9	0	0	0	0	0	9	0	0	0	6	5	0	0	3	0	0	3	3
oligo_07957	Acinetobacter_oligo_07957	3	64	9	3	11	22	0	0	0	580	10	0	0	10	0	4	7	0	23	0	3	4	10	4	0	0	0	0	6	34	0	4	0	6	11	7	6	4	10	6	38	7	4	0	40	0	7	0
oligo_07956	Acinetobacter_oligo_07956	0	4	0	3	4	14	0	0	4	0	3	0	0	8	0	0	0	0	15	0	0	0	0	0	0	0	0	0	0	4	0	0	0	0	0	0	0	0	0	6	6	0	0	0	8	0	0	0
oligo_07953	Acinetobacter_oligo_07953	0	0	0	0	0	1	0	0	0	0	3	0	0	0	0	0	0	0	0	0	0	0	17	10	184	7	13	0	0	3	0	0	0	5	11	5	8	0	0	6	38	0	4	0	5	0	12	3
oligo_07952	Acinetobacter_oligo_07952	0	127	0	165	113	168	0	0	10	57	137	38	29	32	58	80	32	0	187	0	4	20	823	501	11334	357	385	13	44	68	5	49	16	402	518	293	362	12	11	309	2118	57	79	14	411	0	826	223
oligo_07951	Pseudomonas_oligo_07951	3	7	7	7	12	17	5	0	5	0	4	10	6	4	12	16	5	0	10	0	3	0	8	3	0	0	4	0	3	6	0	0	0	0	0	6	0	0	8	7	7	0	4	5	9	0	11	3
oligo_07950	Barnesiella_oligo_07950	0	0	4	5	4	9	4	0	5	0	0	3	0	6	7	0	4	0	9	0	0	0	4	8	0	0	0	0	6	6	0	0	0	0	5	6	0	0	4	9	0	0	0	3	4	0	5	0
oligo_07949	Flavobacterium_oligo_07949	3	0	4	7	7	11	0	0	4	3	0	0	0	8	9	5	0	0	9	0	0	3	3	6	0	0	3	4	6	8	0	0	0	0	0	7	0	0	0	5	0	0	4	3	6	0	3	0
oligo_07941	Acinetobacter_oligo_07941	25	200	3	24	17	25	4	0	4	3	19	237	143	4	28	0	22	0	18	0	8	0	23	8	0	3	3	4	23	7	0	0	7	0	19	34	4	8	27	7	65	10	3	0	41	0	58	10
oligo_07939	Acinetobacter_oligo_07939	151	850	124	79	137	203	57	3	69	24	108	114	133	342	255	107	398	3	268	26	82	115	107	40	19	7	5	26	137	54	16	46	15	203	20	67	22	49	118	77	85	65	92	354	132	14	127	41
oligo_07938	Acinetobacter_oligo_07938	79	248	135	51	148	117	73	3	179	14	131	38	37	227	134	138	195	23	141	125	289	267	96	149	29	21	82	89	96	103	49	32	32	25	28	127	52	38	260	117	108	57	93	718	75	63	45	24
oligo_07929	Acinetobacter_oligo_07929	0	20	0	0	8	48	0	0	0	4	4	0	0	0	0	5	0	0	0	0	0	0	0	28	0	0	0	0	0	0	4	0	0	20	6	0	0	0	0	0	19	0	0	0	30	0	7	8
oligo_07926	Desulfobulbus_oligo_07926	8	0	12	0	6	2	24	0	15	0	0	0	0	0	5	0	6	0	0	0	0	0	0	8	0	0	7	0	8	0	3	0	0	0	0	0	0	0	13	0	8	6	0	9	7	89	4	0
oligo_07925	Desulfobulbus_oligo_07925	15	0	17	5	18	2	46	0	21	0	0	0	0	0	8	0	11	11	0	0	10	0	0	0	0	5	9	4	11	0	13	0	0	4	0	0	3	3	20	11	17	14	6	5	11	0	5	0
oligo_07924	Desulfobulbus_oligo_07924	4	0	14	0	0	0	14	0	4	0	0	0	0	0	0	0	9	21	0	0	4	0	0	0	0	0	0	4	0	0	5	0	3	0	0	0	0	0	0	0	11	8	12	15	10	30	0	0
oligo_07923	Aeromonas_oligo_07923	0	0	0	0	0	0	0	0	0	0	0	0	0	0	0	0	0	0	0	0	0	0	3	0	0	0	8	0	3	0	0	0	4	0	0	0	4	0	0	0	8	0	0	0	0	0	0	0
oligo_07919	Comamonadaceae_oligo_07919	0	0	0	8	12	5	3	0	9	0	0	0	0	0	0	0	0	0	3	0	0	0	0	3	0	0	10	0	8	0	0	0	0	0	0	0	0	0	0	3	10	4	0	0	15	0	8	0
oligo_07918	Desulfobulbus_oligo_07918	4	5	0	32	46	9	42	0	25	11	0	0	3	3	6	3	0	0	9	0	0	0	0	25	0	6	47	0	64	11	4	0	3	5	0	0	6	0	9	6	32	11	0	0	79	0	23	14
oligo_07916	Lachnospiraceae_oligo_07916	6	0	3	0	0	0	3	0	3	0	0	0	0	18	8	5	11	4	0	0	0	0	0	0	0	0	0	6	0	0	13	0	0	0	0	0	0	0	0	0	0	0	0	0	0	4	0	0
oligo_07914	Lachnospiraceae_oligo_07914	0	0	0	6	0	2	0	0	0	0	0	0	0	0	0	0	0	0	0	0	0	0	0	3	3	6	0	0	3	0	0	0	0	6	0	0	0	0	0	0	10	0	0	0	13	0	4	4
oligo_07913	Lachnospiraceae_oligo_07913	11	8	4	33	0	10	0	173	43	6	3	0	5	23	6	8	5	0	16	0	5	9	59	18	0	5	0	0	24	4	4	3	14	0	13	5	8	0	8	6	15	5	0	0	16	0	9	0
oligo_07910	Bacteria_oligo_07910	0	0	0	0	0	0	0	0	0	0	0	0	0	0	0	0	0	0	0	0	0	0	0	0	0	0	0	0	0	0	0	0	0	0	9	47	0	33	0	0	15	0	0	0	0	0	0	0
oligo_07909	Massilia_oligo_07909	0	0	0	0	0	0	0	0	0	3	0	0	0	0	0	0	0	0	0	0	0	0	0	0	0	0	0	0	0	0	0	0	0	0	9	56	0	29	0	0	0	0	0	0	0	0	0	0
oligo_07908	Tetrasphaera_oligo_07908	3	0	0	0	0	1	0	0	0	0	0	0	0	0	4	0	10	4	0	0	0	3	0	0	0	0	0	3	0	0	0	0	0	0	0	0	0	0	8	0	0	0	0	0	4	0	0	0
oligo_07905	Gammaproteobacteria_oligo_07905	8	11	0	3	0	4	5	3	3	0	0	3	0	0	11	5	10	12	3	0	0	4	0	5	0	0	0	7	0	0	3	0	0	0	3	0	3	4	23	0	3	0	0	7	4	4	5	0
oligo_07896	Fusobacteriales_oligo_07896	0	0	0	0	0	0	0	0	0	0	0	0	0	0	0	0	0	0	0	0	0	0	0	0	0	0	0	0	0	0	0	0	0	0	0	0	0	0	0	0	0	0	0	0	0	0	0	0
oligo_07895	Fusobacteriales_oligo_07895	4	0	0	0	0	1	5	0	4	0	0	0	0	0	0	0	0	0	0	0	4	0	0	0	0	0	0	0	0	0	0	0	0	0	0	0	0	0	0	0	3	0	0	9	0	0	0	0
oligo_07893	Roseburia_oligo_07893	0	0	0	6	0	3	0	8	6	10	7	4	4	3	11	5	16	6	0	0	23	8	4	22	6	8	7	5	0	5	0	3	5	9	4	0	9	0	8	0	13	5	7	3	7	0	0	0
oligo_07892	Roseburia_oligo_07892	0	0	0	4	0	3	7	16	5	18	40	6	3	3	25	6	17	45	10	0	35	57	0	77	23	50	62	4	0	0	6	0	0	9	30	0	55	0	25	0	15	24	0	16	7	11	0	0
oligo_07891	Roseburia_oligo_07891	23	5	32	64	16	65	50	5	39	49	91	32	19	50	104	18	57	99	12	27	66	104	46	120	52	94	72	46	21	44	45	0	59	59	55	62	83	0	76	17	96	67	80	47	41	75	0	19
oligo_07890	Formivibrio_oligo_07890	7	0	11	19	3	2	4	0	41	5	11	0	0	8	35	9	4	0	21	0	8	0	11	0	0	0	0	4	17	0	14	0	0	0	0	0	0	3	6	0	3	0	0	0	0	0	10	0
oligo_07889	Alistipes_oligo_07889	0	0	0	0	0	0	0	0	0	0	0	0	0	0	0	0	9	34	0	0	0	0	0	0	0	0	0	0	0	0	0	0	0	0	0	0	0	0	0	0	0	0	0	4	0	0	0	0
oligo_07873	Acidovorax_oligo_07873	0	0	0	9	8	2	5	0	0	34	19	70	30	29	15	46	5	0	0	0	4	14	63	84	20	96	56	4	0	16	3	9	7	58	65	21	38	0	4	36	38	53	6	0	69	0	46	58
oligo_07872	Acidovorax_oligo_07872	0	0	0	5	7	3	0	0	0	3	0	7	5	0	0	0	0	0	0	0	0	0	6	7	0	9	10	0	5	0	0	0	0	4	11	3	6	0	0	5	0	4	0	0	6	0	0	6
oligo_07870	Acidovorax_oligo_07870	0	41	4	45	65	55	11	4	11	6	8	13	9	7	4	14	0	0	17	0	0	0	24	21	7	20	8	0	23	9	0	0	0	16	17	6	9	0	27	9	9	7	0	0	26	0	11	13
oligo_07869	Acidovorax_oligo_07869	0	17	0	15	39	37	10	0	3	13	8	25	11	11	5	19	0	0	12	0	3	0	11	25	3	29	12	0	4	5	0	0	0	26	32	8	19	0	14	18	8	9	0	0	12	0	8	15
oligo_07868	Acidovorax_oligo_07868	91	1426	88	1549	2723	1686	471	56	414	958	709	2019	923	1090	548	1544	91	0	563	46	213	306	2461	3068	597	3786	2122	245	904	646	89	243	160	2244	2407	869	1764	4	1245	1722	1559	1450	157	138	2766	3	1734	2355
oligo_07863	Simplicispira_oligo_07863	0	3	0	6	0	1	0	0	0	3	3	9	0	6	0	0	0	0	0	0	0	0	0	0	8	42	12	10	0	34	0	0	0	0	46	0	0	0	29	21	22	0	0	0	0	0	0	10
oligo_07858	Comamonadaceae_oligo_07858	0	146	0	50	24	67	0	0	4	44	6	20	4	0	0	0	0	0	4	0	0	0	0	82	90	50	7	0	31	6	0	0	12	88	52	19	29	3	0	47	102	21	0	0	132	0	92	72
oligo_07857	Rivicola_oligo_07857	0	0	0	9	0	1	0	0	3	0	0	0	0	0	0	0	0	0	0	0	0	0	0	0	0	3	5	0	0	0	0	0	0	0	0	0	0	0	0	0	0	0	0	0	0	0	0	0
oligo_07848	Rivicola_oligo_07848	7	0	9	0	0	0	0	0	17	0	0	0	0	0	0	0	0	0	3	0	5	0	3	0	0	0	0	0	0	0	0	0	0	0	0	0	0	0	18	0	0	0	0	0	0	0	0	0
oligo_07846	Rivicola_oligo_07846	481	6	784	18	18	3	102	28	1473	0	33	30	28	187	136	26	173	316	169	14	1034	234	49	6	0	6	4	53	99	55	83	13	24	11	23	37	4	378	965	6	21	79	709	665	18	58	20	6
oligo_07845	Rivicola_oligo_07845	58	0	64	0	4	0	6	0	142	0	0	4	0	21	7	0	11	25	21	0	68	9	5	0	0	0	0	0	13	8	0	0	3	0	0	3	0	14	107	0	0	3	44	37	0	3	0	0
oligo_07844	Rivicola_oligo_07844	7	3	4	61	10	3	10	0	16	0	5	0	0	0	0	0	6	0	14	0	5	0	8	9	0	43	16	3	6	0	0	0	0	0	5	11	6	7	17	0	12	4	4	0	6	0	0	0
oligo_07843	Rivicola_oligo_07843	121	47	54	727	91	37	104	10	110	5	115	13	10	16	19	24	35	3	135	0	61	45	215	134	55	808	298	9	74	3	8	0	8	21	115	137	162	71	242	6	211	73	114	30	93	0	45	30
oligo_07842	Acinetobacter_oligo_07842	0	0	0	0	3	2	3	0	4	0	13	3	3	7	3	0	0	0	9	0	0	0	17	0	0	0	0	0	6	5	0	0	0	6	4	20	3	0	3	3	7	4	0	0	0	0	8	0
oligo_07836	Neisseriaceae_oligo_07836	0	4	0	4	4	6	0	0	29	23	57	14	10	23	5	0	0	0	27	0	18	10	120	4	0	0	0	0	21	12	0	0	0	23	12	72	27	0	26	4	79	14	0	0	7	0	31	7
oligo_07835	Ruminococcus2_oligo_07835	0	0	0	0	0	7	0	0	0	0	31	0	4	0	0	0	0	0	0	0	0	0	0	0	0	0	0	0	0	0	0	0	0	0	0	36	0	0	0	0	0	0	0	0	0	0	13	0
oligo_07834	Neisseriaceae_oligo_07834	0	93	3	45	36	99	36	5	468	456	1777	377	400	531	231	0	0	0	518	0	402	375	3338	180	0	0	0	0	432	385	32	0	0	506	428	1968	822	99	256	177	2063	245	0	7	152	0	1053	135
oligo_07828	Hydrogenophaga_oligo_07828	0	4	0	0	0	2	0	0	0	0	0	0	0	0	3	0	5	0	4	0	0	0	5	0	0	4	0	0	0	3	0	0	0	0	8	0	0	0	0	0	0	0	0	0	0	0	0	0
oligo_07827	Hydrogenophaga_oligo_07827	8	103	3	0	0	15	4	0	0	5	3	4	10	14	0	0	24	3	9	0	0	13	7	22	30	69	66	3	5	12	0	0	0	3	69	5	13	0	9	20	20	18	4	5	3	0	3	0
oligo_07825	Hydrogenophaga_oligo_07825	0	0	0	0	3	3	0	0	0	0	0	0	0	0	0	0	0	0	0	0	0	0	0	0	0	9	0	0	0	50	0	0	0	4	10	0	0	0	0	4	0	0	0	0	3	0	5	15
oligo_07824	Hydrogenophaga_oligo_07824	4	14	4	23	12	28	7	4	7	9	3	18	6	7	10	0	38	0	5	0	0	0	40	10	0	19	11	20	8	7	3	6	9	3	4	7	0	0	10	9	8	16	9	7	13	0	6	11
oligo_07822	Hydrogenophaga_oligo_07822	0	69	0	0	0	0	0	0	0	10	4	0	0	8	0	0	0	0	0	0	0	0	0	0	0	34	0	0	12	10	0	0	0	0	0	0	8	0	7	0	31	0	0	0	7	0	0	0
oligo_07818	Hydrogenophaga_oligo_07818	16	7	0	0	0	2	3	0	3	0	0	4	0	3	0	0	6	0	0	0	0	0	37	0	3	178	9	5	0	0	0	0	0	0	0	3	0	7	10	0	3	0	0	0	0	0	3	0
oligo_07815	Pseudomonas_oligo_07815	10	4	0	0	0	1	0	0	5	0	0	0	0	0	0	0	0	0	3	0	0	0	9	0	0	46	7	0	0	0	0	0	0	0	0	0	0	3	0	0	0	0	0	0	0	0	0	0
oligo_07813	Hydrogenophaga_oligo_07813	317	327	36	43	45	155	59	11	192	73	48	143	76	89	100	147	264	12	53	39	92	63	2160	33	89	11725	619	181	52	22	19	17	14	60	149	54	164	334	395	36	115	58	48	319	188	8	94	68
oligo_07812	Erysipelothrix_oligo_07812	0	0	0	0	0	0	0	0	0	0	3	0	0	0	0	0	0	0	0	0	0	6	3	0	6	0	18	0	0	0	0	0	0	0	5	4	6	0	3	0	3	0	0	0	0	0	0	0
oligo_07809	Undibacterium_oligo_07809	0	6	0	0	0	0	0	0	4	3	18	3	7	3	0	0	0	0	0	0	6	34	16	3	25	12	93	0	0	3	0	0	0	5	11	16	20	4	4	0	20	3	0	0	0	0	0	0
oligo_07808	Acidovorax_oligo_07808	0	5	0	0	0	0	3	0	0	4	0	9	0	0	0	0	0	0	0	0	0	0	0	20	12	17	5	0	0	0	0	0	0	11	3	5	0	0	0	3	4	0	0	0	0	0	17	0
oligo_07802	Comamonadaceae_oligo_07802	0	135	5	13	15	7	18	0	10	0	0	14	7	13	17	35	9	3	6	12	6	3	0	0	0	0	0	25	9	9	12	29	21	0	0	4	0	0	7	18	5	10	6	15	5	11	10	4
oligo_07801	Acidovorax_oligo_07801	5	17	0	5	11	5	3	0	0	0	0	11	0	11	3	7	0	0	0	0	0	4	6	15	5	6	0	5	5	17	0	0	0	5	6	6	4	0	4	7	7	10	0	3	10	0	9	0
oligo_07800	Sutterella_oligo_07800	0	0	5	0	7	2	3	0	0	0	0	6	4	5	8	4	4	0	3	4	0	3	0	0	0	0	0	0	3	8	0	5	0	0	0	4	0	0	4	0	0	6	7	3	0	3	3	0
oligo_07792	Acidovorax_oligo_07792	19	5	13	8	5	5	4	0	11	0	11	21	80	8	32	24	21	3	5	46	43	15	13	0	10	42	209	20	13	23	15	36	12	8	9	11	11	8	28	101	19	34	24	14	6	7	3	23
oligo_07791	Acidovorax_oligo_07791	8	6	12	0	6	3	0	0	9	12	65	89	67	124	114	118	58	16	4	44	103	97	56	8	3	13	20	68	9	96	70	100	30	26	11	51	9	9	13	36	33	90	144	136	29	37	19	15
oligo_07790	Acidovorax_oligo_07790	22	11	45	12	28	36	19	3	37	6	24	56	36	34	31	34	17	5	13	15	33	29	17	0	0	3	4	13	14	23	12	36	17	12	6	20	5	4	26	15	8	18	44	31	9	8	8	0
oligo_07789	Acidovorax_oligo_07789	1544	558	2569	844	1767	1817	1282	123	2522	605	1953	3812	2368	4471	4275	5219	1809	449	1538	2238	4379	4382	1970	303	192	443	544	2750	1718	3939	1787	3527	1293	1305	540	1800	379	180	2756	1367	1181	3190	6117	6319	1083	1441	787	370
oligo_07781	Variovorax_oligo_07781	0	0	0	0	0	0	0	0	0	0	0	0	0	0	52	0	0	0	0	0	6	0	0	0	0	9	407	0	0	0	0	0	0	0	0	0	0	0	0	0	0	0	3	0	0	0	0	0
oligo_07777	Comamonadaceae_oligo_07777	0	0	0	0	0	0	0	0	0	0	0	0	0	0	0	0	0	0	0	0	0	0	0	0	0	0	0	0	0	0	0	0	0	0	0	0	0	0	0	0	0	0	0	0	0	0	0	0
oligo_07767	Comamonadaceae_oligo_07767	0	6	3	11	18	20	5	0	8	8	10	15	16	10	6	10	7	0	11	3	28	21	11	4	0	0	3	17	6	22	8	6	10	4	11	10	10	0	8	10	14	16	4	7	8	0	12	6
oligo_07766	Acidovorax_oligo_07766	0	0	0	5	18	27	0	0	5	0	15	9	4	4	0	3	0	0	5	0	21	11	0	0	0	0	0	4	4	7	6	0	0	11	0	8	0	0	8	13	7	4	0	0	13	3	8	4
oligo_07765	Curvibacter_oligo_07765	0	0	0	0	0	0	0	0	0	0	0	0	0	0	0	0	0	0	0	0	0	0	0	0	0	0	0	0	0	0	0	0	0	0	0	0	0	0	0	0	0	0	0	0	0	0	0	0
oligo_07764	Comamonadaceae_oligo_07764	30	74	39	29	50	44	43	5	70	31	78	79	48	113	111	151	149	0	53	99	353	427	49	27	14	56	30	102	99	269	109	70	52	28	34	69	34	27	182	123	117	46	52	105	44	51	60	25
oligo_07756	Comamonadaceae_oligo_07756	0	0	0	0	0	0	0	0	0	0	0	0	0	0	0	0	0	0	0	0	0	0	0	0	0	0	4	0	0	0	0	0	0	0	0	0	0	16	0	4	0	0	4	7	0	0	0	0
oligo_07754	Comamonadaceae_oligo_07754	26	9	11	7	6	4	20	0	15	0	0	69	133	13	85	19	8	9	3	30	15	19	3	0	0	0	26	36	6	10	16	12	5	0	0	5	9	31	45	12	4	7	46	31	8	8	0	0
oligo_07753	Comamonas_oligo_07753	19	0	0	0	0	0	0	0	10	0	0	4	3	3	0	0	4	0	0	5	7	3	0	0	0	0	0	3	0	0	0	0	0	0	0	0	0	0	18	0	0	4	4	12	0	0	0	0
oligo_07748	Comamonadaceae_oligo_07748	3	0	9	0	0	0	4	0	43	0	0	4	0	7	0	7	4	0	0	6	26	0	0	0	0	0	0	0	0	3	12	0	0	0	5	0	0	4	13	0	0	0	0	4	0	6	0	0
oligo_07739	Acidovorax_oligo_07739	0	0	0	0	0	0	0	0	0	0	0	0	0	0	0	0	0	0	0	0	0	0	0	0	0	0	0	0	0	0	0	0	0	0	0	0	0	0	0	0	0	0	0	0	0	0	0	0
oligo_07738	Comamonas_oligo_07738	42	11	23	133	21	32	12	0	7	0	0	0	0	4	7	9	47	714	28	16	0	0	0	0	0	3	0	11	5	0	5	6	11	0	3	0	0	0	11	3	0	0	5	10	4	12	3	5
oligo_07731	Comamonadaceae_oligo_07731	0	10	0	5	11	3	8	0	4	0	4	0	0	0	0	4	0	0	0	0	9	4	0	0	0	0	0	0	4	3	0	8	0	0	0	0	0	0	16	8	0	0	0	0	0	0	3	0
oligo_07729	Comamonas_oligo_07729	66	32	13	58	18	21	9	0	7	9	0	0	0	23	8	0	34	31	108	7	4	0	3	19	0	0	0	7	9	5	7	14	20	0	4	4	0	6	11	11	0	0	6	25	5	8	0	6
oligo_07724	Burkholderiales_oligo_07724	0	3	0	0	7	1	6	0	0	13	52	8	11	2603	0	10	0	0	9	0	15	11	0	0	4	5	0	3	9	0	0	13	0	51	4	6	0	9	30	5	0	12	0	28	10	0	25	4
oligo_07723	Betaproteobacteria_oligo_07723	0	0	0	0	0	5	3	0	0	0	0	0	0	341	0	0	0	0	0	0	0	3	0	0	0	0	3	3	0	0	0	0	0	0	0	0	0	5	0	0	0	0	0	3	0	0	4	0
oligo_07722	Desulfovibrio_oligo_07722	0	0	0	0	0	0	0	0	7	0	0	0	0	0	0	0	0	0	5	0	0	0	0	0	0	0	0	0	0	0	0	0	0	3	0	0	0	0	6	0	3	0	4	7	9	0	5	0
oligo_07720	Cryomorphaceae_oligo_07720	0	0	3	3	0	2	3	0	0	0	0	0	0	0	0	0	0	17	4	0	0	0	0	0	0	0	0	0	0	0	0	0	8	0	0	0	0	0	0	0	0	0	0	0	0	3	0	0
oligo_07717	Sutterella_oligo_07717	0	0	3	6	0	5	3	0	0	0	0	3	0	0	0	0	0	5	0	0	0	0	3	10	0	3	5	3	0	0	0	0	3	0	0	0	0	0	3	0	4	5	9	0	0	3	0	4
oligo_07714	Sutterella_oligo_07714	4	3	14	15	28	19	9	0	3	7	13	9	0	16	0	16	11	38	5	4	0	0	14	18	3	7	14	13	3	14	0	0	0	14	0	25	0	0	12	0	9	20	24	9	11	13	7	3
oligo_07712	Rhodocyclaceae_oligo_07712	0	0	12	0	8	7	4	11	0	3	6	7	0	12	8	4	4	24	0	0	0	4	15	11	5	0	5	5	5	8	0	3	3	10	3	12	6	0	9	0	8	13	11	0	6	15	8	0
oligo_07711	Acidovorax_oligo_07711	0	0	3	0	3	1	0	9	0	0	6	3	0	0	0	0	0	6	0	0	0	0	5	3	0	0	0	3	0	0	0	0	0	6	0	0	0	0	0	0	5	4	0	3	4	4	4	0
oligo_07709	Sutterella_oligo_07709	0	0	0	9	8	7	4	19	6	9	18	12	3	17	6	3	4	12	3	0	5	9	23	24	6	11	3	14	0	7	3	0	0	9	4	16	15	0	11	0	24	21	15	4	7	9	8	4
oligo_07707	Faecalibacterium_oligo_07707	8	4	9	38	16	24	14	42	19	20	19	9	4	18	24	30	25	43	7	11	29	10	43	67	18	48	22	15	8	18	19	7	25	16	12	19	23	3	20	4	15	20	28	17	28	34	8	7
oligo_07706	Faecalibacterium_oligo_07706	18	18	63	130	105	150	54	164	95	71	78	57	25	127	79	97	61	177	32	80	174	63	99	189	53	89	126	85	46	103	54	49	133	156	62	91	105	13	112	26	96	116	185	61	84	122	59	49
oligo_07705	Streptococcus_oligo_07705	0	20	0	0	0	0	0	0	0	0	0	0	0	0	0	0	0	0	0	0	0	0	0	0	0	0	0	0	0	0	0	0	0	0	0	0	0	0	0	0	0	0	0	0	0	0	0	0
oligo_07702	Pseudomonas_oligo_07702	0	3	0	0	0	0	0	0	0	0	0	0	0	0	0	0	0	0	0	0	0	16	0	0	0	40	0	0	0	0	0	0	0	0	23	0	0	0	0	42	7	0	0	0	0	0	5	0
oligo_07701	Thermomonas_oligo_07701	0	5	0	0	9	5	5	0	5	0	0	0	3	0	0	0	0	0	5	0	4	0	0	3	7	0	0	0	4	4	0	0	0	0	0	0	0	0	6	8	0	0	0	0	0	0	3	0
oligo_07700	Roseateles_oligo_07700	0	30	0	0	0	0	3	0	5	0	0	0	0	0	0	0	4	0	0	14	0	0	0	0	0	0	0	0	0	0	3	4	0	0	0	0	0	0	0	5	0	0	0	0	0	0	0	0
oligo_07699	Xanthomonadaceae_oligo_07699	9	33	3	0	12	6	4	0	10	0	0	4	0	4	4	10	0	0	0	0	0	15	4	6	0	4	39	0	7	26	6	7	9	0	13	3	0	0	0	14	0	0	0	3	0	0	6	13
oligo_07697	Ruminococcus_oligo_07697	37	41	18	16	4	15	15	4	4	6	0	5	0	5	74	0	38	48	14	0	0	7	3	5	0	4	0	16	5	7	3	0	0	3	9	0	8	0	41	0	0	8	0	15	5	10	6	3
oligo_07696	Ruminococcus_oligo_07696	0	0	0	0	0	0	0	0	0	0	0	0	0	0	0	0	6	9	0	5	0	0	0	0	0	0	0	0	0	0	0	0	0	0	3	0	0	0	0	0	0	0	0	0	0	0	0	0
oligo_07695	Rheinheimera_oligo_07695	0	0	0	0	0	2	0	5	0	0	0	4	0	0	12	0	0	4	0	0	8	0	5	0	5	3	0	0	0	0	0	0	0	0	0	5	4	0	8	0	3	0	0	0	0	0	0	0
oligo_07691	Ruminococcus_oligo_07691	15	8	23	22	0	1	13	15	4	0	0	0	0	7	8	0	7	21	5	15	7	0	0	0	0	0	0	5	0	0	9	0	0	0	0	0	0	0	4	0	0	3	0	5	0	18	0	0
oligo_07690	Gulbenkiania_oligo_07690	0	0	0	5	4	5	0	0	0	0	5	3	0	4	14	4	0	0	0	0	9	23	3	25	0	0	0	5	0	0	0	0	0	7	0	9	7	0	10	3	16	3	0	7	3	0	0	0
oligo_07689	Clostridiales_oligo_07689	0	0	0	5	0	7	0	3	3	8	7	5	12	8	14	0	0	3	3	0	9	11	9	24	4	3	3	3	0	0	0	0	0	8	0	3	0	0	8	5	23	8	5	5	7	0	0	0
oligo_07688	Thauera_oligo_07688	0	0	0	0	0	0	0	0	0	0	0	0	0	0	0	0	0	0	0	0	0	0	0	3	0	0	0	0	0	3	0	0	0	0	16	0	0	0	7	0	5	0	0	0	0	0	0	4
oligo_07686	Thauera_oligo_07686	38	4	114	48	31	4	117	0	19	12	0	13	21	8	45	126	79	29	4	51	13	0	0	0	0	0	0	50	7	7	42	68	92	0	7	0	8	8	52	5	11	39	51	45	29	62	8	7
oligo_07680	Neisseriaceae_oligo_07680	0	0	7	0	4	1	0	0	0	0	8	19	18	7	5	0	0	0	3	0	6	9	0	0	0	0	0	0	0	3	0	16	18	9	0	0	0	0	0	3	0	0	19	28	3	0	0	0
oligo_07678	Vitreoscilla_oligo_07678	0	0	3	3	3	5	5	0	9	0	3	3	3	21	16	4	0	0	0	0	8	5	0	0	0	0	0	3	0	5	0	9	0	0	0	0	0	0	3	0	0	6	10	7	0	0	0	0
oligo_07674	Vitreoscilla_oligo_07674	5	19	85	32	134	21	57	8	42	19	20	119	82	389	314	114	0	0	5	0	135	210	5	0	0	0	4	52	21	132	14	179	86	7	9	46	0	5	17	53	0	200	203	208	51	0	19	13
oligo_07670	Stenotrophomonas_oligo_07670	4	7	0	4	6	1	4	0	0	0	0	0	0	0	0	0	0	0	3	7	6	19	0	0	0	0	0	4	0	5	3	0	3	0	0	0	0	0	10	3	0	0	0	6	0	0	0	0
oligo_07668	Prevotella_oligo_07668	7	85	4	9	12	13	12	0	3	0	0	7	5	6	16	14	4	0	6	27	5	22	0	0	0	0	0	10	13	5	6	4	14	0	0	0	0	0	28	6	0	0	7	44	0	12	0	0
oligo_07666	Comamonadaceae_oligo_07666	0	14	10	4	7	7	7	0	6	0	0	0	0	0	0	3	3	6	0	15	9	8	0	3	0	0	0	5	4	0	5	6	9	0	0	5	0	0	22	12	4	0	6	18	0	0	0	4
oligo_07665	Stenotrophomonas_oligo_07665	0	0	0	0	0	0	0	0	0	0	0	0	0	0	0	0	5	51	0	3	0	0	0	0	0	0	0	0	0	0	0	0	0	0	0	0	0	0	4	0	0	0	0	0	0	0	0	0
oligo_07663	Stenotrophomonas_oligo_07663	6	28	12	32	41	47	11	0	9	10	23	13	16	30	16	28	18	8	26	16	18	41	47	42	32	24	11	31	14	20	14	11	26	21	10	40	17	3	17	7	13	16	14	18	22	11	10	23
oligo_07655	Vitreoscilla_oligo_07655	0	0	0	6	16	18	3	0	7	10	0	6	3	0	0	0	0	0	6	0	0	5	0	0	0	0	0	0	11	4	0	4	0	12	0	8	5	0	6	5	0	5	0	0	12	0	6	3
oligo_07654	Vitreoscilla_oligo_07654	0	8	6	99	302	274	32	0	113	96	82	139	99	46	33	10	0	0	15	0	53	84	14	0	0	0	22	10	98	137	10	18	9	324	16	83	19	0	62	93	43	129	6	9	182	0	109	40
oligo_07648	Stenotrophomonas_oligo_07648	20	7	11	0	12	5	5	3	36	0	0	0	3	9	4	7	10	0	7	23	14	17	5	14	0	6	4	6	6	5	9	10	3	4	0	3	5	0	10	7	92	0	0	6	0	12	0	0
oligo_07647	Dokdonella_oligo_07647	0	0	0	0	0	0	9	0	0	0	0	0	27	0	154	0	0	0	0	0	0	0	0	0	0	4	165	0	0	0	0	0	0	0	0	0	0	0	0	29	7	3	14	0	0	0	4	18
oligo_07643	Flavobacterium_oligo_07643	0	0	0	11	0	4	5	0	3	5	0	0	0	0	0	0	5	0	5	6	0	0	5	0	0	0	0	3	4	0	0	0	11	0	0	0	0	0	0	5	17	4	0	5	8	5	0	0
oligo_07640	Anaerorhabdus_oligo_07640	46	0	8	5	0	2	12	0	4	0	3	10	5	4	6	3	11	37	8	54	3	0	3	0	0	9	0	13	9	0	0	0	11	0	0	0	0	0	11	15	15	7	3	34	13	0	13	4
oligo_07631	Lactococcus_oligo_07631	0	0	0	0	0	0	0	0	0	0	0	0	0	0	0	0	9	232	0	0	0	0	9	0	0	0	0	0	0	0	0	0	0	0	0	0	0	0	0	0	0	0	0	0	0	0	0	0
oligo_07629	Acidovorax_oligo_07629	0	0	0	0	0	1	0	0	0	0	0	0	0	0	4	0	0	0	3	0	0	5	0	0	0	0	0	0	0	0	0	0	0	0	0	0	0	0	0	0	0	0	0	0	0	0	0	0
oligo_07628	Bacteroides_oligo_07628	0	7	0	7	3	11	4	14	5	5	0	0	0	0	3	0	9	4	5	0	3	7	12	0	4	9	7	4	4	0	3	0	0	0	0	0	6	0	4	0	5	15	9	0	4	4	3	4
oligo_07627	Bacteroides_oligo_07627	10	26	7	25	5	26	13	29	9	5	6	12	9	3	24	0	10	18	5	0	8	13	16	14	8	0	6	9	7	0	12	0	3	7	6	15	17	0	11	4	18	20	12	7	8	11	7	5
oligo_07626	Tolumonas_oligo_07626	7	0	6	0	0	2	6	0	13	0	3	4	0	10	9	6	12	0	7	0	0	4	0	0	3	4	0	4	11	3	6	0	0	0	0	0	0	3	7	0	3	4	0	0	0	0	5	0
oligo_07625	Tolumonas_oligo_07625	15	0	8	0	0	0	4	0	4	0	0	0	0	4	3	0	17	0	0	0	3	0	0	0	0	3	0	0	3	0	3	0	0	0	0	4	0	13	16	0	0	0	0	0	0	0	0	0
oligo_07623	Acinetobacter_oligo_07623	14	3	12	0	3	2	7	0	9	0	0	0	3	6	5	0	15	0	5	0	5	3	8	0	0	0	0	3	8	0	3	0	0	0	0	4	0	0	5	0	5	4	0	0	0	0	3	3
oligo_07621	Tolumonas_oligo_07621	88	41	65	32	32	9	84	7	154	9	47	25	23	68	59	28	93	0	92	5	57	20	111	33	12	15	21	25	93	25	37	3	3	7	9	62	4	44	122	8	32	25	9	12	12	12	21	11
oligo_07616	Tolumonas_oligo_07616	12	6	10	0	0	2	6	0	15	0	0	0	0	6	0	7	31	0	9	0	3	0	14	3	10	7	3	5	14	0	8	0	0	0	0	7	0	0	15	0	0	0	0	0	0	0	0	5
oligo_07615	Tolumonas_oligo_07615	4	5	9	4	4	3	8	0	5	3	12	0	0	4	5	0	84	0	25	0	5	0	17	0	12	0	3	8	13	0	4	0	0	0	6	3	3	7	23	0	3	6	3	0	8	0	0	4
oligo_07614	Tolumonas_oligo_07614	21	3	11	0	0	0	0	0	9	0	4	0	0	15	17	3	41	0	13	0	19	3	0	0	0	0	0	3	0	5	16	0	0	0	0	21	0	47	87	0	0	4	22	5	0	0	3	0
oligo_07613	Tolumonas_oligo_07613	42	10	47	17	10	8	29	0	59	5	18	12	13	60	45	18	103	0	37	3	29	19	52	5	3	18	7	32	53	7	41	3	3	4	8	32	0	12	50	0	16	8	6	13	9	13	20	9
oligo_07612	Tolumonas_oligo_07612	62	26	74	36	14	11	34	3	79	3	14	9	16	109	78	76	179	4	49	12	23	14	53	22	37	30	26	45	83	16	62	5	4	3	7	28	5	33	61	15	26	19	3	10	12	9	21	12
oligo_07610	Tolumonas_oligo_07610	41	6	17	15	0	1	19	0	32	3	17	0	3	36	30	6	123	0	20	6	54	19	14	4	0	3	0	19	25	4	52	0	0	0	0	16	0	97	118	5	5	6	9	15	0	0	0	0
oligo_07608	Tolumonas_oligo_07608	16	0	6	0	0	0	0	0	15	0	0	0	0	5	0	0	63	102	0	92	0	0	0	0	0	0	0	4	0	0	29	0	0	0	0	0	0	0	6	0	0	3	15	15	0	114	0	0
oligo_07607	Tolumonas_oligo_07607	82	3	69	3	0	0	11	0	233	0	0	0	0	17	21	62	457	786	53	357	6	0	0	5	0	0	3	72	28	0	270	4	0	9	0	3	0	18	62	0	6	35	120	175	31	1103	3	0
oligo_07606	Tolumonas_oligo_07606	11	0	4	6	4	4	8	0	18	0	0	0	0	7	8	0	15	0	19	0	0	0	18	3	0	0	0	23	16	3	4	11	5	0	0	0	0	3	5	6	0	15	4	0	0	0	4	0
oligo_07605	Bacteroidetes_oligo_07605	3	0	0	0	0	0	0	0	3	0	0	0	0	4	3	0	5	0	0	0	0	0	0	0	0	0	0	0	0	0	3	0	0	0	0	3	0	20	13	0	0	0	0	0	0	0	0	0
oligo_07604	Tolumonas_oligo_07604	36	32	45	71	26	26	87	0	67	12	33	9	17	76	37	62	112	0	134	4	9	7	100	190	33	78	47	26	144	14	35	9	6	14	11	30	17	15	45	5	46	18	7	9	32	12	57	35
oligo_07603	Flavobacteriaceae_oligo_07603	0	0	4	0	0	1	3	0	6	0	0	0	0	4	0	0	0	0	0	0	0	0	0	0	0	0	0	4	7	0	0	10	0	0	0	0	0	0	0	0	0	4	5	0	0	0	8	0
oligo_07602	Tolumonas_oligo_07602	10	13	9	35	16	15	16	0	36	11	12	7	4	18	12	5	17	0	51	0	6	0	27	7	0	10	6	10	57	16	16	7	0	7	3	16	0	6	18	4	31	16	0	4	16	0	26	9
oligo_07601	Tolumonas_oligo_07601	402	25	108	112	15	91	88	6	112	15	7	18	22	137	49	46	75	0	140	5	10	0	158	53	5	52	31	917	151	48	82	152	62	19	0	4	9	11	53	36	3	85	49	13	48	62	50	25
oligo_07596	Bifidobacterium_oligo_07596	6	3	7	8	11	8	8	15	4	8	7	7	5	16	20	26	11	15	0	34	29	6	8	22	6	16	13	11	9	19	11	19	13	12	14	9	8	0	9	0	7	4	26	5	14	17	4	6
oligo_07593	Bifidobacterium_oligo_07593	5	4	7	5	14	7	0	7	8	7	9	8	4	15	9	20	12	0	4	18	22	5	7	6	0	4	8	6	6	14	7	9	12	7	0	11	5	0	8	5	6	13	32	4	11	12	12	6
oligo_07590	Alphaproteobacteria_oligo_07590	0	3	0	0	0	0	0	3	0	3	0	0	0	0	0	0	3	0	0	0	5	5	3	3	0	0	0	0	0	0	0	0	0	0	0	0	3	0	7	0	4	4	0	4	0	0	0	0
oligo_07587	Porphyromonadaceae_oligo_07587	0	10	0	4	0	1	0	11	0	5	22	4	5	0	8	5	29	36	5	0	0	4	47	7	3	35	18	4	0	4	13	0	8	10	6	22	17	0	7	0	10	9	12	11	11	10	6	0
oligo_07577	Aeromonas_oligo_07577	0	0	0	0	0	0	0	0	0	0	0	0	18	0	0	0	0	0	0	0	0	6	0	0	0	0	13	0	0	0	0	0	0	0	0	0	0	0	0	4	9	0	0	0	0	0	0	3
oligo_07566	Sediminibacterium_oligo_07566	0	0	0	0	0	0	0	0	0	0	0	0	9	0	0	0	0	0	0	0	0	0	0	0	0	0	0	0	0	0	0	0	0	0	98	0	0	0	0	0	4	0	0	0	0	0	0	0
oligo_07561	Formivibrio_oligo_07561	0	8	20	0	0	4	0	0	0	0	0	0	3	10	4	6	0	0	7	0	0	0	0	0	0	0	0	0	5	0	4	0	0	0	0	0	0	0	8	0	0	0	0	6	0	3	0	0
oligo_07560	Cloacibacterium_oligo_07560	18	7	83	3	6	11	3	0	23	0	0	0	3	22	48	16	8	0	9	13	18	4	6	0	0	0	0	6	6	0	12	0	6	0	0	0	0	0	23	0	0	6	17	71	4	11	3	4
oligo_07559	Cloacibacterium_oligo_07559	0	0	0	0	0	0	0	0	0	0	0	6	3	10	23	0	3	0	0	0	34	22	0	0	0	0	0	61	0	6	25	3	0	0	0	4	0	0	4	0	0	0	0	6	0	0	0	0
oligo_07558	Cloacibacterium_oligo_07558	902	106	332	318	262	405	217	19	172	19	14	74	55	121	160	80	80	22	185	46	71	27	15	0	0	0	8	208	391	44	122	38	24	4	6	41	0	6	244	11	7	113	155	197	58	136	77	44
oligo_07551	Chryseobacterium_oligo_07551	3	5	4	6	24	16	14	0	11	3	26	35	18	25	13	10	5	0	14	3	211	140	0	3	0	4	0	12	11	33	10	0	0	0	7	6	6	0	87	21	16	12	10	17	9	3	6	6
oligo_07542	Bacteroidales_oligo_07542	0	0	0	0	0	0	0	0	0	0	0	0	0	0	0	0	0	0	0	0	0	0	0	0	0	0	0	0	0	0	0	0	0	0	5	0	0	87	0	0	0	0	0	0	0	0	0	3
oligo_07541	Chryseobacterium_oligo_07541	0	531	0	0	0	0	0	0	0	4	0	0	0	0	0	0	5	0	0	0	0	0	0	0	0	0	0	0	0	0	0	0	0	0	0	3	0	0	0	0	7	9	0	0	0	0	0	0
oligo_07535	Pasteurellaceae_oligo_07535	0	0	0	0	0	0	0	0	0	0	0	0	0	0	0	0	0	0	0	0	0	0	0	0	0	0	0	0	0	0	0	0	0	0	0	0	0	0	0	0	0	0	0	0	0	4	0	0
oligo_07533	Actinobacillus_oligo_07533	0	0	0	0	0	0	0	0	0	0	0	0	0	0	0	0	0	0	0	0	0	0	0	0	0	0	0	0	0	0	0	0	0	0	0	0	0	0	0	0	0	0	0	0	0	13	0	0
oligo_07527	Parabacteroides_oligo_07527	0	4	5	10	3	8	4	11	8	7	4	3	0	3	5	0	3	0	3	0	3	19	6	5	4	0	4	7	0	3	3	0	5	3	6	0	6	0	19	0	18	7	13	3	4	5	7	7
oligo_07520	Bacteroides_oligo_07520	0	0	0	0	0	0	0	0	0	0	0	0	0	0	0	0	0	0	0	0	0	0	0	0	0	0	0	0	0	0	0	0	204	0	0	0	0	0	0	0	0	0	0	0	0	0	0	0
oligo_07517	Actinobacillus_oligo_07517	0	0	0	0	0	0	0	0	0	0	0	0	0	0	0	0	0	0	15	0	0	0	0	0	0	0	0	0	0	0	0	0	0	0	0	0	0	0	0	0	0	0	0	0	0	17	0	0
oligo_07514	Pasteurellaceae_oligo_07514	0	0	0	0	0	0	0	0	0	0	0	0	0	0	0	0	0	0	0	17	0	0	0	0	0	0	0	0	0	0	0	0	0	0	0	0	0	0	0	0	0	0	0	0	0	0	0	0
oligo_07513	Pasteurellaceae_oligo_07513	0	0	0	0	0	0	0	0	0	0	0	0	0	0	0	0	0	0	0	0	0	0	0	0	0	0	0	0	0	0	0	5	0	0	0	0	0	0	0	0	0	0	0	0	0	50	0	0
oligo_07509	Actinobacillus_oligo_07509	0	0	0	0	0	0	0	0	0	0	0	0	0	0	0	0	0	12	0	0	0	0	0	0	0	0	0	0	0	0	0	0	0	0	0	0	0	0	0	0	0	0	0	5	0	41	0	0
oligo_07507	Bacteroides_oligo_07507	9	20	0	15	7	11	4	30	4	15	11	5	8	0	22	0	9	8	11	0	4	16	59	31	0	9	24	7	5	0	0	0	0	9	8	17	24	0	20	4	24	15	0	3	10	6	0	0
oligo_07506	Streptococcus_oligo_07506	0	11	0	0	0	0	0	0	0	33	0	0	0	0	0	0	11	0	3	0	0	0	0	5	8	0	0	0	0	0	0	0	3	0	0	4	0	0	0	0	0	0	0	0	0	0	0	0
oligo_07492	Flavobacterium_oligo_07492	0	14	0	0	0	0	0	0	0	0	0	0	0	0	0	0	0	0	0	0	0	0	0	0	0	0	0	0	0	0	0	0	0	0	0	0	0	0	0	0	0	0	0	0	0	0	0	0
oligo_07490	Chryseobacterium_oligo_07490	0	0	0	11	30	9	7	0	0	5	0	4	0	0	0	9	0	0	0	0	0	0	0	0	0	0	0	0	3	0	0	3	4	3	0	0	0	0	0	6	0	5	3	0	9	0	8	5
oligo_07488	Chryseobacterium_oligo_07488	0	0	0	0	0	0	0	0	0	0	0	0	0	0	0	0	0	0	0	0	0	0	0	0	0	0	0	0	0	0	0	0	0	0	0	0	0	0	0	0	0	0	0	0	0	0	0	0
oligo_07483	Chryseobacterium_oligo_07483	0	87	0	0	0	0	0	0	0	0	17	0	0	17	3	0	0	0	12	0	3	0	0	0	13	0	0	0	0	0	0	0	0	0	6	3	0	0	5	3	0	0	0	0	0	0	0	0
oligo_07482	Bacteroidales_oligo_07482	0	0	0	0	0	0	0	0	0	12	0	0	0	0	0	0	0	0	0	0	0	0	0	0	0	0	0	0	0	0	0	0	0	0	159	23	0	66	0	6	9	0	0	0	0	0	0	61
oligo_07453	Aeromonas_oligo_07453	0	0	0	0	0	0	0	0	0	0	0	0	0	0	0	0	0	0	0	0	0	0	0	0	0	0	0	0	0	0	0	0	0	0	0	0	0	0	0	0	0	0	0	0	0	0	0	0
oligo_07449	Propionivibrio_oligo_07449	0	0	0	0	0	0	0	0	0	0	0	0	0	0	0	0	0	0	0	0	0	3	0	0	0	0	0	0	0	0	0	0	0	0	0	0	0	0	0	0	0	0	0	0	0	0	0	0
oligo_07447	Rikenellaceae_oligo_07447	0	39	0	4	0	0	0	6	0	0	0	0	0	0	55	0	0	0	0	0	14	26	3	0	0	9	0	0	0	0	0	0	0	0	28	0	4	0	16	0	29	0	0	0	0	0	7	3
oligo_07446	Bacteroidetes_oligo_07446	0	3	0	0	0	0	0	0	0	0	0	0	16	0	0	0	0	0	0	0	0	0	0	0	0	9	0	0	0	0	0	0	0	0	0	0	0	0	0	6	10	0	0	0	3	0	0	0
oligo_07444	Chryseobacterium_oligo_07444	0	0	0	0	0	0	110	0	0	0	0	0	0	0	0	0	0	0	0	0	0	0	0	0	0	0	0	17	0	0	0	0	0	0	0	0	0	0	0	0	0	0	0	0	0	0	0	0
oligo_07442	Bacteroidales_oligo_07442	13	260	3	71	16	86	24	15	6	22	4	4	0	3	54	19	101	25	11	5	0	11	0	4	0	0	0	38	24	0	15	0	22	0	10	4	4	28	15	13	0	5	32	21	28	21	14	30
oligo_07430	Cloacibacterium_oligo_07430	0	0	4	0	0	6	0	0	0	0	0	0	0	0	7	0	0	0	4	0	3	0	0	0	0	0	0	0	6	0	0	0	0	0	0	0	0	0	28	0	0	0	0	64	0	0	0	0
oligo_07414	Bacteroides_oligo_07414	18	15	5	74	0	9	15	138	0	0	0	0	0	0	11	0	0	0	7	0	0	0	0	0	0	0	0	0	21	0	8	0	0	0	0	0	3	0	6	0	6	5	0	6	0	0	0	0
oligo_07410	Bacteroides_oligo_07410	74	8	10	6	3	1	23	57	5	0	0	0	0	3	42	0	32	6	4	0	0	4	0	0	0	0	0	0	5	0	28	0	3	0	0	0	0	0	7	0	0	4	0	9	0	4	0	0
oligo_07404	Bacteroidetes_oligo_07404	13	10	5	0	0	0	4	12	4	0	0	4	3	0	14	6	23	4	0	0	4	7	0	0	0	0	0	6	5	0	4	0	0	0	5	0	0	31	24	0	4	3	30	3	0	4	0	0
oligo_07403	Bacteroides_oligo_07403	27	8	0	0	0	0	0	5	14	0	0	0	0	0	3	0	10	0	3	0	9	0	0	4	0	0	0	0	8	0	0	0	4	0	0	0	0	4	20	0	0	0	0	0	0	0	0	0
oligo_07401	Cloacibacterium_oligo_07401	0	0	0	0	0	0	0	0	0	0	0	0	0	0	0	0	0	0	0	0	0	4	0	0	0	0	0	0	0	0	0	0	0	0	0	0	0	3	0	0	0	0	0	0	0	0	5	0
oligo_07400	Bacteroides_oligo_07400	22	14	7	6	20	19	10	11	60	4	22	3	10	14	24	8	4	0	5	9	30	85	32	18	0	4	4	12	56	4	30	0	0	0	10	21	10	23	52	0	13	9	0	10	6	9	14	34
oligo_07399	Lachnospiraceae_oligo_07399	5	0	3	0	0	0	0	0	0	0	0	0	0	0	0	0	19	40	0	0	0	0	0	0	0	0	0	0	0	0	0	0	0	0	0	0	0	3	9	0	0	0	0	4	0	0	0	0
oligo_07393	Bacteroidales_oligo_07393	13	9	0	0	0	3	9	10	0	0	0	5	5	0	37	0	7	6	0	0	42	12	3	0	0	4	0	0	0	0	0	0	0	0	3	0	19	7	32	0	40	0	0	5	0	0	4	0
oligo_07375	Bacteroidetes_oligo_07375	0	0	0	0	0	0	0	0	0	0	0	0	0	0	0	0	0	0	0	0	0	3	0	0	0	0	0	0	0	0	0	0	0	0	0	0	0	0	0	7	0	0	0	0	0	0	0	5
oligo_07374	Marinilabiliaceae_oligo_07374	0	0	5	18	0	23	8	0	23	10	3	3	8	0	22	14	17	11	9	0	12	4	11	0	0	5	0	0	14	0	16	0	0	0	0	3	3	5	15	0	16	14	3	59	68	0	88	7
oligo_07366	Pseudoxanthomonas_oligo_07366	0	0	3	0	0	0	0	0	0	0	0	0	0	0	0	0	0	0	0	0	6	7	0	0	0	0	0	0	0	0	0	0	0	0	0	0	0	72	4	0	0	0	0	0	0	0	0	0
oligo_07365	Bacteroidales_oligo_07365	98	37	19	13	4	12	27	15	34	6	4	4	8	3	60	7	21	13	13	8	22	61	4	0	0	5	0	14	15	0	8	3	0	0	6	8	0	7	72	5	7	15	11	43	3	8	10	5
oligo_07357	Cloacibacterium_oligo_07357	119	0	48	3	0	2	5	0	0	0	0	0	0	41	6	6	11	0	3	6	3	0	6	0	0	0	0	0	6	0	0	0	0	0	0	0	0	0	3	0	0	0	0	7	0	65	0	0
oligo_07356	Cloacibacterium_oligo_07356	7	0	12	0	0	0	0	0	0	0	0	3	4	9	4	0	0	0	0	0	0	0	0	0	0	0	0	31	3	3	7	0	15	0	0	0	0	6	0	4	0	5	46	37	0	14	0	0
oligo_07355	Cloacibacterium_oligo_07355	226	19	41	6	18	53	9	0	60	7	44	31	13	20	85	67	49	33	20	4	218	86	8	0	0	0	0	51	20	18	13	3	4	0	21	37	4	7	214	4	5	7	53	79	0	37	9	6
oligo_07342	Bacteroides_oligo_07342	20	24	31	29	21	9	36	140	34	46	51	27	22	25	53	9	48	43	20	0	35	48	682	103	170	248	110	22	19	9	25	4	8	45	26	43	108	5	96	13	110	35	57	35	17	15	20	12
oligo_07341	Aeromonas_oligo_07341	3	0	0	10	6	20	8	0	0	0	0	0	0	0	0	20	11	0	0	0	0	0	0	0	0	0	0	16	0	3	12	0	0	0	0	0	0	0	0	0	0	0	3	0	5	0	20	0
oligo_07334	Butyricimonas_oligo_07334	0	4	0	0	0	1	0	0	0	0	0	0	38	0	0	0	0	0	0	0	0	5	0	0	0	3	19	0	0	0	0	0	0	0	3	0	0	0	0	0	7	0	0	0	0	0	3	0
oligo_07286	Marinilabiliaceae_oligo_07286	0	0	0	15	0	13	0	0	0	3	0	0	4	0	0	0	0	0	0	0	0	0	7	0	0	4	0	0	5	0	0	0	0	0	0	0	0	0	0	0	20	3	0	4	10	0	22	6
oligo_07282	Rhodobacteraceae_oligo_07282	0	7	0	0	0	0	0	0	0	0	0	0	0	0	0	0	0	0	0	0	0	0	0	0	0	7	3	0	0	0	0	0	0	0	0	0	3	0	4	22	10	0	0	0	0	0	0	0
oligo_07271	Empedobacter_oligo_07271	0	0	0	0	0	0	0	0	0	0	0	0	0	0	0	0	0	0	0	0	0	0	0	0	0	0	0	0	0	0	0	0	0	0	0	0	0	0	0	0	0	0	0	0	0	0	0	0
oligo_07268	Bacteroides_oligo_07268	31	65	28	50	36	41	28	138	25	39	42	27	22	17	86	19	62	42	27	0	18	63	150	113	26	93	114	25	16	4	31	4	13	27	31	45	99	8	98	9	70	54	75	25	39	53	14	12
oligo_07267	Bacteroides_oligo_07267	63	173	76	135	29	146	94	619	43	95	102	55	36	43	238	21	106	93	64	14	83	181	229	173	278	100	94	56	62	8	95	0	16	63	76	97	107	17	207	61	177	143	170	79	71	75	53	47
oligo_07266	Bacteroides_oligo_07266	58	69	37	88	29	88	46	405	51	80	70	42	36	17	152	22	108	76	55	5	43	167	128	117	86	65	72	58	37	5	62	5	25	39	56	84	91	7	150	29	114	90	100	62	39	59	39	28
oligo_07265	Bacteroides_oligo_07265	58	66	37	84	25	88	60	457	34	49	74	42	28	11	132	16	77	44	27	9	46	121	137	104	81	56	61	56	34	10	68	3	16	45	44	70	116	15	144	20	144	64	84	52	32	40	36	21
oligo_07264	Bacteroides_oligo_07264	83	97	51	123	42	118	75	352	45	106	85	39	36	41	153	29	128	72	71	11	55	133	218	146	57	109	120	54	43	11	64	3	34	66	69	94	128	5	184	32	130	80	106	91	46	67	41	39
oligo_07259	Alistipes_oligo_07259	3	6	6	4	5	5	3	28	0	6	4	0	0	0	11	0	11	11	6	0	0	18	15	8	3	6	4	7	0	0	3	0	0	8	4	4	4	0	17	0	13	8	7	7	9	3	0	0
oligo_07257	Alistipes_oligo_07257	19	31	9	28	9	11	12	71	4	19	12	11	6	3	26	0	28	26	11	0	9	42	58	16	5	17	18	10	8	0	4	0	10	14	11	27	16	0	36	0	20	19	21	12	17	6	8	7
oligo_07256	Flavobacterium_oligo_07256	0	0	0	6	3	2	0	3	3	0	0	0	0	0	0	0	7	3	0	0	6	3	6	6	0	0	0	0	0	0	8	0	4	0	0	0	0	0	5	0	4	0	0	4	0	0	3	0
oligo_07251	Parabacteroides_oligo_07251	11	4	4	4	0	8	4	10	5	6	4	4	0	0	19	0	6	5	0	0	0	7	13	5	0	0	13	7	0	0	0	0	3	5	0	5	8	0	11	0	5	8	5	4	0	7	5	0
oligo_07250	Pedobacter_oligo_07250	0	4	0	0	3	5	0	13	5	0	3	0	0	0	3	0	0	3	0	0	0	3	5	0	0	0	8	5	0	0	4	0	0	3	0	0	0	0	6	0	8	0	6	3	0	3	0	0
oligo_07239	Acinetobacter_oligo_07239	0	0	0	14	0	11	3	0	0	0	0	0	0	0	0	0	0	0	0	0	0	0	0	0	0	6	0	0	5	0	0	0	0	0	0	0	0	0	4	40	0	0	0	0	5	0	3	22
oligo_07233	Alistipes_oligo_07233	4	14	8	18	14	30	8	45	6	0	0	0	0	0	0	0	0	0	8	0	0	0	0	0	0	0	0	0	10	0	0	0	0	0	0	0	0	0	36	0	0	0	0	0	0	0	0	0
oligo_07232	Alistipes_oligo_07232	99	190	97	141	85	192	82	366	66	124	135	68	53	100	158	36	150	84	83	4	46	267	263	130	107	137	120	135	90	13	64	4	66	118	93	93	139	16	279	37	201	149	138	86	81	65	70	64
oligo_07213	Alistipes_oligo_07213	16	47	20	35	15	31	22	135	8	27	14	13	8	14	48	6	27	16	16	0	9	58	36	21	35	18	15	10	17	0	7	0	6	16	12	28	37	5	57	5	40	32	21	21	20	16	22	11
oligo_07167	Empedobacter_oligo_07167	0	0	0	0	0	0	0	0	0	0	0	0	0	0	0	0	42	1061	0	0	0	0	0	0	0	0	0	0	0	0	0	0	0	0	0	0	0	0	3	0	0	0	0	15	0	0	0	0
oligo_07166	Bacteroides_oligo_07166	0	0	0	3	0	0	0	7	0	3	6	0	0	0	4	0	0	0	0	0	4	0	4	4	3	11	6	0	0	0	0	0	0	0	3	4	12	0	8	0	11	0	0	3	3	0	0	0
oligo_07150	Bacteroides_oligo_07150	0	3	14	4	6	0	11	54	12	19	16	9	8	5	30	0	55	34	15	0	50	60	62	35	15	78	38	16	9	3	19	0	8	32	17	30	48	4	69	10	39	22	51	51	10	26	7	10
oligo_07146	Enhydrobacter_oligo_07146	0	0	0	0	0	0	0	0	0	91	0	0	0	0	0	0	0	0	0	0	0	0	0	0	0	0	0	0	0	0	0	0	0	0	0	0	0	0	0	0	0	0	0	0	0	0	0	0
oligo_07143	Flavobacteriaceae_oligo_07143	0	0	0	0	0	2	0	0	0	38	50	3	6	0	0	0	0	0	14	0	0	0	0	0	0	0	0	0	3	0	0	0	0	300	5	12	0	0	0	6	5	0	0	0	23	0	26	19
oligo_07141	Thiothrix_oligo_07141	0	0	0	0	0	0	0	0	3	5	0	12	13	0	0	0	0	0	6	0	0	0	0	0	0	0	0	0	0	4	0	0	6	4	0	0	0	0	4	0	0	10	0	13	0	0	0	0
oligo_07137	Flavobacterium_oligo_07137	0	13	0	0	0	1	62	0	3	0	0	0	0	10	0	0	0	0	0	0	0	0	0	3	0	0	0	38	0	3	0	0	0	7	27	4	0	3	0	0	105	0	0	0	0	0	3	0
oligo_07136	Chryseobacterium_oligo_07136	0	10	0	0	3	0	0	0	8	38	234	29	13	5	0	0	0	0	5	0	6	16	0	11	175	72	199	0	0	9	0	0	0	35	24	102	76	8	5	9	79	5	0	0	18	0	8	5
oligo_07135	Chryseobacterium_oligo_07135	0	0	0	0	0	0	0	0	0	6	5	0	0	0	0	0	0	0	0	0	0	0	0	0	0	0	0	0	0	0	0	0	0	0	61	10	0	3	0	0	0	0	0	0	0	0	0	0
oligo_07134	Bacteroides_oligo_07134	0	3	0	0	0	0	3	6	0	4	0	3	3	3	9	0	6	0	0	0	0	6	5	0	3	8	5	4	4	0	0	0	0	0	3	0	0	0	7	0	6	0	0	4	0	0	3	0
oligo_07127	Bacteroides_oligo_07127	44	63	56	84	31	40	44	267	42	63	60	27	27	60	171	34	97	65	37	3	26	172	116	165	47	109	113	81	26	11	55	0	26	73	45	56	96	9	110	19	113	93	82	63	43	54	33	17
oligo_07126	Bacteroides_oligo_07126	17	32	23	21	5	12	26	95	11	16	13	9	8	4	62	5	46	15	13	0	9	65	84	29	12	45	28	15	6	0	8	0	8	13	15	17	33	4	56	0	50	27	34	26	8	21	0	7
oligo_07122	Pasteurellaceae_oligo_07122	0	11	3	22	44	5	21	0	3	0	0	5	0	7	23	45	0	0	0	0	0	0	0	0	0	0	0	58	12	0	0	31	12	0	0	6	0	0	0	0	0	4	0	0	12	61	0	6
oligo_07119	Pasteurella_oligo_07119	0	7	12	41	141	18	41	0	12	6	0	4	3	20	29	103	19	0	0	0	0	0	0	0	0	0	0	67	15	0	0	14	7	3	0	0	0	0	0	5	0	12	0	0	39	18	7	14
oligo_07114	Cloacibacterium_oligo_07114	11	6	15	0	0	0	0	0	0	0	0	3	3	5	6	0	0	0	3	0	0	0	0	0	0	0	0	9	5	9	0	0	0	0	0	0	0	0	9	0	0	4	7	21	0	0	0	0
oligo_07113	Bacteroidetes_oligo_07113	3	0	8	0	0	0	0	0	0	0	0	0	0	8	3	25	0	0	0	0	0	0	0	0	0	0	0	0	0	0	4	0	0	0	0	0	0	0	7	0	0	0	16	15	0	4	0	0
oligo_07112	Cloacibacterium_oligo_07112	7	3	5	0	0	2	0	0	4	0	0	0	0	5	3	0	4	0	0	0	0	0	0	0	0	0	0	0	0	0	3	0	0	0	0	0	0	0	3	0	0	3	4	6	0	0	0	0
oligo_07111	Cloacibacterium_oligo_07111	12	7	10	0	3	3	0	0	4	0	0	0	0	0	3	0	0	0	3	0	0	0	0	0	0	0	0	4	0	0	0	0	0	0	0	0	0	0	3	0	0	0	3	3	0	0	0	0
oligo_07103	Cloacibacterium_oligo_07103	9	18	107	16	56	23	22	0	32	3	0	5	6	47	108	46	5	5	33	14	6	3	0	0	0	0	0	22	34	5	6	7	5	0	0	0	0	0	16	6	0	19	26	26	0	22	14	7
oligo_07102	Cloacibacterium_oligo_07102	8	4	10	4	9	6	0	0	0	3	15	25	26	26	15	3	13	0	10	0	37	26	0	0	0	0	0	9	7	0	0	0	3	0	0	0	0	15	46	0	5	26	34	262	7	0	10	0
oligo_07101	Cloacibacterium_oligo_07101	62	17	317	51	84	126	43	4	119	6	3	102	72	153	223	267	85	6	82	33	95	22	0	0	0	0	0	67	121	54	69	52	30	4	0	26	0	7	46	7	4	85	458	510	22	109	36	17
oligo_07093	Bacteroides_oligo_07093	3	11	3	9	0	4	9	60	3	9	0	3	0	0	19	0	16	8	0	0	7	35	58	11	58	32	10	5	0	0	0	0	0	0	9	8	7	0	19	0	14	7	9	6	4	8	5	4
oligo_07087	Bacteroidales_oligo_07087	0	0	0	0	0	0	0	0	0	0	0	0	0	0	0	0	0	0	0	0	0	0	0	0	0	0	0	0	0	0	0	0	0	0	0	0	0	227	0	0	0	0	0	0	0	0	0	0
oligo_07085	Bacteroides_oligo_07085	10	15	16	30	26	27	16	80	12	20	23	17	13	10	63	5	28	23	20	0	17	66	79	67	146	26	28	33	13	0	21	0	8	20	25	38	41	7	47	0	96	37	32	28	22	20	17	18
oligo_07084	Bacteroides_oligo_07084	79	152	56	224	80	223	101	626	164	201	205	91	78	52	313	40	181	122	84	6	87	566	240	437	359	192	248	165	98	24	121	6	41	149	143	202	240	22	317	48	347	217	219	158	143	96	107	99
oligo_07083	Bacteroides_oligo_07083	16	33	23	28	8	62	17	119	13	17	27	14	20	3	50	0	27	10	22	0	21	71	24	54	121	28	35	20	20	0	28	0	7	12	19	22	27	0	51	9	50	44	43	25	10	29	15	4
oligo_07082	Bacteroides_oligo_07082	69	140	55	150	62	145	84	432	162	163	155	82	48	41	258	25	149	99	69	3	70	272	269	253	325	126	151	143	79	12	93	3	35	113	88	157	185	16	195	51	258	188	179	132	108	83	91	58
oligo_07076	Acinetobacter_oligo_07076	0	6	0	0	0	0	0	0	39	0	0	0	0	6	16	0	7	0	10	0	23	4	0	0	0	0	0	0	0	0	5	0	0	0	0	0	0	50	41	0	0	0	0	21	0	0	0	0
oligo_07075	Acinetobacter_oligo_07075	0	73	7	0	0	2	0	0	5	18	0	3	0	0	0	0	3	0	11	3	8	0	21	5	270	8	0	0	0	0	0	9	6	5	3	8	0	0	0	5	4	0	9	0	13	0	3	0
oligo_07072	Acinetobacter_oligo_07072	0	3	0	18	0	5	0	0	0	0	3	0	0	0	0	0	0	0	0	0	0	0	17	6	0	3	0	0	0	0	0	0	0	12	7	4	3	0	0	4	29	0	0	0	9	0	10	5
oligo_07070	Acinetobacter_oligo_07070	0	0	0	0	0	0	0	0	0	16	0	0	0	0	0	0	0	0	0	0	0	0	0	0	17	0	0	0	0	0	0	0	0	13	0	0	0	0	0	0	5	8	0	0	5	0	0	0
oligo_07069	Acinetobacter_oligo_07069	0	0	0	0	0	0	0	0	0	0	0	3	3	0	0	0	0	0	0	0	0	0	0	0	0	0	0	0	0	0	0	0	0	0	0	7	3	0	0	6	28	0	0	0	6	0	0	0
oligo_07068	Acinetobacter_oligo_07068	7	143	8	215	188	279	0	0	15	115	111	50	21	11	19	75	27	0	55	9	3	13	395	1551	774	535	118	17	93	82	4	110	117	474	637	180	364	0	11	382	2706	106	78	12	863	11	726	338
oligo_07065	Comamonas_oligo_07065	0	0	3	0	0	1	5	0	6	0	0	0	0	7	3	0	8	267	4	0	6	6	0	0	0	0	0	0	0	0	0	0	0	0	0	0	3	0	0	0	4	0	0	32	0	3	0	0
oligo_07064	Acinetobacter_oligo_07064	10	14	9	13	14	16	6	0	3	3	0	0	4	32	16	72	22	0	29	3	0	0	38	35	9	3	8	12	16	10	0	12	15	3	4	18	3	0	3	10	16	14	28	19	11	0	5	3
oligo_07063	Acinetobacter_oligo_07063	13	31	32	27	52	54	26	0	22	11	18	19	15	64	47	74	26	0	51	11	11	8	41	70	34	14	19	24	34	56	4	15	19	27	16	52	9	3	22	35	56	17	42	36	64	0	33	17
oligo_07062	Acinetobacter_oligo_07062	0	0	0	0	0	0	0	0	0	0	0	40	0	0	0	0	0	0	0	0	0	0	0	5	53	69	3	0	0	0	0	0	0	0	5	0	0	0	0	0	10	0	0	0	4	0	0	0
oligo_07054	Acinetobacter_oligo_07054	0	0	0	0	0	0	0	0	0	0	0	0	0	0	0	0	0	0	0	0	0	0	0	0	0	0	0	0	0	0	0	0	0	0	0	0	0	0	0	0	0	0	0	0	0	0	0	0
oligo_07053	Acinetobacter_oligo_07053	0	3	0	8	6	7	5	0	3	11	15	51	15	3	4	0	0	0	7	0	10	29	6	45	364	351	60	9	12	36	0	0	3	17	72	10	67	0	15	28	79	17	0	4	38	0	13	3
oligo_07052	Acinetobacter_oligo_07052	3	54	30	45	46	78	30	0	154	14	15	44	18	44	30	61	35	0	45	0	17	10	60	46	20	3	13	12	60	53	0	14	15	60	22	194	4	4	12	42	59	51	29	31	79	0	35	13
oligo_07050	Acinetobacter_oligo_07050	3	5	4	24	29	48	17	0	5	11	8	12	8	15	14	19	0	0	13	0	8	5	0	25	4	11	8	8	14	33	11	13	15	24	20	11	5	0	8	13	15	20	14	5	26	0	12	12
oligo_07048	Acinetobacter_oligo_07048	17	89	63	196	121	357	75	4	72	33	51	65	49	190	162	218	39	0	170	9	47	35	140	151	30	13	51	47	163	194	7	66	49	84	38	155	27	8	55	117	151	111	127	70	159	3	123	63
oligo_07046	Acinetobacter_oligo_07046	0	41	0	7	4	72	0	0	23	43	312	5	6	4	3	9	0	0	25	0	0	3	8	118	46	7	8	0	26	10	0	0	0	225	23	53	14	0	8	19	119	0	3	3	72	0	184	35
oligo_07045	Acinetobacter_oligo_07045	0	13	3	6	6	32	0	0	0	495	4	10	4	14	0	0	0	0	406	0	0	0	45	11	53	20	0	0	7	8	3	4	0	481	6	44	0	0	0	5	49	7	10	6	261	0	63	15
oligo_07044	Acinetobacter_oligo_07044	0	14	0	5	25	36	0	0	3	31	8	3	4	0	0	0	0	0	3	0	0	0	3	6	3	3	34	0	3	3	0	0	0	161	6	20	0	0	0	5	44	16	0	0	119	0	94	20
oligo_07036	Flavobacterium_oligo_07036	0	60	0	0	0	0	0	0	0	0	0	0	0	0	0	0	12	0	0	0	0	0	0	0	0	182	14	0	0	0	0	0	0	0	10	0	5	0	0	8	9	0	0	0	0	0	0	8
oligo_07035	Flavobacterium_oligo_07035	0	32	0	14	5	11	0	0	0	6	0	0	0	0	0	0	0	0	4	0	0	0	0	4	0	142	12	0	0	0	0	0	0	49	17	5	4	0	9	7	10	22	0	0	15	0	13	17
oligo_07034	Flavobacterium_oligo_07034	0	0	0	0	0	0	9	0	0	0	0	0	0	0	0	0	0	0	0	0	0	0	0	0	0	0	0	0	0	0	0	0	0	4	0	0	0	6	0	0	0	0	0	0	9	0	9	80
oligo_07033	Flavobacterium_oligo_07033	0	18	0	92	27	191	14	0	3	23	3	12	13	0	0	0	0	0	9	0	0	0	0	0	5	13	0	0	39	0	0	0	0	195	38	0	4	0	3	36	63	92	0	7	146	0	88	121
oligo_07024	Flavobacterium_oligo_07024	0	5	0	3	0	2	3	0	0	0	0	0	0	0	0	0	0	0	0	0	0	0	0	37	0	15	6	0	0	0	0	0	0	0	3	0	0	0	0	7	0	7	0	0	11	0	4	8
oligo_07023	Flavobacterium_oligo_07023	3	196	0	48	0	4	15	0	11	14	3	20	11	11	4	0	106	0	16	3	0	0	0	30	6	48	29	3	0	8	0	7	9	7	78	5	20	7	55	41	36	57	7	72	70	0	5	51
oligo_07020	Flavobacterium_oligo_07020	0	0	0	0	0	4	0	0	0	0	0	0	0	0	0	0	0	0	0	0	0	0	0	0	0	8	0	0	6	0	0	0	0	24	0	0	0	0	9	5	7	23	0	0	3	0	6	19
oligo_07019	Prevotella_oligo_07019	0	0	0	4	11	19	0	0	0	0	0	10	11	3	8	0	0	0	0	0	0	0	0	0	0	0	0	11	0	0	0	0	7	0	0	4	0	0	3	3	0	13	8	0	7	0	3	3
oligo_07016	Flavobacterium_oligo_07016	0	6	0	31	0	26	4	0	0	8	0	0	0	0	0	0	0	0	0	0	0	3	0	0	0	4	0	0	0	0	0	0	0	12	0	7	0	0	0	5	3	7	0	0	18	0	5	10
oligo_07015	Flavobacterium_oligo_07015	0	71	0	82	35	115	14	0	4	37	0	22	16	0	0	0	0	0	8	0	0	0	0	11	10	15	6	0	18	0	0	0	0	271	52	6	0	0	20	35	65	83	0	15	122	0	73	76
oligo_07013	Flavobacterium_oligo_07013	0	0	0	3	0	0	0	0	0	0	0	3	0	0	0	0	0	0	0	0	0	0	0	5	13	0	4	0	0	0	0	0	0	0	10	4	4	0	0	3	0	0	0	0	0	0	3	0
oligo_07009	Flavobacterium_oligo_07009	0	0	0	5	0	2	0	0	0	0	0	0	0	0	0	0	0	0	0	0	0	0	0	3	0	0	0	0	0	0	0	0	4	0	58	0	0	0	0	0	0	0	0	0	11	0	4	3
oligo_07007	Flavobacterium_oligo_07007	0	0	0	0	0	0	0	0	0	0	0	0	118	0	0	0	0	0	0	0	0	0	0	0	4	0	0	0	0	0	0	0	0	0	0	0	0	0	0	18	0	0	0	0	0	0	0	3
oligo_07004	Clostridiales_oligo_07004	0	11	0	3	0	3	0	0	0	0	0	3	0	0	4	0	14	3	0	0	14	7	0	4	4	0	0	0	0	0	0	0	0	0	0	0	4	0	5	3	7	0	0	14	3	0	0	3
oligo_07000	Propionivibrio_oligo_07000	0	0	0	0	0	0	0	0	0	0	0	0	0	0	0	0	0	0	0	0	0	3	0	0	0	0	0	0	0	0	0	0	0	0	0	0	0	0	0	6	0	0	0	0	0	0	0	0
oligo_06996	Flavobacterium_oligo_06996	0	0	0	0	0	0	0	0	0	0	0	0	222	0	3	0	0	0	0	0	0	0	0	0	0	0	0	0	0	0	0	0	0	0	0	0	0	3	0	0	8	0	0	0	0	0	0	0
oligo_06994	Flavobacterium_oligo_06994	27	13	0	0	0	0	0	0	0	0	0	0	0	0	0	0	0	0	0	0	0	0	0	0	0	0	0	0	0	0	0	0	0	0	0	0	0	0	6	0	0	0	0	0	0	0	0	0
oligo_06988	Flavobacterium_oligo_06988	0	0	0	0	0	0	0	0	0	0	0	0	73	0	4	0	0	0	0	0	0	0	0	0	0	0	4	0	0	0	0	0	0	0	0	0	0	0	0	0	3	0	0	0	0	0	0	0
oligo_06984	Flavobacterium_oligo_06984	0	0	0	0	0	0	0	0	0	0	0	0	0	0	19	0	0	0	0	0	0	0	0	0	0	0	3	0	0	0	0	0	0	0	0	0	0	0	0	0	9	0	0	0	0	0	0	3
oligo_06977	Bacteroides_oligo_06977	6	4	0	0	0	2	7	18	3	0	0	0	0	6	0	0	5	3	12	0	0	3	12	0	0	0	7	4	4	0	0	0	0	0	4	4	0	0	5	0	3	0	0	0	0	0	4	0
oligo_06975	Bacteroides_oligo_06975	12	68	7	51	30	19	27	48	7	18	20	7	4	0	12	4	18	26	8	0	6	9	26	23	0	36	34	13	5	0	5	0	4	7	18	18	45	0	36	10	106	20	13	14	10	6	6	8
oligo_06970	Bacteroides_oligo_06970	17	12	8	14	10	10	10	103	5	17	22	6	10	8	49	6	33	22	16	0	10	47	28	20	8	4	11	15	8	3	7	0	5	9	11	21	21	0	40	4	33	18	19	16	9	5	7	11
oligo_06969	Bacteroides_oligo_06969	87	77	66	89	49	59	88	644	55	111	129	71	42	47	216	23	153	94	69	0	39	249	412	231	241	135	165	85	66	12	72	0	21	72	98	132	169	15	268	23	212	132	92	129	59	60	44	34
oligo_06962	Enhydrobacter_oligo_06962	0	0	0	0	0	0	0	0	6	0	0	0	0	0	0	0	6	3	5	0	0	0	0	0	0	0	0	0	0	0	3	0	0	0	0	0	0	0	0	0	0	0	5	6	0	0	0	0
oligo_06960	Acidovorax_oligo_06960	0	0	0	0	0	0	0	0	0	0	0	0	0	0	0	0	0	0	0	0	0	0	0	0	0	0	0	0	0	0	0	0	39	0	0	0	0	0	0	0	0	11	0	3	0	0	0	12
oligo_06959	Burkholderiales_oligo_06959	0	0	0	0	5	0	0	0	3	46	0	0	0	0	0	0	3	0	3	0	0	0	0	0	0	0	0	0	0	0	11	0	0	0	0	0	0	0	0	0	0	0	0	0	0	5	0	0
oligo_06957	Enterobacteriaceae_oligo_06957	64	103	89	71	112	54	97	38	223	30	33	31	24	118	61	133	113	40	174	186	26	104	84	276	92	51	77	147	105	84	120	149	126	37	32	105	54	21	60	28	38	63	182	33	38	277	31	147
oligo_06952	Enterobacteriaceae_oligo_06952	18	31	26	34	48	7	23	0	112	46	46	20	22	388	18	542	60	0	47	55	62	35	67	80	52	18	58	23	29	73	57	47	7	10	55	70	30	75	42	14	28	38	18	18	17	53	13	28
oligo_06951	Raoultella_oligo_06951	6	10	4	7	22	24	7	0	11	0	11	4	6	24	4	14	12	0	14	10	16	6	21	82	17	12	21	10	10	30	5	14	4	0	3	13	6	7	9	7	12	3	6	4	11	13	3	0
oligo_06945	Enterobacteriaceae_oligo_06945	0	4	0	9	7	4	0	0	8	102	78	20	13	207	4	32	9	0	23	0	0	14	12	49	41	23	24	6	8	20	5	3	3	4	6	84	9	13	16	0	12	5	0	0	6	10	4	10
oligo_06944	Buttiauxella_oligo_06944	8	62	8	21	73	29	18	3	43	447	89	27	22	237	7	44	38	11	140	10	25	12	40	68	151	49	19	9	31	53	18	29	5	92	13	49	20	14	52	18	35	25	13	6	28	17	18	82
oligo_06943	Enterobacteriaceae_oligo_06943	0	33	3	17	45	39	3	0	6	334	7	14	4	9	0	0	0	0	32	0	0	0	0	4	11	3	0	0	17	0	0	0	28	15	4	13	4	0	0	14	3	15	0	0	20	0	22	10
oligo_06942	Enterobacteriaceae_oligo_06942	8	20	12	27	27	32	17	0	54	118	34	17	17	55	12	44	3	3	45	0	10	17	14	119	3	13	35	3	49	32	13	18	18	6	10	64	6	0	17	46	26	20	0	0	10	3	30	21
oligo_06933	Yersinia_oligo_06933	0	74	0	27	119	25	8	3	21	404	64	12	8	48	3	17	8	0	91	0	6	3	39	628	219	34	64	0	20	27	11	48	3	151	14	114	80	5	6	40	215	55	3	3	64	10	37	48
oligo_06932	Yersinia_oligo_06932	4	32	4	16	87	15	14	0	14	525	24	9	5	44	5	15	19	0	47	3	0	0	25	360	72	32	19	4	9	18	14	93	42	50	9	31	19	8	4	13	52	45	26	0	28	11	7	16
oligo_06919	Ruminococcaceae_oligo_06919	0	4	0	8	0	5	0	0	0	0	0	0	0	0	0	0	0	0	0	0	0	0	0	9	0	0	0	0	0	88	0	0	0	0	12	0	0	0	0	144	3	0	0	0	26	0	7	9
oligo_06918	Pseudomonas_oligo_06918	3	44	0	23	39	26	0	0	0	9	14	0	0	0	0	0	0	0	0	0	0	0	6	248	0	17	39	57	8	8	14	0	1184	4	5	16	16	13	0	10	3	7	4	0	49	8	28	109
oligo_06917	Pseudomonas_oligo_06917	0	0	0	0	0	0	0	0	0	0	0	0	0	0	0	0	0	0	0	0	0	0	0	0	11	0	0	0	0	0	0	0	0	7	6	0	8	0	0	52	93	0	0	0	12	0	4	3
oligo_06916	Pseudomonas_oligo_06916	0	0	0	0	0	0	0	0	0	0	4	0	0	0	0	0	0	0	0	0	0	0	0	7	0	0	0	0	0	0	9	0	4974	0	0	0	0	3	0	0	0	3	0	0	0	3	0	0
oligo_06915	Pseudomonas_oligo_06915	5	10	0	5	27	2	0	0	0	0	3	0	0	0	0	0	13	110	3	5	0	0	3	41	0	17	8	4	0	0	0	0	650	0	0	8	0	0	0	0	0	0	3	11	11	24	0	12
oligo_06913	Ruminococcaceae_oligo_06913	9	0	0	0	0	0	4	0	4	0	0	4	4	4	3	0	5	0	0	0	9	9	0	3	0	0	0	0	0	0	0	0	0	0	4	0	0	10	6	0	0	0	3	7	0	0	0	0
oligo_06912	Bacteroidales_oligo_06912	0	0	0	0	0	0	0	22	6	0	0	0	0	0	0	0	3	0	4	0	0	0	0	0	0	0	0	0	0	0	0	0	0	0	0	0	0	7	6	0	0	0	0	0	0	0	0	0
oligo_06908	Bacteroidales_oligo_06908	0	0	0	0	0	1	3	4	0	8	0	0	0	0	0	0	0	0	0	0	10	6	0	0	0	4	3	0	0	0	0	0	0	0	0	0	0	4	9	0	0	0	0	0	0	0	0	0
oligo_06903	Anaerovorax_oligo_06903	6	7	7	9	4	7	9	0	9	0	0	0	0	0	0	5	6	0	0	46	0	0	0	0	0	0	0	9	6	0	0	7	8	0	0	0	0	0	4	11	0	4	0	4	0	7	0	3
oligo_06900	Actinomycetales_oligo_06900	5	0	0	3	9	4	0	5	3	0	3	4	3	5	0	6	3	0	0	5	5	3	0	6	0	0	0	0	0	4	0	0	3	6	4	3	0	0	4	3	0	7	12	0	7	5	4	4
oligo_06893	Anaerovorax_oligo_06893	22	4	9	11	4	13	11	0	30	0	3	6	9	9	13	13	3	0	9	8	7	7	19	0	0	3	6	5	36	9	15	5	0	4	0	0	0	0	14	0	8	4	3	4	7	0	14	0
oligo_06883	Thiobaca_oligo_06883	0	0	0	0	0	1	0	0	0	0	0	0	0	0	0	0	0	0	0	0	0	0	0	0	0	0	0	0	0	0	0	0	0	0	3	0	0	0	0	0	0	0	0	0	0	0	0	4
oligo_06880	Flavobacterium_oligo_06880	0	0	0	0	0	0	0	0	0	0	0	0	0	0	0	0	0	0	0	0	0	0	0	0	0	0	0	0	0	5	0	0	0	0	0	0	0	0	0	0	0	0	0	0	0	0	0	0
oligo_06869	Pseudomonas_oligo_06869	0	6	4	0	3	2	0	0	0	10	10	6	3	0	0	0	25	0	15	0	3	0	45	4	6	0	0	6	4	5	0	1256	85	14	0	20	0	0	0	11	9	29	23	0	17	3	0	0
oligo_06868	Pseudomonas_oligo_06868	0	16	0	15	14	33	0	0	0	14	51	7	0	0	0	0	0	0	0	0	0	4	22	420	1523	46	91	5	12	5	0	0	0	41	20	45	76	4	7	76	115	0	0	3	78	0	48	39
oligo_06860	Pseudomonas_oligo_06860	0	9	0	3	0	0	0	0	0	0	0	0	3	0	0	0	0	0	0	0	0	0	7	16	15	7	17	0	0	0	0	0	0	4	25	3	20	0	4	4	31	5	0	0	5	0	3	0
oligo_06859	Faecalibacterium_oligo_06859	0	3	0	3	0	0	0	0	0	0	0	0	0	0	0	0	5	0	3	0	0	0	0	8	14	10	4	0	0	0	0	0	0	0	10	0	4	0	0	4	12	0	0	0	4	0	0	0
oligo_06853	Psychrobacter_oligo_06853	0	11	0	3	0	0	0	0	0	0	0	0	0	0	0	0	3	0	0	0	0	0	0	10	11	0	5	0	4	0	0	0	0	0	7	0	4	0	0	0	4	0	0	0	5	0	3	0
oligo_06852	Hydrogenophaga_oligo_06852	0	7	0	4	0	2	0	0	0	0	0	0	0	0	0	0	0	0	0	0	0	0	4	12	15	0	8	0	4	0	0	0	0	3	14	0	9	0	0	9	10	0	0	0	8	0	0	0
oligo_06850	Pseudomonas_oligo_06850	0	401	0	141	59	58	25	0	40	131	97	42	22	18	26	12	147	0	98	0	17	49	155	956	1265	469	585	45	148	18	0	6	10	104	737	162	334	5	38	412	667	140	18	12	359	4	124	103
oligo_06847	Pseudomonas_oligo_06847	3	5	9	7	4	2	0	0	0	3	15	3	0	0	5	5	137	0	12	0	4	8	7	4	86	0	0	0	0	9	7	18	10	4	3	11	7	4	4	0	20	7	9	4	4	5	3	0
oligo_06845	Pseudomonas_oligo_06845	0	17	5	12	6	1	0	0	3	107	86	4	0	17	9	22	42	0	15	0	4	15	104	182	1195	76	123	0	4	18	0	123	16	7	22	116	45	0	5	13	77	10	4	0	11	0	12	0
oligo_06844	Pseudomonas_oligo_06844	0	0	0	20	0	3	20	0	0	0	5	4	3	0	6	0	10	0	4	0	0	0	3	7	27	0	4	0	0	4	0	4	7	0	6	9	0	0	207	138	11	0	3	0	10	0	33	191
oligo_06843	Pseudomonas_oligo_06843	0	18	61	36	38	3	0	0	8	72	9	3	5	0	13	11	21	0	22	0	0	3	20	132	217	29	21	5	5	6	6	98	26	221	4	41	3	0	0	20	19	14	21	0	32	8	7	7
oligo_06842	Pseudomonas_oligo_06842	0	0	3	0	35	5	0	0	0	25	5	3	0	0	24	4	43	0	0	0	0	0	3	14	33	0	0	0	0	0	0	52	14	209	0	7	3	0	0	0	10	0	6	0	6	3	0	0
oligo_06839	Luteimonas_oligo_06839	0	0	4	4	0	1	0	0	0	0	0	0	3	0	0	0	55	0	0	0	0	0	7	5	39	0	0	0	0	0	0	5	3	0	0	9	0	0	0	4	5	0	3	8	7	0	0	0
oligo_06838	Pseudomonas_oligo_06838	0	102	0	4	9	2	0	0	0	10	18	5	0	0	0	0	13	0	4	0	0	0	23	27	89	14	93	0	0	0	0	8	0	68	12	35	15	0	0	7	8	0	3	0	0	0	5	0
oligo_06833	Pseudomonas_oligo_06833	0	26	5	10	0	7	0	0	0	65	60	7	6	24	7	20	120	0	13	3	0	16	52	68	463	12	30	6	0	11	6	739	19	17	10	56	15	4	4	16	37	8	15	4	17	10	5	5
oligo_06832	Pseudomonas_oligo_06832	33	72	6	11	10	13	0	0	7	51	64	24	14	17	23	58	120	0	30	0	0	16	55	56	333	5	31	17	7	41	27	552	74	176	33	83	11	0	6	80	51	50	71	18	57	13	17	0
oligo_06831	Pseudomonas_oligo_06831	0	23	9	25	34	15	0	0	3	197	23	17	7	27	13	30	52	0	18	0	0	0	57	243	161	38	79	11	5	4	4	183	452	231	20	73	9	0	0	45	51	58	22	11	76	12	28	8
oligo_06830	Aeromonas_oligo_06830	6	3	4	14	3	9	6	0	5	0	0	4	3	0	0	6	4	0	5	0	0	0	4	7	0	0	7	5	6	3	0	3	4	8	0	3	0	0	0	0	3	6	0	3	10	3	5	3
oligo_06829	Propionivibrio_oligo_06829	3	0	5	3	6	3	0	0	0	0	0	0	0	4	4	0	8	0	8	0	0	3	0	7	0	0	0	0	4	0	3	0	0	0	0	3	0	0	0	5	3	3	4	0	10	0	5	4
oligo_06828	Chitinophagaceae_oligo_06828	0	0	5	5	0	3	4	0	0	0	5	0	3	0	3	0	3	0	5	0	0	0	3	8	0	0	3	3	3	0	0	0	0	3	0	0	0	0	0	0	0	0	4	3	10	3	8	3
oligo_06820	Aeromonas_oligo_06820	3	0	16	5	5	4	6	0	3	0	0	0	0	0	5	13	13	0	0	7	0	0	0	0	0	0	0	11	5	0	0	0	3	0	0	0	0	0	0	6	0	6	7	13	8	7	5	0
oligo_06818	Aeromonas_oligo_06818	7	5	12	10	5	10	5	0	3	0	0	0	0	0	7	0	3	0	6	4	0	3	0	8	0	0	4	4	10	0	0	0	3	5	0	9	0	0	7	6	8	11	4	4	9	0	6	6
oligo_06815	Aeromonas_oligo_06815	14	10	103	34	28	22	30	0	16	10	14	12	17	42	85	96	106	11	41	95	13	9	6	4	0	0	7	109	23	32	25	32	25	26	6	16	0	23	15	54	25	68	73	54	51	80	26	10
oligo_06813	Aeromonas_oligo_06813	3	0	6	13	7	13	4	0	0	0	0	0	0	0	4	4	0	0	6	0	0	0	0	4	0	0	0	5	0	0	0	3	0	0	0	3	0	0	7	4	5	8	0	4	4	4	4	0
oligo_06812	Aeromonas_oligo_06812	18	9	23	28	22	44	12	0	14	4	14	0	12	10	18	10	20	0	30	9	0	5	11	29	6	4	6	20	34	5	7	9	13	15	4	17	0	0	15	9	19	21	6	11	49	0	20	10
oligo_06811	Aeromonas_oligo_06811	331	157	377	439	298	531	171	3	143	51	87	41	64	100	132	125	240	23	417	66	17	44	127	255	104	59	68	162	276	86	60	91	89	107	44	152	34	34	158	163	234	232	115	160	484	119	262	193
oligo_06809	Aeromonas_oligo_06809	32	14	24	36	24	48	29	0	14	8	13	6	8	13	16	10	18	5	46	13	0	0	12	16	12	7	15	19	21	8	7	11	8	8	3	12	8	6	15	11	31	23	12	19	33	13	25	19
oligo_06802	Pseudomonas_oligo_06802	0	10	0	3	5	7	3	0	4	0	0	0	0	3	4	9	20	0	0	0	0	7	3	13	8	15	10	14	10	39	0	4	0	0	12	0	4	0	4	124	24	4	0	4	0	0	0	0
oligo_06795	Pseudomonas_oligo_06795	139	96	109	27	18	4	77	0	33	3	0	3	3	11	39	22	404	21	35	15	31	62	4	0	0	0	3	91	65	18	19	6	36	0	12	10	5	5	63	52	6	14	41	153	3	31	3	0
oligo_06788	Pseudomonas_oligo_06788	0	0	0	0	0	0	0	0	0	207	0	0	0	0	0	4	8	4	13	0	0	0	0	0	0	0	0	0	0	0	0	23	0	0	0	0	0	0	0	0	0	0	4	0	0	0	0	0
oligo_06787	Pseudomonas_oligo_06787	0	0	0	6	0	0	0	0	0	242	0	0	0	0	0	0	0	0	3	0	0	0	0	0	0	0	0	0	0	0	0	0	0	0	0	0	0	0	0	0	0	0	0	0	0	0	0	0
oligo_06785	Pseudomonas_oligo_06785	33	24	31	59	15	19	12	0	15	73	13	0	9	27	12	16	212	4036	88	24	8	5	0	0	13	0	11	0	9	7	16	13	0	0	0	14	5	3	17	10	0	15	19	17	24	18	6	10
oligo_06780	Pseudomonas_oligo_06780	0	0	9	0	0	0	6	0	0	0	0	0	0	0	8	0	8	0	3	0	4	0	0	0	0	0	0	0	0	0	0	3	3	0	0	0	0	0	3	0	0	4	0	25	0	4	0	0
oligo_06777	Pseudomonas_oligo_06777	0	15	3	55	13	8	5	0	0	8	0	3	4	0	0	0	30	0	8	0	0	0	5	23	35	3	8	3	8	6	0	0	5	5	28	4	3	0	0	10	11	7	3	0	39	0	9	8
oligo_06776	Pseudomonas_oligo_06776	136	63	125	85	39	31	68	5	42	5	0	5	15	7	55	12	146	60	34	27	51	33	3	6	8	5	0	41	35	20	47	31	64	3	7	3	9	3	64	22	7	23	43	193	27	119	7	3
oligo_06771	Pseudomonas_oligo_06771	5	27	6	7	0	4	0	0	0	0	0	0	0	0	5	0	15	0	4	3	3	0	0	0	0	0	0	0	3	0	3	0	11	0	0	0	0	0	0	0	0	0	0	27	3	8	4	0
oligo_06769	Pseudomonas_oligo_06769	3	24	0	23	27	26	7	0	5	8	14	15	0	0	4	0	0	0	9	4	4	0	10	48	31	10	8	0	14	3	0	0	16	19	14	18	8	0	3	12	20	24	0	0	31	0	15	17
oligo_06768	Pseudomonas_oligo_06768	0	22	0	51	13	34	0	0	0	13	8	3	4	0	11	0	0	56	3	0	0	0	17	31	24	18	16	33	6	9	5	0	6	12	12	3	0	0	3	13	6	20	13	9	26	0	15	18
oligo_06767	Pseudomonas_oligo_06767	0	0	8	8	0	8	0	0	0	0	0	0	0	0	0	0	0	4	0	0	0	0	0	3	0	0	0	10	0	0	0	0	0	0	0	0	0	0	0	0	0	0	3	3	0	3	0	3
oligo_06756	Pseudomonas_oligo_06756	6	6	0	50	3	7	0	0	0	0	0	0	0	0	4	0	58	362	3	0	0	0	4	6	3	0	0	0	0	0	0	0	0	0	0	0	0	0	0	3	0	9	18	6	12	5	0	0
oligo_06753	Pseudomonas_oligo_06753	14	7	51	93	41	117	22	0	4	8	4	0	4	8	13	3	97	2858	14	0	0	0	4	11	0	0	3	77	8	0	15	16	9	8	7	3	4	0	0	16	6	14	26	19	23	41	11	17
oligo_06749	Pseudomonas_oligo_06749	6	3	0	8	3	5	0	0	0	0	0	0	0	0	4	0	20	173	4	0	0	0	13	3	0	0	0	3	3	4	0	0	0	0	0	4	8	6	7	3	3	4	3	8	4	0	0	4
oligo_06745	Aeromonas_oligo_06745	0	0	0	0	0	0	0	0	0	0	0	0	0	0	0	0	0	53	0	0	0	0	0	0	0	0	0	0	0	0	0	0	0	0	0	0	0	0	0	0	0	0	0	0	0	0	0	0
oligo_06743	Pseudomonas_oligo_06743	0	0	0	0	0	0	0	0	0	0	0	0	0	0	0	0	0	50	0	0	0	0	0	0	0	0	0	0	0	0	0	0	0	0	0	0	0	0	0	0	0	0	0	0	0	0	0	0
oligo_06742	Pseudomonas_oligo_06742	0	0	4	8	34	7	13	0	0	0	0	0	0	0	0	0	112	5875	3	0	0	0	0	0	0	0	41	0	0	0	0	0	0	0	0	0	0	0	0	4	0	0	4	0	0	3	0	0
oligo_06741	Pseudomonas_oligo_06741	16	0	21	13	3	14	0	0	10	0	0	0	0	4	0	3	24	66	9	18	0	0	3	0	6	0	0	5	0	0	3	3	0	0	0	0	0	0	3	0	0	0	0	3	0	10	0	3
oligo_06735	Ruminococcus2_oligo_06735	0	0	6	9	6	7	0	29	5	14	17	5	5	9	15	0	11	5	7	0	25	12	11	23	8	9	13	0	7	4	5	4	10	17	6	19	10	0	10	0	31	7	5	9	12	4	11	8
oligo_06734	Ruminococcus2_oligo_06734	22	18	17	26	34	18	23	84	33	32	27	19	17	17	48	16	18	18	13	10	46	38	37	86	22	28	32	14	31	0	11	0	6	24	23	35	53	0	47	9	48	24	19	30	20	18	15	11
oligo_06729	Bacteriovorax_oligo_06729	0	16	0	0	0	0	0	0	0	3	0	4	0	4	0	0	0	0	0	0	0	14	8	5	23	50	5	0	0	0	3	0	0	3	15	7	18	0	0	5	3	3	0	0	0	0	0	0
oligo_06727	Akkermansia_oligo_06727	5	6	9	9	13	15	10	14	0	4	0	3	0	10	3	10	0	0	3	11	4	12	7	11	0	0	5	5	8	0	9	8	0	6	0	3	4	0	9	5	4	9	0	0	7	9	4	4
oligo_06725	Akkermansia_oligo_06725	6	12	5	10	12	16	7	13	0	8	4	0	0	22	7	20	0	3	4	25	6	4	14	16	36	7	7	13	0	4	8	9	0	4	0	4	8	0	6	0	3	5	5	0	11	12	4	4
oligo_06722	Akkermansia_oligo_06722	16	12	15	29	42	49	24	51	38	10	19	13	10	41	16	49	15	9	6	48	13	24	31	36	13	9	12	23	18	37	19	38	22	14	5	10	9	0	26	7	12	21	20	9	27	31	13	10
oligo_06718	Desulfobulbus_oligo_06718	0	8	4	15	25	7	9	0	0	3	0	0	0	0	0	0	0	0	0	0	0	0	0	6	0	0	0	0	17	0	0	0	17	0	0	0	0	0	0	5	3	5	0	0	10	0	9	3
oligo_06716	Desulfobulbus_oligo_06716	0	0	3	0	0	0	4	0	6	0	0	0	0	3	6	21	21	0	0	62	0	0	0	0	0	0	0	8	0	0	19	14	5	0	0	0	0	0	0	0	0	0	6	3	0	42	0	0
oligo_06714	Desulforegula_oligo_06714	13	0	25	17	6	8	11	0	12	0	3	0	0	8	0	0	7	3	0	0	0	6	0	4	0	0	0	6	6	3	13	0	0	0	0	0	0	0	19	3	13	6	0	3	8	6	4	0
oligo_06713	Flavobacterium_oligo_06713	0	0	7	0	0	0	0	0	0	0	0	0	0	0	0	0	8	0	0	0	0	0	0	0	0	0	0	0	0	0	0	0	0	0	0	0	0	0	0	0	0	0	3	0	0	8	0	0
oligo_06712	Desulforegula_oligo_06712	0	0	0	0	0	0	0	0	0	0	0	0	0	0	0	0	6	8	0	3	0	0	0	0	0	0	0	0	0	0	0	0	0	0	0	0	0	0	0	0	0	0	3	0	0	13	0	0
oligo_06710	Desulfobacter_oligo_06710	0	0	0	0	0	0	0	0	0	0	0	0	0	0	0	0	3	0	0	0	0	0	0	0	0	0	0	0	0	0	0	0	0	0	0	0	0	0	0	0	0	0	0	0	0	10	0	0
oligo_06709	Desulfobacter_oligo_06709	0	0	4	0	0	0	0	0	0	0	0	0	0	0	0	0	4	4	0	0	0	0	0	0	0	0	0	0	0	0	0	0	0	0	0	0	0	0	0	0	0	0	0	0	0	0	0	0
oligo_06708	Clostridiaceae 1_oligo_06708	0	0	3	4	8	7	0	0	8	0	0	0	0	5	0	5	3	0	0	7	6	0	0	0	0	0	4	0	3	8	7	5	18	0	5	3	0	0	0	5	4	8	10	0	6	0	0	0
oligo_06707	Peptostreptococcaceae_oligo_06707	0	0	0	3	0	7	0	0	5	0	0	0	3	5	4	0	0	0	0	4	0	5	6	7	0	0	3	3	0	0	0	3	0	0	0	3	3	0	0	0	0	0	0	0	0	3	0	0
oligo_06698	Alishewanella_oligo_06698	0	0	0	0	0	0	0	0	0	0	0	0	0	0	0	0	13	453	0	0	0	0	0	0	0	0	0	0	0	0	0	0	0	0	0	0	0	0	0	0	0	0	0	0	0	0	0	0
oligo_06697	Alishewanella_oligo_06697	0	0	0	0	0	0	0	0	0	0	0	0	0	0	0	0	85	3399	0	0	0	0	0	0	0	0	0	0	0	0	0	0	0	0	0	0	0	0	0	0	0	0	0	0	0	0	0	0
oligo_06692	Tolumonas_oligo_06692	0	0	0	0	0	0	0	0	0	0	0	0	0	0	0	0	0	0	0	0	7	0	0	0	0	0	0	0	0	0	0	0	0	0	0	0	0	0	3	0	0	0	0	5	0	0	0	0
oligo_06690	Acidovorax_oligo_06690	0	0	0	0	0	0	0	0	0	0	0	0	0	0	0	0	0	0	0	0	0	0	0	0	0	0	0	0	0	0	0	0	0	0	0	0	0	0	11	0	0	0	0	0	0	0	0	0
oligo_06686	Thiothrix_oligo_06686	16	0	0	0	0	0	0	0	4	0	0	0	0	3	0	3	13	42	0	0	3	0	0	0	0	0	0	10	0	0	3	0	0	0	0	0	0	0	24	0	0	15	4	11	0	12	0	0
oligo_06684	Thiothrix_oligo_06684	60	0	3	0	0	0	4	0	15	0	0	23	4	30	3	46	117	481	3	34	41	14	0	0	0	0	0	67	18	7	20	3	0	0	0	0	0	0	78	0	0	91	20	74	0	99	0	0
oligo_06683	Rhodospirillaceae_oligo_06683	7	5	0	4	0	1	4	0	3	0	3	4	0	3	0	6	0	0	0	0	0	0	0	10	3	0	7	0	4	0	0	0	0	3	0	0	0	0	0	0	0	7	0	0	0	0	4	3
oligo_06682	Lachnospiraceae_oligo_06682	0	6	3	10	5	4	0	0	0	5	6	6	0	6	0	5	0	0	3	6	0	0	0	26	5	6	9	5	0	0	0	4	0	0	0	4	0	0	4	0	3	6	0	5	5	3	0	7
oligo_06681	Desulfovibrionaceae_oligo_06681	0	0	0	6	0	2	0	0	8	4	6	4	0	7	5	6	0	0	0	6	3	4	3	0	0	3	0	0	0	5	5	3	0	7	4	5	3	0	3	0	4	0	4	0	7	10	4	0
oligo_06678	Dorea_oligo_06678	0	0	4	9	0	10	0	15	4	6	11	3	0	5	8	4	7	0	0	7	4	4	0	14	0	4	3	5	3	9	5	9	11	6	3	0	4	0	3	0	7	8	3	3	4	5	0	0
oligo_06677	Rivicola_oligo_06677	0	3	4	5	6	5	0	12	5	3	7	5	0	10	7	8	7	3	0	3	12	7	6	8	3	6	0	0	0	13	7	6	8	8	6	5	3	0	3	4	8	4	0	0	0	4	0	5
oligo_06676	Ruminococcus2_oligo_06676	5	5	8	13	10	16	7	19	8	0	0	0	0	0	0	0	0	0	7	0	0	0	0	0	0	0	0	0	8	0	0	0	0	0	0	0	0	0	11	0	0	0	0	0	0	0	0	0
oligo_06672	Ruminococcus2_oligo_06672	9	7	15	34	23	25	15	44	23	21	26	20	10	39	42	58	18	15	16	40	23	27	21	43	27	17	17	20	12	28	16	23	18	30	15	17	17	3	28	8	17	27	37	11	16	25	11	8
oligo_06671	Ruminococcus2_oligo_06671	25	30	58	111	115	118	46	163	57	58	66	88	37	136	123	163	70	36	37	84	92	86	87	184	38	69	61	69	32	78	64	62	110	97	46	88	60	4	86	25	76	88	115	53	91	96	49	26
oligo_06668	Porphyromonadaceae_oligo_06668	15	6	0	0	0	0	18	15	18	0	0	0	0	22	0	5	32	4	3	0	12	0	0	3	0	0	0	0	0	0	9	0	5	0	0	0	0	131	31	0	4	0	0	10	0	0	0	0
oligo_06659	Dysgonomonas_oligo_06659	100	46	106	60	66	81	57	12	141	8	13	13	16	61	69	97	19	3	39	111	48	55	38	18	0	3	5	25	121	26	72	9	14	4	5	40	15	4	143	16	29	15	16	53	19	80	21	14
oligo_06655	Dysgonomonas_oligo_06655	6	4	4	37	12	27	11	0	0	0	10	0	6	0	0	4	0	0	0	0	0	0	0	0	0	0	0	4	9	0	0	5	6	0	0	0	0	0	0	5	3	8	7	0	7	0	3	12
oligo_06653	Flavobacterium_oligo_06653	0	0	0	0	0	0	0	0	0	0	0	0	0	0	0	0	0	0	0	0	0	0	0	0	0	0	0	0	0	0	0	0	0	0	0	0	0	0	0	0	0	0	0	0	0	0	0	0
oligo_06650	Bacteroides_oligo_06650	9	0	13	15	3	15	7	0	9	0	0	0	0	0	8	0	4	4	9	4	0	0	6	3	0	0	0	5	15	0	5	0	3	0	0	5	0	0	6	0	0	0	0	0	0	8	0	0
oligo_06648	Bacteroides_oligo_06648	233	47	185	94	35	107	89	35	70	3	0	10	12	33	140	58	228	218	51	66	10	15	30	21	3	3	15	125	180	12	83	7	63	0	21	8	23	9	93	6	23	17	22	59	16	151	34	36
oligo_06647	Bacteroides_oligo_06647	2074	424	1306	2151	263	1423	885	274	885	36	22	27	42	116	752	307	1283	758	524	346	45	150	412	151	35	92	86	760	2187	51	611	50	355	13	141	78	164	84	539	43	121	142	73	243	242	574	412	470
oligo_06638	Desulfobacter_oligo_06638	0	6	0	0	0	0	0	0	0	5	9	0	0	0	15	0	0	18	4	0	5	0	4	0	0	0	0	0	0	0	0	0	5	4	0	7	0	0	3	0	4	3	0	3	0	0	0	0
oligo_06634	Prevotella_oligo_06634	5	10	0	14	3	4	5	24	0	12	12	8	3	4	18	11	4	6	3	0	8	8	9	21	18	16	6	3	0	0	5	0	6	10	4	16	7	0	13	0	12	9	3	0	4	0	4	0
oligo_06631	Prevotella_oligo_06631	0	0	0	0	0	0	0	0	0	19	106	30	25	13	56	15	66	173	0	0	52	47	21	60	29	37	33	3	0	11	29	3	20	19	22	57	25	3	0	8	73	51	52	27	14	13	12	8
oligo_06629	Prevotella_oligo_06629	7	11	8	25	8	11	4	18	14	16	27	15	8	0	20	5	28	12	10	0	6	8	22	23	6	105	14	5	4	5	11	0	3	19	15	16	14	0	27	8	25	18	38	5	8	6	5	4
oligo_06627	Alkanindiges_oligo_06627	0	0	0	0	0	3	0	0	0	0	11	0	4	0	0	0	3	10	0	0	4	0	4	5	3	3	0	0	0	0	0	0	0	3	0	4	12	0	9	0	3	5	8	0	0	0	3	0
oligo_06625	Prevotella_oligo_06625	82	128	157	193	278	109	131	164	220	335	992	300	233	140	556	101	707	1756	327	20	403	374	290	659	400	498	294	98	105	139	293	25	297	245	323	679	360	36	681	69	841	406	427	374	227	237	175	74
oligo_06624	Sphingobacterium_oligo_06624	6	7	0	12	4	4	4	20	3	0	4	0	0	0	5	0	4	0	0	0	0	14	6	3	5	8	4	0	0	0	0	0	0	3	0	0	11	0	9	0	9	0	4	3	0	0	0	0
oligo_06618	Paludibacter_oligo_06618	41	3	0	3	0	2	0	0	4	0	0	0	0	0	9	0	21	26	3	0	3	0	0	0	0	0	0	3	6	0	0	0	0	0	0	0	0	0	16	0	0	0	0	10	0	5	3	0
oligo_06612	Rikenellaceae_oligo_06612	0	3	0	0	0	0	0	0	4	3	0	0	0	0	0	0	0	3	0	3	0	5	6	8	0	0	0	0	0	0	0	0	4	0	0	3	0	0	7	0	3	4	7	0	0	0	0	0
oligo_06611	Prevotella_oligo_06611	0	3	0	0	0	1	0	0	0	3	13	4	3	0	8	0	4	16	5	0	9	3	0	0	0	0	3	0	3	0	0	0	4	0	4	6	0	0	11	0	12	4	3	13	0	0	0	0
oligo_06608	Stenotrophomonas_oligo_06608	0	4	3	3	0	1	3	0	7	6	52	10	20	7	10	0	18	69	16	0	22	3	5	3	0	0	16	0	0	6	7	0	17	3	11	19	4	0	14	0	26	6	5	23	7	5	3	0
oligo_06606	Prevotella_oligo_06606	8	0	0	0	0	0	0	3	4	0	0	3	3	8	0	7	15	0	0	0	0	0	55	72	0	0	0	0	0	0	6	0	0	0	0	0	0	152	6	0	0	0	0	4	0	0	0	0
oligo_06597	Paludibacter_oligo_06597	4	11	0	101	0	39	25	10	0	3	0	0	0	0	5	0	0	0	0	0	0	0	0	0	0	0	0	19	12	0	0	0	19	0	6	0	0	11	27	0	13	9	4	0	35	0	32	15
oligo_06596	Paludibacter_oligo_06596	45	0	11	0	0	0	13	0	0	0	0	0	0	0	11	0	52	139	0	12	4	3	0	0	0	0	0	0	0	0	0	0	3	0	348	0	0	0	12	0	0	5	0	42	3	0	0	0
oligo_06589	Prevotella_oligo_06589	0	0	0	0	3	0	0	0	4	4	34	5	6	3	7	0	19	39	4	0	19	9	4	5	0	22	5	0	0	4	6	0	8	9	8	17	12	0	21	0	20	11	7	21	6	0	0	0
oligo_06586	Prevotella_oligo_06586	0	0	0	0	0	2	0	19	6	8	31	8	6	0	9	0	8	48	7	0	11	6	10	5	0	51	17	0	0	0	0	0	4	9	20	23	30	0	10	0	20	5	0	15	0	3	3	0
oligo_06580	Prevotella_oligo_06580	59	109	74	197	350	97	112	168	103	219	372	158	115	89	378	91	226	668	105	5	111	334	345	369	176	465	140	63	48	40	94	12	38	207	166	385	400	11	297	42	651	251	172	97	93	97	77	37
oligo_06576	Porphyromonadaceae_oligo_06576	11	4	3	0	0	1	5	0	0	0	0	0	0	0	3	0	3	3	0	0	8	0	0	0	0	0	0	0	0	0	4	0	0	0	12	3	0	4	12	0	0	3	0	6	0	0	0	0
oligo_06565	Porphyromonadaceae_oligo_06565	140	23	19	46	19	147	36	8	157	4	16	22	17	10	17	19	9	0	56	0	23	278	45	16	9	5	5	8	175	10	5	4	11	21	16	23	5	0	198	6	64	3	4	0	23	3	35	12
oligo_06564	Bacteroides_oligo_06564	22	7	9	4	0	3	5	4	4	0	0	0	0	0	5	4	10	6	11	0	0	5	3	10	0	0	3	0	8	0	11	4	0	0	10	0	0	0	9	0	0	0	0	0	0	0	3	0
oligo_06559	Alloprevotella_oligo_06559	0	0	0	0	0	0	0	0	0	0	5	3	0	0	5	0	10	22	4	0	5	0	0	3	0	3	16	0	0	3	3	0	10	0	4	8	7	0	7	3	11	6	0	11	0	3	0	0
oligo_06553	Dorea_oligo_06553	38	0	0	0	0	0	4	19	3	0	0	0	0	0	24	5	21	7	3	0	17	41	0	0	0	0	0	0	0	0	14	0	0	0	0	0	9	12	51	0	7	0	0	17	0	4	0	0
oligo_06551	Prevotellaceae_oligo_06551	9	3	0	3	0	1	11	327	3	0	0	3	0	0	9	0	0	0	17	0	13	23	0	0	5	0	0	0	4	0	0	0	0	0	0	0	0	4	40	0	69	0	0	0	0	0	5	5
oligo_06540	Paludibacter_oligo_06540	0	0	0	0	0	0	0	0	0	0	0	0	0	0	0	0	0	0	0	0	0	0	0	0	0	0	0	0	0	0	0	0	0	0	0	0	0	0	0	0	0	0	0	0	0	0	0	0
oligo_06539	Paludibacter_oligo_06539	0	0	0	0	0	0	0	0	0	0	0	0	0	0	0	0	0	0	0	0	0	0	0	0	0	0	0	0	0	0	0	0	0	0	0	0	0	0	0	0	0	0	0	0	0	0	0	0
oligo_06538	Paludibacter_oligo_06538	0	21	0	6	0	3	0	0	0	0	0	0	0	0	13	0	0	0	11	0	0	17	37	0	19	32	0	0	0	0	0	0	0	0	23	0	0	0	3	0	36	0	0	0	0	0	17	8
oligo_06537	Paludibacter_oligo_06537	0	0	0	0	0	0	0	0	0	0	0	0	0	0	0	0	0	0	0	0	0	0	0	0	0	0	0	0	0	0	0	0	0	0	0	0	0	0	0	0	0	0	0	0	0	0	0	0
oligo_06535	Paludibacter_oligo_06535	0	9	0	14	0	7	3	0	37	19	57	27	132	6	26	3	0	0	101	0	95	59	221	0	53	31	36	0	33	7	5	0	0	23	26	40	5	25	78	0	322	11	4	20	97	0	225	25
oligo_06524	Porphyromonadaceae_oligo_06524	12	3	0	4	0	2	0	0	3	0	0	0	0	0	0	5	10	0	0	0	0	0	0	0	0	0	0	3	9	0	0	0	0	0	0	0	0	0	4	0	0	0	0	0	0	0	0	0
oligo_06516	Veillonellaceae_oligo_06516	6	0	0	0	0	0	0	0	0	0	0	0	0	0	0	0	0	0	0	0	0	0	0	0	0	0	0	0	0	0	0	0	0	0	143	0	0	0	0	0	0	0	0	0	0	0	0	0
oligo_06514	Paludibacter_oligo_06514	3	3	0	0	0	0	0	0	6	0	0	0	0	0	0	0	0	0	0	0	0	0	0	0	0	0	0	0	6	0	0	0	0	0	0	0	0	0	23	0	0	0	0	0	0	0	0	0
oligo_06513	Porphyromonadaceae_oligo_06513	107	30	49	100	32	173	56	10	54	9	0	11	14	6	28	11	30	9	35	10	8	13	12	20	0	0	5	13	196	5	7	6	17	5	7	13	4	0	53	4	18	18	8	7	21	8	48	29
oligo_06512	Porphyromonadaceae_oligo_06512	3392	408	1683	1213	286	2061	914	137	1040	67	81	162	228	405	1437	1597	1627	463	471	857	180	276	156	132	8	56	105	1325	2140	230	617	171	290	49	71	153	67	202	938	57	333	346	309	617	361	1128	632	222
oligo_06494	Alloprevotella_oligo_06494	0	6	0	3	3	2	0	0	0	3	3	0	0	0	3	0	0	20	3	0	0	0	5	41	3	3	0	0	0	3	3	0	0	0	4	4	12	0	8	0	4	7	0	0	0	0	0	0
oligo_06492	Alloprevotella_oligo_06492	0	0	0	0	0	2	0	0	0	0	0	0	0	0	3	0	0	8	0	0	0	0	3	16	0	18	4	0	0	6	0	0	0	3	0	0	0	0	3	0	4	0	4	0	0	0	3	0
oligo_06491	Prevotella_oligo_06491	0	0	0	0	0	0	0	0	3	0	0	0	0	0	0	0	0	0	0	0	0	0	0	0	0	0	0	0	0	0	3	0	0	0	9	0	0	0	0	0	0	0	0	0	0	0	0	0
oligo_06488	Prevotella_oligo_06488	0	0	0	0	0	0	0	0	163	0	0	0	0	0	0	0	0	68	5	0	0	0	0	0	0	0	0	0	0	0	0	0	0	0	0	0	0	0	0	0	0	0	0	26	3	0	0	0
oligo_06474	Desulfobacteraceae_oligo_06474	0	0	0	5	0	5	0	0	0	4	0	0	0	0	0	0	0	0	0	0	0	0	0	0	0	0	0	0	0	0	0	0	13	0	0	0	0	0	0	0	4	0	0	0	0	0	7	0
oligo_06473	Gordonia_oligo_06473	0	0	0	0	0	0	0	0	0	0	0	0	0	0	5	0	0	0	0	0	0	0	0	0	0	0	0	0	0	0	0	0	0	0	0	0	0	0	0	0	0	0	0	13	0	0	0	0
oligo_06469	Porphyromonadaceae_oligo_06469	50	54	68	549	62	389	36	49	230	29	50	48	124	38	101	28	0	0	286	0	18	124	546	115	23	94	178	0	1598	17	6	0	6	58	94	81	33	13	226	15	372	95	0	8	365	0	798	212
oligo_06464	Clostridiales_oligo_06464	4	0	0	0	0	0	6	0	0	0	0	0	0	0	3	0	0	0	0	0	0	0	3	0	0	0	0	0	0	0	5	0	0	0	0	0	0	48	0	0	0	0	0	0	0	0	0	0
oligo_06461	Bacteroidales_oligo_06461	28	0	10	0	0	0	7	18	6	0	0	0	0	3	4	4	17	7	0	0	3	0	4	0	0	0	0	0	0	0	8	0	6	0	0	0	0	9	14	0	3	5	3	5	3	7	0	0
oligo_06460	Bacteroides_oligo_06460	370	78	220	154	54	182	138	41	172	8	4	6	7	33	155	97	322	173	74	142	14	45	40	34	0	18	15	138	274	16	159	14	77	5	32	12	12	9	81	10	20	25	26	74	18	149	69	68
oligo_06459	Bacteroides_oligo_06459	70	10	51	76	4	44	28	9	23	0	0	0	0	4	39	17	51	10	24	21	0	5	12	5	3	0	0	21	78	3	18	3	15	0	4	0	10	5	27	0	0	5	5	15	6	25	13	5
oligo_06456	Clostridiales_oligo_06456	0	3	4	4	3	3	0	22	8	5	4	3	3	6	11	0	3	0	3	5	0	3	5	33	0	6	12	4	6	0	0	0	0	7	7	5	13	0	12	0	3	5	0	3	0	0	0	0
oligo_06455	Clostridiales_oligo_06455	4	4	4	8	0	6	0	24	7	11	7	9	3	11	15	13	6	0	6	5	0	13	15	9	0	6	6	8	4	0	0	0	0	16	5	7	22	0	11	0	13	10	6	3	7	4	4	4
oligo_06453	Clostridiales_oligo_06453	0	0	0	0	3	3	0	3	4	0	4	0	5	5	3	3	10	7	3	7	3	3	11	0	0	0	0	0	0	0	3	0	12	0	0	3	3	0	5	0	6	0	11	0	0	0	0	0
oligo_06450	Actinomycetales_oligo_06450	0	10	0	7	0	3	0	3	9	3	3	4	3	4	5	14	5	13	0	5	0	6	10	3	5	4	10	5	0	0	6	0	5	4	0	6	4	0	4	3	5	7	8	0	7	3	6	0
oligo_06447	Sebaldella_oligo_06447	5	0	3	0	0	0	0	0	9	0	0	0	0	0	0	0	0	0	0	0	5	3	0	0	0	0	0	0	0	0	3	0	0	0	0	0	0	0	19	0	0	0	0	0	0	0	0	0
oligo_06443	Povalibacter_oligo_06443	0	0	0	0	0	0	0	0	0	0	0	0	0	0	0	0	0	0	0	0	0	0	0	0	0	0	0	0	0	0	0	0	0	0	0	0	0	0	0	0	0	0	0	0	0	0	0	0
oligo_06438	Bacteroides_oligo_06438	10	0	0	11	0	0	9	26	10	0	0	0	0	0	0	0	0	0	9	0	0	4	72	0	0	4	5	0	8	0	0	0	0	0	8	0	0	4	16	0	26	0	0	0	3	0	0	3
oligo_06437	Bacteroides_oligo_06437	15	0	0	0	0	0	0	0	0	0	0	0	0	0	5	0	0	0	0	0	9	7	0	0	0	0	0	0	0	0	4	0	0	0	0	0	0	0	11	0	0	0	0	3	0	0	0	0
oligo_06435	Bacteroides_oligo_06435	33	0	7	4	0	2	8	40	8	3	0	0	3	0	13	0	5	13	11	0	9	27	17	0	0	12	0	0	11	0	12	0	0	0	5	0	5	13	29	0	27	3	0	5	3	0	6	5
oligo_06434	Bacteroidales_oligo_06434	6	0	0	12	0	8	6	0	0	0	0	0	0	0	0	4	11	13	0	0	0	0	0	0	0	0	0	3	0	0	0	0	0	0	0	0	0	0	0	0	0	0	0	3	4	13	3	0
oligo_06431	Prevotella_oligo_06431	0	0	0	0	0	0	0	0	0	0	0	0	0	7	0	0	0	0	0	0	0	0	0	61	0	0	0	0	0	0	3	0	0	0	0	0	0	0	0	0	0	3	0	0	0	0	0	0
oligo_06426	Prevotella_oligo_06426	0	9	0	0	0	0	0	0	0	0	0	0	0	0	0	0	0	0	0	0	0	0	0	0	0	0	0	0	0	0	0	0	0	0	0	0	0	0	0	0	0	0	0	0	0	0	0	0
oligo_06425	Prevotella_oligo_06425	13	0	4	0	0	0	3	10	9	0	0	5	5	0	6	7	11	0	0	0	5	0	7	11	0	0	27	0	0	0	6	0	0	3	0	9	0	0	24	0	0	10	3	17	3	0	0	0
oligo_06422	Cloacibacillus_oligo_06422	18	10	19	8	5	9	10	3	19	0	3	5	4	22	15	30	6	4	3	60	13	7	6	7	0	4	5	12	10	9	77	3	13	0	0	5	3	4	15	0	0	8	5	0	3	11	0	8
oligo_06421	Ruminococcus_oligo_06421	3	0	0	0	0	0	0	0	0	0	0	0	0	0	0	0	0	0	0	20	0	0	0	0	0	0	0	0	0	0	0	0	0	0	0	0	0	0	0	0	0	0	0	0	0	10	0	0
oligo_06415	Leuconostoc_oligo_06415	0	0	0	0	0	0	0	0	0	0	0	0	0	5	6	9	8	0	0	19	4	0	0	0	0	0	0	4	0	0	16	6	0	0	13	0	0	111	0	0	0	0	7	0	0	8	0	3
oligo_06414	Cloacibacillus_oligo_06414	3	12	0	9	14	24	7	0	10	0	0	0	0	3	3	7	3	0	0	0	0	0	0	5	0	0	0	4	12	0	0	0	15	0	3	0	0	13	0	0	0	0	3	0	7	0	8	0
oligo_06411	Flavobacterium_oligo_06411	0	0	0	0	0	0	0	0	0	0	0	0	0	0	0	0	0	0	0	0	0	0	0	0	0	0	0	0	0	0	0	0	0	0	0	0	0	0	0	0	0	0	0	15	0	0	0	0
oligo_06408	Brevundimonas_oligo_06408	0	53	5	4	0	4	0	0	0	6	0	10	4	29	9	9	23	4	9	6	18	23	5	16	18	8	8	4	7	8	7	5	7	0	6	7	3	0	3	8	0	9	3	9	4	4	4	6
oligo_06404	Paracoccus_oligo_06404	0	0	3	12	13	3	10	0	9	4	6	3	0	0	0	3	0	0	7	43	0	0	0	0	0	0	0	0	16	17	0	0	0	9	0	0	0	0	14	8	0	4	0	4	8	0	4	4
oligo_06402	Hydrogenophaga_oligo_06402	0	0	0	8	13	2	0	0	5	0	0	0	0	0	0	0	0	0	0	0	0	0	0	0	4	0	0	0	8	0	0	0	0	4	6	0	0	0	0	0	0	0	0	13	7	0	0	0
oligo_06401	Paracoccus_oligo_06401	6	4	37	17	29	7	53	0	44	6	11	43	0	30	0	111	11	0	12	0	0	0	11	20	0	7	12	30	26	45	0	64	49	9	0	15	0	0	11	35	0	26	21	12	26	18	11	8
oligo_06400	Paracoccus_oligo_06400	7	6	18	46	123	14	92	0	30	12	8	42	0	22	0	72	0	0	11	11	0	0	7	31	8	10	16	21	41	25	0	44	20	26	0	15	0	0	8	32	0	32	12	10	47	15	10	13
oligo_06399	Bacteroidetes_oligo_06399	0	0	0	7	24	5	14	0	0	0	0	10	14	4	0	4	0	0	0	0	0	0	0	3	4	0	0	4	7	4	0	9	4	0	0	0	0	0	0	5	0	5	0	0	14	0	4	0
oligo_06390	Brevundimonas_oligo_06390	0	19	12	0	0	0	0	0	0	0	0	0	0	0	0	0	0	0	0	16	0	0	0	0	0	0	0	5	0	8	0	0	0	5	5	0	0	0	0	9	0	0	0	0	0	0	0	0
oligo_06389	Pleomorphomonas_oligo_06389	3	0	0	0	0	0	0	0	9	0	0	0	0	0	0	3	0	0	0	5	5	3	0	0	0	0	0	0	0	0	6	0	0	0	0	0	3	0	6	0	0	0	0	0	0	0	0	0
oligo_06385	Ruminococcaceae_oligo_06385	5	0	10	25	12	4	12	23	9	12	39	12	10	4	34	11	12	14	5	7	39	15	31	16	8	17	9	10	6	10	7	0	15	25	5	14	21	3	30	4	41	17	18	20	11	11	11	7
oligo_06383	Burkholderiales_oligo_06383	4	0	10	3	0	11	7	0	3	0	0	6	0	8	15	6	0	0	0	7	7	0	0	0	0	0	0	7	3	0	3	0	5	0	0	0	0	0	9	0	0	7	4	9	0	0	0	0
oligo_06382	Ruminococcaceae_oligo_06382	8	11	6	4	3	9	4	0	12	0	0	0	0	0	8	7	0	0	0	9	0	0	0	0	0	0	0	0	6	0	12	0	0	0	0	0	0	0	3	0	0	0	0	0	0	19	0	0
oligo_06381	Betaproteobacteria_oligo_06381	0	5	3	0	0	1	0	4	7	0	0	6	4	0	3	0	5	0	0	0	5	0	7	0	0	0	3	3	0	0	4	0	9	3	0	6	6	0	4	0	9	0	5	0	4	3	0	0
oligo_06379	Ruminococcaceae_oligo_06379	7	6	9	24	14	17	11	17	9	19	31	18	6	15	19	9	26	29	6	7	32	25	41	19	9	19	20	20	3	8	11	0	23	11	14	37	13	0	24	7	26	11	23	16	9	25	8	8
oligo_06374	Arcobacter_oligo_06374	0	3	0	3	0	5	0	0	0	72	51	6	8	0	10	0	3	0	0	0	0	0	66	13	0	0	0	0	4	7	9	0	4	57	0	40	7	0	3	32	32	36	9	15	207	0	175	103
oligo_06372	Arcobacter_oligo_06372	4	4	0	11	3	46	0	0	0	0	3	0	0	0	0	0	0	0	9	0	0	0	0	0	0	0	0	0	13	0	0	0	0	3	0	0	0	0	0	0	5	0	0	0	23	0	16	16
oligo_06371	Arcobacter_oligo_06371	254	1110	285	4999	1235	6646	450	83	268	1087	723	182	134	9	118	5	22	7	1283	0	22	21	960	205	19	49	28	28	2757	128	67	13	42	770	136	547	141	3	506	520	623	535	149	140	3228	12	3100	1752
oligo_06357	Arcobacter_oligo_06357	4	0	0	0	0	0	0	0	0	0	0	0	0	0	0	0	11	7	0	0	0	0	0	0	0	0	0	0	0	0	0	0	0	0	0	0	0	5	3	0	3	0	0	0	3	4	3	0
oligo_06336	Arcobacter_oligo_06336	0	11	0	22	18	10	0	0	0	32	0	0	0	0	0	0	0	0	5	0	0	0	0	0	0	8	8	0	13	0	0	0	0	49	33	8	15	0	0	15	41	0	0	4	70	0	143	32
oligo_06334	Acinetobacter_oligo_06334	0	0	4	6	6	5	0	3	5	5	4	5	0	4	8	6	11	7	4	0	4	5	6	0	0	9	6	0	0	0	6	0	5	5	6	3	0	0	0	3	13	4	10	6	0	4	0	0
oligo_06333	Paludibacter_oligo_06333	0	0	0	4	6	3	4	3	18	5	0	7	3	3	4	9	0	9	0	0	13	10	0	7	0	5	0	5	4	10	6	0	13	11	0	0	9	0	7	0	10	8	14	4	3	7	3	0
oligo_06329	Ruminococcaceae_oligo_06329	0	5	3	5	0	3	4	12	3	5	3	5	0	4	6	0	0	4	4	3	16	10	17	7	3	5	5	5	3	0	7	0	0	7	5	10	6	0	8	0	14	7	12	0	6	5	3	0
oligo_06327	Elizabethkingia_oligo_06327	4	0	5	0	0	0	0	0	0	0	0	0	0	6	9	0	0	0	0	0	10	0	0	0	0	0	0	0	0	0	11	0	0	0	0	0	0	0	0	0	0	0	0	0	0	0	0	0
oligo_06326	Ruminococcaceae_oligo_06326	5	0	0	8	0	10	4	11	5	5	4	5	6	0	3	5	0	8	0	4	4	10	11	4	0	0	9	0	0	8	0	0	15	7	3	8	5	0	5	0	17	15	7	5	4	6	0	0
oligo_06324	Comamonas_oligo_06324	7	0	5	3	3	3	3	6	11	3	0	0	3	16	13	5	6	0	7	0	11	5	5	0	0	0	0	3	5	3	6	0	0	0	6	0	0	0	11	0	3	4	3	0	0	0	4	0
oligo_06322	Oscillibacter_oligo_06322	7	0	11	4	3	10	10	16	4	8	20	13	4	7	19	10	11	12	5	3	21	20	8	17	0	12	13	4	3	0	10	0	5	8	11	19	9	0	12	0	19	10	10	7	8	5	5	4
oligo_06320	Geothrix_oligo_06320	0	0	3	0	7	1	3	8	16	0	0	0	0	10	0	20	0	0	3	8	9	0	0	0	0	0	0	8	0	0	6	0	16	0	0	0	0	3	5	0	4	4	3	0	0	0	0	0
oligo_06318	Arcobacter_oligo_06318	10	5	8	6	4	5	3	0	3	0	0	0	0	0	5	0	7	0	4	0	0	0	6	0	0	0	0	0	5	0	7	0	3	0	0	0	0	0	10	0	0	0	14	9	3	8	0	0
oligo_06317	Arcobacter_oligo_06317	17	3	13	0	7	2	8	0	0	0	0	0	0	0	3	0	3	0	7	0	0	0	0	0	0	0	0	3	12	0	4	0	0	0	0	0	0	0	5	0	0	3	3	4	0	3	0	0
oligo_06307	Arcobacter_oligo_06307	6	0	7	4	0	4	4	0	3	55	31	32	33	16	243	56	174	36	3	37	68	36	98	16	0	3	0	136	0	28	216	21	113	36	7	80	10	37	6	31	51	122	395	252	100	162	99	54
oligo_06306	Arcobacter_oligo_06306	133	48	55	0	6	35	32	0	8	0	0	0	0	0	4	0	23	0	18	46	0	0	3	0	0	0	0	3	8	0	6	0	0	0	0	0	0	0	38	0	0	3	11	11	0	7	3	0
oligo_06304	Arcobacter_oligo_06304	5751	2040	6984	2241	1424	3919	2795	327	813	814	561	527	392	313	3928	881	2910	581	3355	554	852	394	1745	188	16	44	99	2278	3962	320	3829	325	1550	379	163	891	194	462	2758	568	577	1846	6732	5052	1692	2924	1462	647
oligo_06303	Oscillibacter_oligo_06303	5	0	9	11	9	11	12	10	13	7	11	0	0	12	8	0	5	0	8	0	20	4	3	9	6	9	4	5	4	0	9	5	13	7	3	17	7	0	5	5	13	10	20	4	5	7	3	3
oligo_06295	Oscillibacter_oligo_06295	5	0	10	8	6	6	5	5	5	8	9	4	3	9	9	7	8	6	5	4	16	4	25	14	0	5	13	5	7	6	7	0	14	4	4	10	12	0	7	0	5	3	13	3	4	7	0	4
oligo_06294	Oscillibacter_oligo_06294	7	0	4	10	10	10	12	34	12	8	11	11	3	25	15	15	7	0	3	5	20	6	12	27	4	7	11	11	5	11	5	8	18	11	4	10	11	0	13	3	10	11	10	4	13	6	8	5
oligo_06287	Arcobacter_oligo_06287	0	13	0	8	0	11	3	0	0	5	7	0	4	0	0	0	8	0	24	0	0	0	15	0	24	0	0	0	3	0	0	0	0	0	0	7	6	0	4	4	8	0	0	0	8	0	5	0
oligo_06285	Arcobacter_oligo_06285	0	0	0	4	0	5	4	0	0	0	0	0	0	0	0	7	690	0	3	0	0	0	0	0	0	0	4	21	0	8	0	0	0	0	4	0	17	0	10	8	10	5	0	0	5	0	7	0
oligo_06280	Arcobacter_oligo_06280	0	17	0	0	0	0	3	0	0	0	0	0	0	0	0	0	0	0	0	0	0	0	0	0	30	0	5	0	4	0	0	0	0	0	0	0	0	0	8	0	0	0	0	0	0	0	0	0
oligo_06279	Arcobacter_oligo_06279	46	25	12	4	0	6	0	0	12	0	7	5	0	9	25	0	33	0	17	0	10	0	35	0	0	0	0	0	6	4	0	0	0	0	0	0	3	4	6	0	5	4	6	7	0	0	3	0
oligo_06273	Arcobacter_oligo_06273	0	0	0	0	0	1	0	0	0	0	0	0	0	0	0	0	0	0	0	0	0	0	0	0	0	0	0	0	0	0	0	0	3	0	0	0	0	0	0	0	0	0	0	0	0	0	0	0
oligo_06271	Arcobacter_oligo_06271	21	0	14	0	0	1	12	0	0	0	0	0	0	0	0	0	0	0	0	0	0	0	0	0	0	0	0	0	0	0	0	0	0	0	0	0	0	0	31	0	0	0	0	5	0	0	0	0
oligo_06270	Prevotella_oligo_06270	0	0	0	0	0	0	0	0	0	0	0	0	0	0	0	0	0	0	0	0	0	0	0	0	0	0	0	0	0	0	0	0	0	0	0	0	0	0	0	0	0	0	0	0	0	0	0	0
oligo_06257	Arcobacter_oligo_06257	0	0	6	0	0	0	0	0	0	0	0	0	0	0	0	0	10	0	0	0	0	0	0	0	0	0	0	4	0	0	0	0	0	0	0	0	0	0	0	0	0	0	0	6	0	0	0	0
oligo_06256	Arcobacter_oligo_06256	78	14	91	0	0	1	32	3	4	0	0	0	0	0	3	0	111	180	7	13	0	0	0	0	0	0	0	26	6	0	7	0	9	0	0	0	0	0	6	0	0	4	63	226	0	38	0	0
oligo_06255	Pedobacter_oligo_06255	7	4	5	4	0	4	3	0	0	0	0	0	0	0	4	0	0	3	4	0	5	0	5	0	0	0	0	0	0	0	6	0	3	0	0	4	0	0	0	3	0	0	9	4	0	0	4	0
oligo_06251	Arcobacter_oligo_06251	4	0	0	0	0	3	0	0	0	0	0	0	0	0	0	0	3	0	0	0	0	0	0	0	0	0	0	0	0	0	0	0	0	0	0	0	0	0	0	3	0	0	0	0	4	0	3	0
oligo_06240	Arcobacter_oligo_06240	0	0	0	0	0	0	0	0	0	5	35	7	12	0	0	0	5	0	0	0	0	0	22	11	32	4	33	0	0	0	0	0	0	4	8	24	9	3	0	6	21	0	0	0	31	0	22	3
oligo_06237	Arcobacter_oligo_06237	5	214	0	5	8	3	0	0	0	306	5	0	0	0	0	0	5	0	26	0	0	0	0	14	152	0	0	0	6	0	0	0	0	0	11	3	8	8	5	0	22	0	0	0	7	0	17	6
oligo_06235	Arcobacter_oligo_06235	12	26	0	3	0	3	0	0	0	0	7	0	0	0	0	3	78	6	25	0	0	0	4	0	16	0	0	0	4	0	0	0	0	0	0	4	5	10	11	5	20	0	0	0	14	0	7	0
oligo_06234	Arcobacter_oligo_06234	15	71	0	0	5	6	3	0	0	3	0	0	0	0	0	0	0	0	10	0	0	0	0	0	0	0	0	0	0	0	0	0	0	0	5	0	3	0	4	0	20	3	0	0	17	0	16	3
oligo_06232	Arcobacter_oligo_06232	13	757	4	103	36	46	8	0	3	83	446	55	175	0	18	8	41	0	56	0	0	0	248	168	460	76	456	10	41	8	0	0	31	89	94	198	114	44	339	91	327	20	6	16	438	7	327	44
oligo_06218	Arcobacter_oligo_06218	267	110	89	39	16	29	46	0	6	0	0	0	0	0	18	0	55	0	45	6	5	6	5	0	0	0	0	10	39	0	3	0	5	0	0	9	6	0	51	3	3	4	8	25	16	22	5	5
oligo_06216	Arcobacter_oligo_06216	0	44	0	18	24	33	0	0	0	25	11	13	0	0	0	0	0	0	6	0	0	0	0	98	51	30	7	0	19	3	0	15	62	99	5	11	8	213	0	34	96	6	0	9	423	0	269	86
oligo_06215	Arcobacter_oligo_06215	0	0	0	3	0	1	0	0	0	0	0	0	0	0	0	0	0	0	0	0	0	0	0	0	0	0	0	0	0	0	0	0	0	0	0	0	0	0	0	0	0	0	0	0	0	0	0	0
oligo_06211	Arcobacter_oligo_06211	0	0	0	9	4	5	0	0	0	0	0	0	0	0	0	0	0	0	0	0	0	0	0	0	0	0	0	0	0	0	0	0	0	0	0	0	0	3	0	0	0	0	0	0	3	0	5	4
oligo_06210	Sulfurospirillum_oligo_06210	8	0	5	0	4	1	3	0	6	5	0	0	0	0	8	9	12	0	4	0	3	0	0	0	0	0	3	14	21	0	4	0	0	0	0	0	0	0	0	0	0	4	3	8	5	13	4	0
oligo_06201	Sulfurospirillum_oligo_06201	0	20	0	4	3	2	3	0	7	6	0	0	4	0	0	0	0	0	5	0	0	0	9	11	4	14	23	0	8	0	0	0	0	3	3	4	7	0	5	4	8	0	0	0	7	0	11	0
oligo_06193	Pleomorphomonas_oligo_06193	0	0	3	3	3	0	0	0	16	8	3	0	0	3	3	3	0	0	0	11	9	0	0	0	0	0	0	0	6	0	5	3	0	0	0	0	0	0	0	0	0	0	0	3	4	4	0	0
oligo_06187	Pleomorphomonas_oligo_06187	3	0	7	4	0	2	8	0	10	3	0	0	0	0	3	0	0	0	3	28	6	0	0	3	0	0	0	0	3	4	6	0	4	0	0	3	3	3	4	0	0	0	0	0	0	12	0	0
oligo_06179	Sulfurospirillum_oligo_06179	0	0	0	0	0	0	0	0	3	0	0	0	0	0	0	0	0	0	0	0	0	4	7	0	0	0	5	0	0	0	0	0	0	0	0	0	0	0	0	0	0	0	0	0	0	0	0	0
oligo_06178	Lachnospiraceae_oligo_06178	3	5	0	0	0	2	0	0	0	0	0	0	0	0	0	0	0	0	0	0	0	0	0	0	0	0	0	0	5	0	0	0	4	0	0	0	0	0	0	0	0	0	0	0	4	0	0	11
oligo_06177	Sulfurospirillum_oligo_06177	6	3	7	0	0	0	0	0	0	0	0	0	0	0	0	0	10	21	0	0	0	0	0	3	0	0	0	0	6	0	7	0	0	0	5	0	0	3	0	0	0	0	0	0	0	19	0	4
oligo_06175	Sulfurospirillum_oligo_06175	29	10	29	5	4	2	9	0	45	0	4	0	3	14	6	5	80	93	0	8	0	0	8	0	0	0	4	12	36	0	4	0	13	0	4	3	0	4	11	0	0	4	5	13	5	61	4	0
oligo_06174	Sulfurospirillum_oligo_06174	56	17	44	25	13	17	29	5	42	15	0	0	3	3	11	0	26	24	20	5	16	4	18	0	0	0	7	7	46	0	0	0	3	0	7	12	9	16	47	0	5	9	11	14	12	21	16	8
oligo_06172	Sulfurospirillum_oligo_06172	4	9	0	0	0	0	0	0	0	12	3	0	0	0	0	0	0	0	7	0	0	0	33	9	0	5	22	0	16	0	0	0	0	0	12	3	0	0	0	0	8	3	0	0	13	0	4	14
oligo_06169	Gemmobacter_oligo_06169	0	0	0	6	14	13	4	0	5	0	4	6	0	0	0	0	0	0	0	0	8	6	0	0	0	0	0	7	3	3	0	12	6	0	0	9	0	0	0	3	0	5	0	3	6	0	3	0
oligo_06168	Gemmobacter_oligo_06168	0	0	0	0	0	0	0	0	0	0	0	0	0	0	0	0	0	0	0	0	0	0	0	0	0	0	10	0	0	0	0	0	0	0	0	0	0	0	0	0	0	0	0	0	0	0	0	0
oligo_06167	Ruminococcus_oligo_06167	0	0	0	0	0	0	0	0	0	0	0	0	0	0	0	0	0	0	0	3	0	0	0	0	0	0	0	0	0	0	0	0	0	0	0	0	0	0	0	0	0	0	0	3	0	7	0	0
oligo_06166	Gemmobacter_oligo_06166	0	0	0	0	0	2	0	0	0	0	0	4	11	9	0	6	0	0	0	0	0	0	0	0	0	8	11	6	0	19	0	13	10	0	20	0	0	0	4	0	0	0	3	11	3	8	0	0
oligo_06165	Gemmobacter_oligo_06165	0	11	0	0	3	1	0	0	0	0	0	0	0	667	0	0	0	0	3	0	0	0	6	20	6	145	0	0	0	0	0	0	0	7	19	7	14	0	0	0	3	0	0	0	3	0	0	0
oligo_06160	Clostridium sensu stricto_oligo_06160	0	0	0	20	3	10	31	205	40	80	65	18	16	102	132	18	6	0	49	0	14	55	2602	98	31	26	33	4	36	6	8	0	0	8	60	34	12	107	19	5	68	69	4	8	28	0	32	121
oligo_06159	Clostridium sensu stricto_oligo_06159	10	0	15	0	8	0	44	126	21	28	0	6	3	47	51	27	7	6	17	0	19	27	356	8	0	11	5	4	6	6	11	0	4	4	12	8	3	338	17	0	13	24	6	11	25	7	6	8
oligo_06142	Dechloromonas_oligo_06142	5	0	0	0	0	0	0	0	0	0	0	0	0	0	0	0	6	14	0	0	0	0	0	0	0	0	0	0	0	0	0	0	0	0	0	0	0	0	0	0	0	0	0	0	0	0	0	0
oligo_06135	Dechloromonas_oligo_06135	0	0	0	0	0	0	0	0	0	0	0	0	12	0	0	0	0	0	0	0	0	0	0	0	0	0	0	0	0	0	0	0	0	0	0	0	0	0	0	0	12	0	0	0	0	0	0	0
oligo_06132	Propionivibrio_oligo_06132	51	4	31	0	0	0	5	0	93	0	9	9	19	16	25	20	6	10	11	85	40	24	17	0	0	8	4	0	15	16	82	0	0	0	0	6	0	8	43	0	20	10	8	8	0	13	0	0
oligo_06127	Gordonia_oligo_06127	0	0	0	0	0	0	3	0	0	0	0	0	131	0	15	4	0	0	0	11	17	0	0	0	0	3	111	0	0	0	0	0	0	0	0	0	0	0	3	3	0	0	10	0	0	4	0	0
oligo_06125	Sphingobacteriaceae_oligo_06125	0	3	0	0	0	0	0	0	0	0	0	0	0	0	14	0	0	0	0	0	16	0	0	0	0	0	0	0	0	0	0	0	0	0	0	0	0	0	0	0	53	0	0	0	0	0	0	0
oligo_06123	Elusimicrobium_oligo_06123	13	0	5	0	0	1	0	0	4	0	0	0	0	0	0	0	0	0	0	0	0	0	0	0	0	0	0	0	0	0	0	0	0	0	0	0	4	9	4	0	0	0	0	3	0	0	0	0
oligo_06119	Rhodocyclaceae_oligo_06119	7	0	6	0	0	0	0	0	3	0	0	0	0	0	3	0	4	3	0	5	0	0	0	0	0	0	0	0	0	0	0	0	0	0	0	0	0	0	4	0	0	0	3	0	0	7	0	0
oligo_06115	Propionivibrio_oligo_06115	10	0	19	7	4	9	11	0	24	0	0	0	0	0	0	3	3	12	0	5	9	0	0	0	0	0	0	0	18	3	9	0	0	0	0	0	0	0	8	0	6	4	8	5	4	32	0	0
oligo_06114	Propionivibrio_oligo_06114	6	0	12	0	8	8	12	0	28	0	5	0	0	3	5	12	5	3	0	13	0	0	0	3	0	0	5	10	15	4	13	0	0	0	0	0	0	0	7	0	0	0	0	3	0	0	4	0
oligo_06113	Fusobacterium_oligo_06113	6	0	5	0	0	0	9	0	7	0	0	0	0	0	0	0	10	0	0	9	0	0	0	0	0	0	0	3	3	0	3	0	0	0	0	3	0	0	6	0	0	0	0	9	0	6	0	0
oligo_06112	Enhydrobacter_oligo_06112	23	0	26	0	3	0	23	0	52	0	0	0	0	0	4	3	22	32	3	8	12	4	0	0	0	0	0	10	16	4	9	0	0	0	0	0	0	3	17	0	0	11	0	15	6	10	0	0
oligo_06108	Propionivibrio_oligo_06108	43	0	49	3	6	6	39	0	46	5	10	7	18	11	16	30	72	77	12	55	50	22	11	4	0	0	5	85	41	23	24	7	15	9	3	7	0	3	43	3	15	22	12	63	21	113	18	5
oligo_06107	Propionivibrio_oligo_06107	61	12	65	72	50	31	109	6	157	7	29	16	30	24	84	169	67	20	18	115	37	19	17	42	0	6	28	120	101	46	154	39	15	0	0	10	7	6	119	21	15	34	14	40	28	28	64	13
oligo_06106	Propionivibrio_oligo_06106	58	5	150	56	58	69	92	0	165	17	24	18	18	37	31	61	68	84	21	42	77	13	17	0	0	5	8	83	112	69	129	27	16	10	0	17	3	14	86	9	22	83	128	116	87	277	50	31
oligo_06099	Ferribacterium_oligo_06099	0	0	0	0	0	0	0	0	0	0	0	0	0	0	16	0	0	0	0	0	0	0	0	0	0	0	0	0	0	0	0	0	0	0	5	0	0	0	0	0	29	0	0	0	0	0	0	0
oligo_06095	Azospira_oligo_06095	0	0	0	0	0	1	0	0	4	0	0	0	0	0	29	0	0	0	0	7	0	0	0	0	0	0	13	0	0	0	7	0	0	0	0	0	0	0	0	0	0	0	5	0	0	0	0	0
oligo_06093	Rhodocyclaceae_oligo_06093	0	4	0	0	0	0	0	0	0	0	0	0	0	0	0	0	0	0	0	0	0	0	0	0	0	0	0	0	0	0	0	0	0	0	0	0	0	0	0	6	0	0	0	0	0	0	0	0
oligo_06092	Rhizobium_oligo_06092	0	0	0	0	0	0	0	0	0	0	0	0	189	0	32	0	0	0	0	0	14	0	0	0	0	0	4	0	0	0	0	0	0	0	0	0	0	0	0	0	22	0	0	0	0	0	0	12
oligo_06089	Rhodocyclaceae_oligo_06089	211	41	244	257	54	28	319	20	159	42	80	31	45	44	42	150	355	131	50	74	219	127	25	26	16	35	78	50	75	55	163	19	30	10	48	30	59	33	542	36	226	109	121	373	158	91	60	38
oligo_06087	Rhodocyclaceae_oligo_06087	0	72	0	0	3	2	0	0	10	15	18	11	16	0	0	0	0	0	10	0	0	4	60	4	32	117	118	0	31	0	0	0	0	14	15	7	16	0	10	26	76	0	0	0	42	0	22	12
oligo_06086	Betaproteobacteria_oligo_06086	0	12	0	0	0	0	0	0	0	0	0	0	0	0	0	0	0	0	0	0	0	0	0	0	8	0	0	0	0	0	0	0	0	0	0	0	0	0	0	0	26	0	0	0	0	0	0	0
oligo_06070	Azonexus_oligo_06070	76	37	78	58	64	23	62	10	51	4	0	15	8	6	13	123	97	5	14	133	16	12	9	6	0	0	0	14	38	0	63	19	21	0	5	7	11	0	100	7	4	17	27	35	8	68	5	8
oligo_06062	Propionivibrio_oligo_06062	51	12	140	105	64	115	67	10	128	23	5	15	20	56	111	142	31	28	39	88	35	16	14	12	0	11	7	164	126	45	96	71	59	21	13	27	7	0	55	10	34	63	83	68	69	172	59	25
oligo_06061	Thiothrix_oligo_06061	0	0	0	4	0	0	0	0	0	6	3	0	3	8	0	0	0	0	0	0	0	4	54	0	4	4	11	0	4	0	0	0	0	0	5	0	0	0	3	0	6	4	0	0	0	0	10	0
oligo_06060	Rhodocyclaceae_oligo_06060	10	0	10	0	0	0	0	0	16	0	3	0	0	5	3	3	0	0	0	6	3	0	0	0	0	0	0	0	0	3	3	0	0	0	0	0	0	0	6	0	0	0	0	0	0	3	0	0
oligo_06057	Rhodocyclaceae_oligo_06057	22	7	11	10	0	4	0	0	30	11	5	5	6	45	15	26	9	0	15	12	7	14	65	9	0	14	10	3	21	3	15	0	0	3	0	4	0	0	22	4	3	8	6	0	5	0	6	3
oligo_06055	Lachnospiraceae_oligo_06055	0	0	0	0	0	12	0	0	0	0	0	0	0	0	0	0	0	0	0	0	0	0	0	0	0	0	179	0	0	0	0	0	0	0	0	0	0	0	0	0	0	0	0	0	0	0	0	0
oligo_06052	Blautia_oligo_06052	0	0	0	0	0	0	3	0	0	0	0	0	0	0	0	0	3	0	0	8	3	0	0	0	0	0	0	0	0	0	8	0	0	0	0	0	0	0	3	0	0	0	0	0	0	0	0	0
oligo_06047	Flavobacterium_oligo_06047	0	0	0	0	0	0	0	0	10	0	0	0	0	0	0	0	0	0	0	0	0	0	0	0	0	0	3	0	0	0	0	0	0	0	0	0	0	0	13	0	22	0	0	0	0	0	0	0
oligo_06030	Comamonadaceae_oligo_06030	0	0	0	0	0	0	0	0	0	0	0	0	0	7	0	0	0	0	0	0	0	0	0	0	0	0	0	0	0	0	0	0	0	0	0	3	0	0	0	0	0	0	0	0	0	0	0	0
oligo_06029	Polynucleobacter_oligo_06029	0	7	0	0	0	0	0	0	0	0	0	0	0	25	0	0	9	0	0	0	0	0	0	0	0	4	0	0	0	0	4	0	0	0	0	8	0	0	0	0	0	0	0	0	0	0	0	0
oligo_06026	Neisseriaceae_oligo_06026	0	0	0	0	0	0	0	0	0	0	0	0	0	0	0	0	0	0	0	25	0	0	0	0	0	0	0	0	0	0	0	0	0	0	0	0	0	0	0	0	0	0	0	0	0	21	0	0
oligo_06025	Neisseriaceae_oligo_06025	0	0	0	0	0	0	0	0	0	0	0	0	0	0	0	0	0	0	0	0	0	0	0	0	0	0	0	0	0	0	14	0	0	0	0	0	0	0	0	0	0	0	5	18	0	78	0	0
oligo_06024	Neisseria_oligo_06024	0	0	0	0	0	0	0	0	0	0	0	0	0	0	0	0	7	9	0	552	0	0	0	0	0	0	0	26	0	0	39	0	7	0	0	0	0	0	0	0	0	10	23	82	0	558	0	0
oligo_06023	Uruburuella_oligo_06023	0	0	3	0	31	4	11	0	26	0	0	0	0	15	11	3	0	0	5	0	0	0	0	0	0	0	0	5	5	0	3	3	0	0	0	5	0	0	0	0	0	0	0	0	0	25	0	0
oligo_06022	Dechloromonas_oligo_06022	0	0	0	0	0	0	0	0	0	0	0	0	0	0	0	0	0	0	0	0	0	0	0	0	0	0	0	0	0	0	0	0	0	0	0	0	0	0	0	0	0	0	0	5	0	0	0	0
oligo_06014	Pseudomonas_oligo_06014	30	43	14	59	25	33	6	0	7	56	11	3	0	5	19	5	244	0	73	0	0	0	14	32	10	4	7	7	8	0	5	36	101	7	0	16	3	3	15	13	11	8	32	12	23	20	6	5
oligo_06006	Rhodocyclaceae_oligo_06006	0	0	16	0	34	31	9	0	78	6	5	19	8	76	25	25	0	0	0	0	6	0	0	0	0	0	0	18	3	6	49	28	0	0	0	0	0	0	0	0	0	33	9	8	20	10	10	9
oligo_06001	Zoogloea_oligo_06001	0	4	0	3	0	4	4	0	6	5	14	3	5	0	7	3	0	0	3	0	5	3	6	19	9	27	43	7	9	0	0	0	0	3	30	7	16	0	17	8	48	5	0	3	21	0	5	4
oligo_06000	Zoogloea_oligo_06000	13	31	0	36	17	25	12	0	52	37	112	45	17	11	87	18	17	0	18	3	24	42	114	93	58	165	389	88	30	30	13	0	0	42	256	87	96	20	60	53	363	34	0	10	151	6	46	26
oligo_05999	Zoogloea_oligo_05999	20	9	27	0	0	0	7	0	8	0	0	0	0	3	0	0	16	6	4	14	10	12	0	0	0	0	0	0	6	0	6	0	0	0	0	0	0	3	12	3	0	0	3	13	3	11	3	0
oligo_05994	Zoogloea_oligo_05994	3	0	7	3	0	1	8	0	6	0	0	0	0	3	0	0	0	0	4	0	0	3	0	0	0	0	0	0	0	0	0	0	0	0	0	0	0	0	10	0	0	0	0	0	0	0	0	0
oligo_05990	Zoogloea_oligo_05990	95	62	214	5	18	4	73	5	75	0	9	9	4	40	37	69	248	54	66	141	198	136	0	0	0	0	4	52	53	43	30	38	42	0	3	19	5	17	98	47	14	16	23	131	21	102	8	5
oligo_05989	Zoogloea_oligo_05989	41	63	29	24	28	23	33	4	64	3	19	7	12	26	18	30	59	5	55	12	35	31	5	4	3	11	15	20	44	22	8	5	5	7	4	18	12	5	66	9	35	7	3	23	11	6	16	5
oligo_05988	Zoogloea_oligo_05988	246	302	289	154	195	118	223	23	388	60	169	93	171	205	170	345	768	50	326	94	431	258	99	33	33	61	112	131	346	215	71	40	52	52	77	146	175	93	534	96	280	104	64	280	127	64	99	48
oligo_05982	Flavobacterium_oligo_05982	0	0	0	0	0	0	0	0	0	0	0	0	0	0	0	0	0	0	0	0	0	0	0	0	0	0	0	0	0	0	0	0	0	0	0	0	0	0	0	0	0	0	0	0	0	0	0	0
oligo_05977	Mycobacterium_oligo_05977	0	0	0	0	0	0	0	0	0	0	0	0	0	0	0	0	0	0	0	3	0	0	0	0	0	0	0	0	0	0	0	0	0	0	5	0	0	0	0	6	0	0	0	0	0	0	0	0
oligo_05967	Zoogloea_oligo_05967	3	8	0	6	0	0	0	0	0	7	8	3	0	76	0	0	0	0	0	0	6	4	94	17	18	14	43	0	0	0	0	0	0	0	7	3	30	0	6	11	39	3	0	0	10	0	3	3
oligo_05965	Zoogloea_oligo_05965	4	27	0	15	5	4	0	0	13	32	82	12	9	530	4	0	0	0	10	0	47	16	486	79	134	95	190	0	0	4	0	0	0	9	70	26	214	0	22	76	195	17	0	4	38	0	32	15
oligo_05960	Desulfomicrobium_oligo_05960	6	6	10	18	7	18	24	0	0	5	0	0	0	0	3	7	9	0	6	6	0	0	0	0	0	0	0	12	115	7	15	0	0	0	3	0	0	0	0	0	0	19	0	0	36	39	24	6
oligo_05959	Desulfomicrobium_oligo_05959	4	0	13	0	5	3	23	0	7	9	0	0	0	0	8	7	15	7	5	19	0	0	0	0	0	0	0	34	9	0	21	7	3	0	0	0	0	0	4	0	0	17	8	3	13	28	0	0
oligo_05956	Desulfomicrobium_oligo_05956	0	0	4	0	0	0	0	0	0	0	0	0	0	0	0	0	5	4	0	21	0	0	0	0	0	0	0	4	0	0	0	0	0	0	0	0	0	0	0	0	0	0	0	0	0	4	0	0
oligo_05953	Desulfomicrobium_oligo_05953	0	0	15	0	6	1	9	0	15	0	4	0	0	3	4	0	23	10	0	45	12	0	0	0	0	0	0	17	6	3	10	8	10	0	0	0	0	0	0	3	9	8	13	23	14	37	6	0
oligo_05952	Desulfomicrobium_oligo_05952	0	0	3	0	0	1	0	0	0	0	0	0	0	0	0	3	8	3	0	7	0	0	0	0	0	0	0	3	0	3	6	0	0	0	0	0	0	0	0	0	0	0	0	0	0	3	0	0
oligo_05951	Desulfomicrobium_oligo_05951	4	0	8	0	5	4	17	0	5	4	0	0	0	0	12	0	15	5	0	22	0	0	0	0	0	0	0	43	15	0	28	6	0	0	0	0	0	0	0	0	0	10	0	10	6	26	5	0
oligo_05948	Psychromonas_oligo_05948	0	0	0	0	0	0	3	0	0	0	0	0	0	0	0	0	6	0	0	6	0	0	0	0	0	0	0	5	0	0	0	0	0	0	0	0	0	0	0	0	0	0	3	0	0	6	0	0
oligo_05947	Flavobacterium_oligo_05947	0	3	0	4	0	8	3	0	0	0	0	0	0	0	0	0	6	0	0	3	0	0	0	0	0	0	0	4	0	0	0	3	0	0	0	0	0	0	0	0	0	0	0	0	0	4	0	0
oligo_05946	Desulfomicrobium_oligo_05946	8	5	6	4	11	12	7	0	14	0	0	0	0	0	0	4	3	0	0	8	0	0	3	8	0	0	13	9	12	0	4	0	9	0	0	0	0	0	0	0	0	0	0	5	0	4	3	6
oligo_05943	Ruminococcaceae_oligo_05943	0	0	3	3	0	5	0	0	5	0	0	0	4	6	0	0	0	0	0	0	12	0	0	0	0	0	0	0	3	3	0	0	0	6	0	9	0	0	5	0	0	0	6	4	0	0	0	0
oligo_05942	Enhydrobacter_oligo_05942	0	0	0	0	0	3	0	0	4	0	0	3	9	13	0	0	0	0	0	0	17	7	0	0	0	0	0	0	0	3	0	0	0	3	0	9	0	0	5	0	0	0	0	0	0	0	0	0
oligo_05940	Enhydrobacter_oligo_05940	0	0	5	0	0	6	0	0	9	0	0	0	0	4	5	0	0	0	6	0	3	0	0	0	0	0	0	0	0	3	0	0	0	0	0	11	0	0	0	3	0	0	0	4	0	0	0	0
oligo_05939	Enterobacteriaceae_oligo_05939	0	3	0	0	0	1	3	0	11	0	8	4	7	16	3	0	0	0	0	0	16	3	0	0	0	0	0	0	5	6	0	0	0	0	0	8	0	0	6	0	3	0	0	5	0	0	0	0
oligo_05938	Enhydrobacter_oligo_05938	3	0	0	0	0	0	0	0	0	0	4	5	5	9	0	0	0	0	3	0	0	0	0	0	0	0	0	0	0	0	0	0	0	0	0	0	0	0	0	5	0	0	0	0	0	0	0	0
oligo_05937	Enhydrobacter_oligo_05937	11	6	43	0	0	2	0	0	31	0	13	13	17	56	40	21	22	39	103	76	18	11	12	0	0	0	0	21	27	21	7	0	0	0	0	4	3	8	35	3	3	0	10	48	0	3	0	0
oligo_05936	Paraprevotella_oligo_05936	0	19	3	9	10	8	10	23	10	3	11	4	4	3	12	0	26	20	6	0	6	27	21	33	6	33	18	4	3	0	6	0	10	8	8	13	10	3	14	0	15	16	18	11	9	8	0	4
oligo_05934	Sphingomonadales_oligo_05934	0	0	0	3	0	3	0	4	0	4	0	0	0	0	3	0	3	3	0	0	0	6	14	6	6	10	6	0	0	0	0	0	0	4	0	3	0	0	5	0	3	5	0	6	0	0	0	0
oligo_05930	Clostridia_oligo_05930	0	0	5	7	6	5	4	0	5	0	0	0	0	0	11	0	0	0	0	6	0	0	0	0	0	0	0	3	0	0	0	0	0	0	0	0	0	0	3	0	0	0	3	0	0	0	0	0
oligo_05929	Bacteria_oligo_05929	6	0	5	0	0	2	4	0	8	0	0	0	0	3	3	0	10	6	0	5	0	0	0	0	0	0	0	3	0	0	0	0	0	0	12	0	0	5	4	0	0	3	0	0	0	0	0	0
oligo_05927	Veillonellaceae_oligo_05927	4	0	3	0	0	0	3	6	15	0	0	0	0	19	0	9	0	0	0	9	3	0	0	11	0	0	0	5	0	0	13	0	5	0	0	0	0	0	4	0	0	0	3	4	0	3	0	0
oligo_05923	Firmicutes_oligo_05923	0	0	0	19	21	56	0	0	0	7	0	8	10	11	6	0	0	0	6	0	0	0	0	0	0	0	0	0	10	8	26	45	3	28	0	0	0	0	0	3	5	15	14	0	20	0	61	8
oligo_05922	Propionispira_oligo_05922	0	0	0	0	0	3	0	0	0	3	6	3	0	5	0	0	0	0	0	0	0	0	15	12	0	3	10	0	0	0	0	0	0	5	4	0	0	0	0	0	3	0	0	0	0	0	0	0
oligo_05921	Bacteroidetes_oligo_05921	0	6	0	0	0	0	0	0	3	9	0	0	0	40	0	0	0	0	0	0	0	0	21	11	0	8	6	0	0	0	0	0	0	0	0	9	0	0	0	0	0	0	0	0	0	0	3	0
oligo_05915	Pectinatus_oligo_05915	0	0	0	0	0	0	0	0	0	0	0	0	0	0	0	0	0	0	0	0	0	0	0	4	0	0	0	0	0	0	18	0	0	0	0	0	0	0	0	0	0	4	0	0	0	17	0	0
oligo_05914	Pectinatus_oligo_05914	12	10	61	0	7	0	7	0	26	0	6	16	9	73	0	6	5	0	7	22	57	0	45	26	0	3	31	0	0	0	14	0	5	9	3	0	5	0	35	0	0	5	3	12	0	4	0	0
oligo_05912	Bacteroides_oligo_05912	5	0	0	0	0	0	0	0	0	0	0	0	0	0	0	0	5	0	0	0	3	0	0	63	0	0	0	0	0	0	5	0	0	0	0	0	0	0	3	0	0	0	3	0	0	3	0	0
oligo_05902	Veillonellaceae_oligo_05902	84	0	27	0	33	0	11	8	22	0	4	31	3	47	18	3	163	0	0	30	49	5	21	3716	0	0	4	37	7	6	40	7	3	0	7	0	3	5	14	0	5	9	52	29	19	23	0	0
oligo_05891	Veillonellaceae_oligo_05891	8	0	12	0	4	0	0	0	35	0	0	4	0	16	0	8	6	0	3	4	0	0	0	27	0	0	0	10	0	0	0	0	6	0	0	4	0	0	12	0	0	5	16	4	6	8	0	0
oligo_05890	Veillonellaceae_oligo_05890	31	9	17	3	17	0	13	0	64	5	3	16	0	43	0	14	11	0	16	19	0	0	0	54	0	0	0	22	6	4	0	4	11	6	0	5	0	0	32	0	12	7	10	23	9	20	0	0
oligo_05887	Megamonas_oligo_05887	0	0	3	5	4	2	0	3	0	0	0	5	0	3	8	6	3	0	4	3	0	0	0	0	0	5	0	9	0	4	4	3	6	3	0	0	0	0	5	0	0	0	6	0	0	3	0	0
oligo_05884	Empedobacter_oligo_05884	3	3	7	5	3	7	0	5	7	0	0	0	0	0	0	0	0	0	6	0	0	0	0	0	0	0	0	0	0	0	0	0	0	0	0	0	0	0	0	0	0	0	3	0	0	0	0	0
oligo_05882	Megamonas_oligo_05882	0	0	5	0	4	1	0	0	7	0	0	6	4	0	3	5	0	5	0	6	29	0	5	0	0	7	0	0	3	16	22	7	4	5	0	0	0	0	4	0	0	4	37	0	3	6	0	0
oligo_05881	Lutibacter_oligo_05881	0	0	55	5	4	2	0	6	0	3	7	5	0	0	6	3	3	0	0	0	6	0	3	19	4	12	7	5	0	4	3	3	0	0	3	9	3	0	0	0	0	0	11	0	0	9	9	0
oligo_05879	Megamonas_oligo_05879	10	3	25	31	33	26	11	26	20	39	34	36	26	112	63	80	36	18	23	62	54	19	31	52	20	42	45	48	7	75	47	56	49	23	9	27	17	0	36	12	26	29	118	16	25	50	26	9
oligo_05875	Dialister_oligo_05875	11	17	35	39	62	66	34	32	55	57	63	40	23	122	52	78	32	14	21	47	49	41	39	164	38	31	51	39	19	67	40	40	30	37	38	61	49	0	37	20	42	34	48	19	39	32	22	11
oligo_05872	Rhodobacter_oligo_05872	4	15	3	0	0	0	5	0	10	0	0	0	0	0	3	6	6	0	0	8	6	6	0	0	0	0	0	4	0	0	0	8	0	0	0	0	0	6	15	7	0	0	0	14	0	8	0	0
oligo_05869	Rhizobium_oligo_05869	0	0	0	0	0	0	0	0	8	0	4	5	3	5	0	0	0	0	0	6	31	13	0	3	0	0	0	0	0	12	4	0	0	0	0	4	0	0	9	0	0	0	0	0	0	0	0	0
oligo_05866	Rhizobium_oligo_05866	0	0	0	0	0	0	0	0	0	0	3	0	0	0	0	0	6	20	0	0	5	0	0	0	0	0	8	4	0	4	0	0	0	0	8	0	0	0	0	0	0	0	0	0	0	0	0	0
oligo_05862	Rhizobium_oligo_05862	0	5	0	0	0	2	5	0	0	3	4	3	0	0	4	4	21	326	0	4	4	0	3	0	0	4	4	9	3	0	0	0	0	0	0	3	0	0	3	0	0	0	0	7	0	0	0	0
oligo_05861	Rhizobium_oligo_05861	0	0	0	0	0	0	3	0	0	0	0	0	0	0	0	0	0	0	0	0	0	0	0	0	0	0	0	6	0	0	0	0	0	0	4	0	0	0	0	0	0	0	0	4	0	3	0	0
oligo_05859	Epsilonproteobacteria_oligo_05859	0	0	4	0	0	0	0	0	0	0	0	0	0	0	0	0	0	22	0	0	0	0	0	0	0	0	0	0	0	0	0	0	0	0	0	0	0	0	0	0	0	0	0	0	0	0	0	0
oligo_05856	Proteobacteria_oligo_05856	3	21	4	10	11	3	0	0	25	0	3	0	0	0	0	0	0	0	6	0	5	4	11	3	0	5	0	0	11	0	0	0	0	0	7	14	8	0	13	0	6	3	0	3	0	0	7	4
oligo_05852	Enterococcus_oligo_05852	0	0	0	0	0	0	0	0	0	0	0	0	0	0	0	0	0	0	73	0	0	0	0	0	0	0	0	0	49	0	5	0	0	0	0	0	0	127	0	0	0	0	0	0	0	0	0	91
oligo_05845	Shinella_oligo_05845	0	8	6	7	4	3	11	0	8	4	3	3	4	7	5	26	4	0	5	17	38	10	3	0	0	0	0	5	5	11	9	23	17	0	3	4	8	0	12	19	0	8	6	14	3	12	4	0
oligo_05843	Prevotella_oligo_05843	0	19	6	9	11	10	16	0	7	7	7	7	8	8	7	32	5	10	11	8	15	5	0	7	0	0	14	10	5	19	8	18	14	4	8	5	5	0	6	24	0	7	7	7	14	4	6	6
oligo_05842	Proteobacteria_oligo_05842	0	14	0	0	3	6	5	0	4	0	0	0	8	7	3	4	0	0	0	0	7	7	0	11	0	14	16	0	5	9	0	5	6	3	0	3	0	0	0	16	5	0	0	0	5	0	7	4
oligo_05839	Sulfuricurvum_oligo_05839	0	12	0	0	0	0	0	0	0	0	0	0	0	0	0	0	6	0	0	0	0	0	0	0	0	0	0	0	0	0	0	0	0	0	0	0	0	0	0	0	0	3	0	0	0	0	0	0
oligo_05838	Bacteroidetes_oligo_05838	0	10	0	0	0	1	0	0	0	0	0	0	0	0	0	0	0	0	0	0	0	0	0	0	4	0	7	8	3	0	0	0	0	0	3	0	4	0	0	0	0	0	0	0	0	0	0	0
oligo_05837	Lactobacillus_oligo_05837	0	0	0	0	0	0	0	4	5	0	5	3	0	9	11	9	0	4	0	6	4	12	8	12	0	6	5	9	0	3	5	0	9	12	5	11	5	0	3	4	12	13	16	8	6	3	4	0
oligo_05836	Butyricicoccus_oligo_05836	0	0	0	0	0	2	3	0	3	0	4	6	0	3	3	4	3	4	0	3	5	10	6	5	0	3	6	5	0	3	3	0	3	5	5	7	0	0	6	0	6	4	10	3	0	6	0	0
oligo_05829	Lactobacillus_oligo_05829	0	0	6	0	0	0	0	0	3	0	0	0	0	9	0	7	18	0	0	3	0	0	3	5	0	6	0	0	0	0	0	0	0	0	0	0	0	3	0	0	0	0	0	0	0	0	0	8
oligo_05828	Lactobacillus_oligo_05828	0	0	0	11	0	2	3	0	5	5	0	0	0	15	3	14	3	0	5	7	4	0	10	71	5	14	13	6	0	7	4	3	0	0	0	3	3	0	11	0	0	0	6	0	6	8	0	0
oligo_05817	Lactobacillus_oligo_05817	0	0	0	0	4	0	4	0	0	8	0	0	0	5	0	6	0	0	0	0	0	0	8	0	0	3	4	0	0	0	4	0	0	0	0	0	0	0	0	0	0	3	0	0	0	0	0	93
oligo_05814	Lactococcus_oligo_05814	0	0	3	0	3	0	3	0	0	0	0	0	0	0	0	0	3	0	0	17	0	0	0	7	8	0	0	0	0	0	5	0	0	0	0	0	0	0	6	0	0	0	4	0	7	6	0	0
oligo_05810	Lactococcus_oligo_05810	4	8	0	0	7	2	25	0	0	0	0	4	0	0	0	0	20	0	3	57	0	0	0	0	0	0	0	0	6	0	3	6	8	0	0	0	0	0	6	0	0	0	0	0	4	8	0	0
oligo_05807	Enterococcus_oligo_05807	0	0	3	0	0	0	0	0	27	0	0	0	3	24	4	0	0	181	5	0	0	0	0	0	0	0	0	0	0	4	3	3	0	0	7	0	0	16	3	0	0	0	6	11	8	7	0	0
oligo_05805	Enterococcus_oligo_05805	3	0	0	0	4	0	0	0	0	0	0	0	0	0	0	0	0	0	0	0	0	0	0	0	0	0	0	0	0	0	0	0	243	0	0	0	0	0	0	0	0	0	0	0	0	12	0	0
oligo_05803	Exiguobacterium_oligo_05803	0	0	0	3	0	0	0	0	0	38	0	0	0	0	0	0	8	0	49	0	0	0	0	0	0	0	0	0	0	3	0	0	0	0	0	0	0	0	0	0	0	0	0	0	0	0	0	0
oligo_05796	Lactobacillales_oligo_05796	0	0	0	0	0	0	0	0	0	3	0	0	0	0	0	0	0	0	0	0	0	0	0	6	0	0	0	0	0	0	0	0	705	0	0	0	0	0	0	0	0	0	0	0	0	0	0	0
oligo_05793	Trichococcus_oligo_05793	3	11	6	38	69	89	46	0	23	30	7	14	11	44	10	127	9	0	50	9	4	4	9	80	4	11	17	12	15	27	8	58	21	46	10	20	15	0	3	13	117	42	7	3	41	26	36	24
oligo_05792	Rhizobium_oligo_05792	0	0	0	0	0	0	0	0	0	0	0	0	4	0	0	20	0	0	0	0	0	0	0	5	0	0	4	7	0	6	0	5	0	3	5	0	3	0	0	0	15	11	0	0	8	0	4	0
oligo_05778	Trichococcus_oligo_05778	0	0	0	0	0	1	0	0	0	114	14	42	42	55	22	250	26	0	0	15	11	5	40	74	14	28	51	159	0	76	7	101	33	115	74	22	53	0	0	44	160	171	3	10	128	45	125	47
oligo_05776	Trichococcus_oligo_05776	4	5	0	15	42	32	18	0	10	34	5	11	11	18	6	63	4	0	59	4	0	0	4	20	6	8	13	32	26	26	5	18	13	26	11	3	19	0	0	13	48	53	0	0	29	6	28	14
oligo_05774	Trichococcus_oligo_05774	4	7	0	30	63	91	38	0	13	62	0	3	4	13	4	28	0	0	121	0	0	0	8	13	4	12	8	14	43	18	0	10	3	55	17	6	11	0	3	13	26	44	0	0	49	4	47	22
oligo_05773	Trichococcus_oligo_05773	7	12	0	37	103	106	65	0	29	50	9	17	21	19	6	106	9	0	165	5	4	0	12	35	11	6	17	52	68	42	5	40	17	49	30	4	23	0	7	10	72	76	0	5	60	14	51	24
oligo_05767	Comamonas_oligo_05767	0	0	0	0	0	0	0	0	0	0	0	0	0	0	0	0	0	0	0	0	0	0	0	0	0	0	0	0	0	15	0	0	0	0	7	0	0	0	0	0	3	0	0	0	0	0	0	0
oligo_05765	Rhodococcus_oligo_05765	0	7	0	0	0	0	0	0	0	0	0	0	0	0	0	0	0	0	0	0	0	4	4	0	0	0	0	0	0	28	0	0	0	16	7	0	0	0	0	6	3	0	0	0	0	0	0	0
oligo_05761	Ruminococcus_oligo_05761	0	0	0	0	0	0	0	0	0	0	0	0	19	0	0	0	0	0	0	0	0	0	0	4	5	21	133	0	0	0	0	0	0	0	15	0	0	0	0	0	3	0	0	0	0	0	0	0
oligo_05759	Acinetobacter_oligo_05759	0	6	0	0	0	0	0	0	0	0	0	0	0	0	0	0	0	0	0	0	0	0	0	0	37	23	0	0	0	0	0	0	0	0	0	0	0	0	0	0	8	0	0	0	0	0	0	0
oligo_05758	Flavobacterium_oligo_05758	0	0	0	0	0	0	0	0	0	0	0	0	3	0	0	0	0	0	0	0	0	0	0	0	20	4	5	0	0	0	0	0	0	0	4	0	5	0	0	0	0	0	0	0	0	0	0	0
oligo_05749	Flavobacterium_oligo_05749	0	0	0	0	0	0	0	0	0	0	0	0	0	0	4	0	0	0	0	0	0	0	0	4	229	0	0	0	0	6	0	0	0	0	0	0	0	0	0	0	0	0	0	0	0	0	0	0
oligo_05741	Flavobacterium_oligo_05741	0	0	0	0	0	0	0	0	0	0	0	0	0	0	0	0	0	0	0	0	0	0	0	0	0	0	0	0	0	0	0	0	0	0	0	7	0	0	0	0	3	0	0	0	0	0	0	8
oligo_05735	Flavobacterium_oligo_05735	0	3	0	0	0	0	0	0	0	0	6	0	3	0	0	0	0	0	0	0	4	7	0	0	6	8	7	0	0	0	0	0	0	3	13	0	17	0	0	0	11	0	0	0	0	0	0	0
oligo_05721	Flavobacterium_oligo_05721	3	5	7	54	27	82	15	0	4	8	44	51	50	4	28	0	0	0	8	0	53	61	0	0	8	14	7	6	27	7	3	6	19	71	22	64	7	0	123	33	63	127	20	139	96	0	42	44
oligo_05712	Flavobacterium_oligo_05712	0	8	0	0	0	0	0	0	0	0	12	5	3	0	3	0	0	0	0	0	5	5	0	9	40	8	9	0	0	3	0	0	0	0	0	13	16	0	4	0	9	0	0	0	0	0	0	0
oligo_05687	Flavobacterium_oligo_05687	0	0	0	0	0	0	0	0	0	21	20	11	17	0	12	0	0	0	0	0	13	14	3	11	87	25	17	0	0	8	0	0	3	51	26	19	14	0	0	6	91	32	0	0	67	0	24	31
oligo_05686	Flavobacterium_oligo_05686	0	8	0	0	0	0	0	0	0	0	0	0	0	0	0	0	0	0	0	0	0	0	0	0	0	0	0	0	0	0	0	0	0	0	8	0	0	0	0	0	0	0	0	0	0	0	0	0
oligo_05684	Flavobacterium_oligo_05684	0	5	0	15	8	16	0	0	3	0	0	0	0	0	0	0	0	0	3	0	0	0	0	0	0	0	0	0	0	0	0	0	0	0	0	0	0	0	3	0	0	0	0	0	0	0	0	0
oligo_05683	Flavobacterium_oligo_05683	0	55	0	129	101	156	13	0	14	198	216	160	95	14	104	19	11	0	26	0	101	85	25	115	830	211	124	0	15	107	6	9	60	621	303	173	218	0	29	111	779	372	4	29	689	0	241	221
oligo_05680	Flavobacterium_oligo_05680	0	0	0	0	0	0	0	0	0	0	17	0	0	0	0	0	0	0	0	0	0	0	0	0	90	8	0	0	0	0	0	0	0	3	0	25	0	0	0	0	15	0	0	0	4	0	0	0
oligo_05679	Flavobacterium_oligo_05679	0	0	0	0	0	1	0	0	0	12	19	7	0	0	0	0	0	0	7	0	0	0	3	0	20	10	35	0	0	4	0	0	0	30	38	8	30	0	0	0	123	14	0	0	44	0	29	6
oligo_05674	Desulfomicrobium_oligo_05674	0	0	0	0	0	1	0	0	0	0	0	3	3	0	0	0	0	0	0	0	6	3	0	0	0	0	0	0	0	0	0	0	0	0	0	0	0	0	0	0	4	14	0	8	4	0	0	0
oligo_05671	Paraprevotella_oligo_05671	0	0	0	0	0	0	0	0	0	0	0	0	0	0	0	0	0	0	0	0	0	0	0	0	0	0	0	0	0	0	0	0	0	0	0	0	0	0	3	0	0	0	0	0	0	0	0	0
oligo_05653	Flavobacterium_oligo_05653	0	4	4	0	0	3	0	0	3	13	47	11	9	23	13	0	0	0	8	0	38	13	5	0	71	0	0	3	8	15	0	0	3	34	11	21	23	0	12	3	60	28	7	51	38	0	11	10
oligo_05651	Flavobacterium_oligo_05651	0	11	0	41	14	28	8	0	8	23	87	86	81	16	84	4	0	0	12	0	33	14	4	5	46	149	13	10	15	41	11	0	6	65	14	78	37	0	17	16	126	85	36	47	103	0	42	56
oligo_05649	Flavobacterium_oligo_05649	5	25	7	41	16	43	17	0	18	0	0	0	0	0	0	0	0	0	34	0	0	0	0	0	0	0	0	0	35	0	0	0	0	0	0	0	0	0	59	0	0	0	0	0	0	0	0	0
oligo_05648	Selenomonadales_oligo_05648	0	0	0	0	0	0	0	0	0	8	7	0	17	0	0	0	0	0	0	0	0	0	0	0	0	0	0	0	6	0	3	0	0	7	0	0	0	4	0	0	0	8	0	0	3	0	4	3
oligo_05644	Coprobacter_oligo_05644	0	0	0	0	0	0	3	0	0	4	7	5	4	4	0	0	0	0	4	0	0	0	0	0	0	0	0	0	3	0	0	0	0	4	0	0	0	3	0	0	0	6	0	0	0	0	0	0
oligo_05643	Enterobacteriaceae_oligo_05643	0	0	0	0	3	1	4	0	0	0	4	0	7	0	0	0	0	0	12	0	0	0	0	0	0	0	0	0	12	0	0	0	0	7	0	0	0	0	0	0	0	7	0	0	0	0	0	0
oligo_05642	Lactococcus_oligo_05642	0	0	0	0	0	2	3	0	0	46	71	43	83	49	13	12	0	0	0	0	6	4	6	0	6	0	6	0	0	26	14	0	0	95	8	40	5	28	0	5	23	94	0	0	29	0	30	41
oligo_05638	Lactococcus_oligo_05638	0	0	0	0	0	4	9	0	4	56	63	33	96	70	11	9	4	0	15	0	21	3	7	0	5	0	9	0	14	23	12	0	0	108	12	35	7	36	0	5	32	92	0	0	19	0	28	51
oligo_05637	Lactococcus_oligo_05637	31	212	8	373	409	361	1117	21	169	2361	3008	1602	4274	2121	398	330	59	5	1961	20	542	174	243	55	258	59	465	64	1700	907	833	50	16	4761	359	1555	320	1579	93	166	1264	4397	21	39	960	29	1201	1684
oligo_05636	Blautia_oligo_05636	0	0	0	0	0	0	0	0	0	0	0	0	0	0	0	0	0	0	0	0	0	0	0	0	0	0	0	0	22	0	0	0	0	0	0	0	0	46	0	0	0	0	0	0	0	0	0	0
oligo_05624	Veillonella_oligo_05624	0	117	0	0	0	0	0	0	3	0	0	0	0	0	0	0	0	0	0	0	0	0	0	0	0	0	0	3	12	0	11	0	0	0	0	0	0	0	0	0	0	4	0	0	0	0	0	59
oligo_05623	Veillonella_oligo_05623	0	7	5	0	3	0	0	0	5	0	0	0	0	3	0	0	0	0	0	0	0	0	0	0	0	0	0	0	50	0	0	0	0	0	0	0	0	74	0	0	0	6	0	0	0	0	0	26
oligo_05622	Veillonella_oligo_05622	0	144	6	3	0	0	0	3	13	6	0	0	0	13	0	8	5	0	9	3	0	0	0	0	0	0	0	4	174	25	11	5	0	0	4	0	0	360	0	0	0	20	26	0	5	0	0	48
oligo_05621	Veillonella_oligo_05621	0	3	0	0	0	0	0	0	0	0	0	0	0	12	0	0	0	0	3	0	0	0	0	0	0	0	0	0	10	9	0	0	0	0	0	0	0	134	0	0	0	0	0	0	0	0	0	124
oligo_05620	Veillonellaceae_oligo_05620	0	0	12	0	7	4	0	0	17	6	4	3	3	8	14	3	7	0	4	10	0	4	4	12	0	5	3	5	3	17	0	0	5	8	3	4	4	0	3	0	3	0	7	0	6	5	0	0
oligo_05612	Neisseriaceae_oligo_05612	0	0	0	0	0	0	0	0	0	0	0	0	0	0	0	0	0	0	0	0	0	0	0	0	0	0	0	0	0	0	0	0	0	0	0	0	0	0	0	0	0	0	0	0	0	0	0	373
oligo_05611	Lactococcus_oligo_05611	0	64	0	0	0	1	3	0	0	3653	534	10	290	284	0	4	0	0	19	0	14	0	6	0	8	13	0	0	4	12	7	0	0	799	4	57	9	545	0	0	29	24	0	0	0	0	7	147
oligo_05610	Lactococcus_oligo_05610	0	0	0	0	0	0	0	0	0	3	0	13	405	0	0	0	0	0	0	0	0	0	0	0	0	0	0	0	0	0	0	0	0	326	0	0	21	0	0	0	0	0	0	0	0	0	0	0
oligo_05604	Veillonella_oligo_05604	0	0	3	0	3	0	0	0	20	0	0	0	0	0	0	0	0	7	0	0	0	0	0	0	0	0	0	0	0	0	0	0	0	0	0	0	0	0	0	0	0	0	0	3	3	0	0	0
oligo_05602	Rhodocyclaceae_oligo_05602	0	0	0	0	0	0	0	0	0	0	0	5	0	0	4	0	0	22	3	3	6	0	0	0	0	0	0	0	0	0	4	0	0	5	0	0	0	3	0	0	0	3	10	12	9	12	0	0
oligo_05598	Veillonella_oligo_05598	34	0	71	0	13	0	5	0	325	9	9	41	26	36	40	7	35	231	22	19	62	0	0	0	0	0	0	5	13	0	35	0	0	23	15	6	37	65	28	0	6	26	96	167	57	135	6	0
oligo_05591	Anaerosinus_oligo_05591	11	8	19	4	0	18	9	0	87	0	0	0	0	11	12	8	0	3	15	13	0	5	0	0	0	0	0	8	6	14	21	3	0	0	0	0	0	0	7	9	0	4	3	0	0	6	4	0
oligo_05590	Anaerosinus_oligo_05590	96	47	100	76	48	111	51	0	917	13	18	38	13	223	146	99	81	28	170	326	0	71	9	12	0	12	6	138	77	244	492	119	41	8	15	14	0	10	71	172	13	55	65	49	75	122	133	16
oligo_05588	Veillonella_oligo_05588	3	3	17	6	4	0	3	0	16	0	4	4	7	0	19	0	0	11	4	4	47	3	0	0	0	0	0	6	6	4	9	0	0	0	0	3	0	0	6	0	0	0	0	5	0	0	0	0
oligo_05586	Alphaproteobacteria_oligo_05586	0	0	0	14	0	6	7	0	0	0	0	0	0	0	9	15	3	0	0	0	0	0	0	0	0	0	0	17	3	0	7	0	0	0	0	0	4	0	0	0	9	0	0	0	0	0	4	0
oligo_05577	Desulfobulbus_oligo_05577	9	0	6	0	0	0	0	0	22	0	0	0	0	7	0	6	5	0	0	10	0	4	0	0	0	0	0	0	0	0	21	0	0	0	0	0	0	0	0	0	0	0	0	0	0	0	0	0
oligo_05574	Propionispora_oligo_05574	0	0	9	0	0	0	0	0	3	0	0	0	0	0	0	5	6	3	0	71	0	0	0	0	0	0	0	0	0	0	29	0	0	0	0	0	0	0	0	0	0	0	3	10	0	16	0	0
oligo_05573	Acidaminococcaceae_oligo_05573	14	19	4	4	3	0	12	5	40	0	0	0	0	20	0	3	8	0	3	91	14	14	5	4	0	0	4	0	5	0	89	0	70	0	0	4	0	3	8	0	3	5	10	3	0	12	3	0
oligo_05572	Veillonellaceae_oligo_05572	34	89	24	25	10	11	21	29	91	15	12	14	14	191	47	62	19	0	34	61	3	25	26	5	0	3	11	20	207	28	101	8	8	0	9	6	11	29	19	3	12	68	13	11	17	9	8	39
oligo_05570	Veillonellaceae_oligo_05570	3	0	0	0	0	13	0	0	0	4	4	11	6	3	9	0	0	0	0	0	0	0	0	0	0	0	0	3	4	12	6	0	7	10	0	11	3	0	0	0	4	3	31	5	7	0	5	0
oligo_05566	Phascolarctobacterium_oligo_05566	5	7	3	7	5	15	11	19	8	0	4	0	3	8	4	4	3	0	6	5	3	3	3	10	0	4	3	5	6	0	4	0	3	0	0	4	7	0	10	0	4	3	5	0	3	3	3	0
oligo_05564	Comamonas_oligo_05564	9	0	0	0	0	0	0	0	0	0	0	0	0	0	0	3	5	0	0	4	0	0	3	90	0	0	0	0	0	0	6	0	0	4	0	0	0	3	0	0	0	3	0	0	0	6	0	0
oligo_05561	Acidaminococcaceae_oligo_05561	16	0	19	0	6	0	35	36	27	0	3	6	0	43	4	88	25	0	6	39	13	0	10	150	0	0	0	6	4	4	64	5	52	0	0	0	4	222	57	0	7	0	12	10	6	14	0	0
oligo_05559	Phascolarctobacterium_oligo_05559	36	74	48	44	67	111	48	129	46	64	37	44	15	131	113	151	72	17	26	90	71	117	142	236	42	26	49	122	51	61	113	61	46	62	21	45	74	0	68	25	75	68	146	34	62	105	32	18
oligo_05548	Streptococcus_oligo_05548	0	0	0	0	0	0	0	0	0	0	0	0	0	0	0	0	0	0	0	0	0	0	0	0	0	0	0	0	0	0	0	0	0	0	0	0	0	163	0	0	0	0	0	0	0	0	0	0
oligo_05547	Streptococcus_oligo_05547	0	4	0	0	7	1	3	4	82	0	0	0	0	3	0	5	4	14	0	33	3	0	0	6	0	5	7	3	0	0	5	7	6	0	0	0	5	18	7	0	0	4	12	3	5	10	0	4
oligo_05546	Streptococcus_oligo_05546	0	0	3	0	0	0	0	0	3	0	0	0	0	12	3	11	0	14	0	7	0	0	4	33	0	5	3	0	8	7	0	0	4	0	0	0	4	529	0	0	0	3	11	5	3	6	3	31
oligo_05544	Streptococcus_oligo_05544	16	10	53	9	14	17	34	0	100	8	8	16	18	110	36	52	26	68	39	68	12	19	46	202	23	49	24	19	186	47	45	29	14	11	19	13	24	4893	19	4	17	29	59	18	11	45	16	246
oligo_05543	Streptococcus_oligo_05543	0	0	8	5	4	19	5	4	10	0	0	3	3	6	6	10	0	0	3	11	0	13	3	14	16	7	4	9	29	0	9	17	12	3	5	3	8	0	11	6	0	3	15	0	6	17	3	0
oligo_05540	Streptococcus_oligo_05540	0	0	0	0	3	1	3	6	0	6	5	0	0	14	6	17	5	3	0	25	7	7	16	10	5	12	6	10	17	7	8	14	12	4	4	0	4	0	0	3	0	5	4	3	6	12	0	0
oligo_05535	Streptococcus_oligo_05535	26	26	55	60	76	87	37	30	62	34	33	36	6	105	79	104	48	33	34	216	54	57	95	83	42	79	69	73	460	78	59	93	63	25	18	38	35	0	53	12	27	53	89	22	34	94	20	13
oligo_05533	Streptococcus_oligo_05533	0	276	0	0	0	0	0	0	51	20	5	0	0	0	0	0	0	0	125	0	5	0	0	0	0	0	0	0	4	0	176	0	0	0	0	0	0	0	0	0	0	0	0	0	0	0	0	0
oligo_05532	Streptococcus_oligo_05532	0	4	0	414	103	77	83	0	76	22	92	115	70	8	0	0	0	0	36	0	40	0	0	0	0	0	3	0	172	0	56	29	0	99	17	273	5	0	23	0	28	103	0	3	31	0	32	21
oligo_05531	Streptococcus_oligo_05531	0	0	6	0	4	5	5	0	12	0	0	0	0	4	3	0	0	0	0	0	3	0	0	0	0	0	0	4	0	3	6	5	0	0	0	0	0	0	0	0	0	0	0	0	0	0	0	0
oligo_05530	Streptococcus_oligo_05530	0	0	3	0	0	2	3	0	7	0	0	0	0	0	0	0	0	0	0	0	5	0	0	0	0	0	0	3	0	0	4	0	0	0	0	0	0	0	0	0	0	0	0	0	0	4	0	0
oligo_05524	Formivibrio_oligo_05524	0	0	4	0	3	4	14	0	13	3	0	7	3	16	29	18	6	3	22	23	3	0	0	0	0	0	0	55	4	12	26	29	5	0	0	7	0	0	3	0	0	15	5	21	4	17	0	0
oligo_05521	Prevotella_oligo_05521	0	0	8	3	6	6	22	0	17	0	0	0	4	14	12	12	3	0	41	10	10	0	0	0	0	0	0	21	10	7	15	10	3	0	0	5	0	0	0	0	0	9	4	7	0	10	0	0
oligo_05519	Streptococcus_oligo_05519	9	0	15	0	15	4	14	0	44	0	0	0	0	5	0	0	0	0	10	3	0	0	0	0	0	0	0	3	11	0	3	7	4	0	0	0	0	0	0	0	0	0	0	0	0	6	0	0
oligo_05518	Streptococcus_oligo_05518	0	0	0	0	0	12	6	0	0	0	0	0	0	0	0	0	0	0	0	0	0	0	0	0	0	0	0	0	0	0	72	4	0	0	0	0	0	392	0	0	0	0	0	0	0	0	0	0
oligo_05517	Streptococcus_oligo_05517	12	0	37	3	15	11	35	0	55	6	0	30	26	89	55	32	18	13	13	73	42	5	0	0	0	0	0	170	17	68	102	117	35	0	0	5	0	3	8	4	3	70	69	43	8	126	3	0
oligo_05515	Streptococcus_oligo_05515	33	14	283	46	182	156	453	6	259	15	7	60	49	204	238	150	33	23	843	265	56	8	0	0	0	0	0	546	194	172	314	357	63	21	11	71	4	12	158	5	10	118	84	149	24	202	22	15
oligo_05510	Acinetobacter_oligo_05510	7	9	5	9	26	28	5	0	6	0	0	5	0	0	4	7	20	0	20	4	0	0	8	11	0	0	7	0	3	3	0	3	0	3	3	3	0	0	4	0	4	0	5	5	6	3	10	6
oligo_05509	Acinetobacter_oligo_05509	16	50	22	95	90	260	48	3	30	13	17	23	20	95	73	59	9	0	84	4	18	15	79	80	22	10	23	7	69	69	4	26	25	53	16	27	3	10	39	43	58	49	68	28	63	0	44	16
oligo_05506	Gammaproteobacteria_oligo_05506	0	0	0	0	0	0	0	0	0	0	0	0	0	0	3	0	0	0	0	0	0	0	0	0	0	7	0	0	0	0	0	0	0	0	0	0	0	0	0	0	0	0	0	0	0	0	0	0
oligo_05505	Moraxellaceae_oligo_05505	0	0	0	0	0	0	0	0	0	0	0	0	6	0	0	0	0	0	0	0	0	3	0	0	162	0	6	0	0	0	0	0	0	0	17	0	7	0	4	0	71	0	0	0	0	0	0	0
oligo_05503	Acinetobacter_oligo_05503	0	14	4	0	3	0	0	0	4	0	8	4	0	6	0	0	5	0	4	9	4	7	11	47	46	3	14	0	3	13	5	0	0	0	3	21	6	0	7	0	15	0	0	0	0	0	0	0
oligo_05502	Acinetobacter_oligo_05502	0	3	10	6	26	4	4	0	18	0	0	3	5	3	4	3	0	0	37	8	0	7	6	0	0	0	4	0	6	7	9	0	0	0	0	0	4	0	8	3	6	3	0	0	0	5	11	0
oligo_05497	Acinetobacter_oligo_05497	0	7	7	5	12	14	7	0	0	0	6	4	0	11	6	6	4	0	7	0	0	0	8	4	3	0	3	0	8	9	0	3	0	5	4	7	3	0	0	6	6	6	5	0	9	0	0	0
oligo_05491	Acinetobacter_oligo_05491	3	14	6	20	28	25	9	0	22	5	24	12	13	15	8	9	0	0	30	0	32	7	4	5	0	0	35	3	17	22	0	0	0	33	9	30	10	0	9	24	20	21	9	3	28	0	18	14
oligo_05489	Acinetobacter_oligo_05489	0	14	0	0	0	18	0	0	0	27	3	0	0	3	0	3	0	0	3	0	0	0	12	8	85	3	0	0	0	0	0	0	0	152	0	3	0	0	0	0	15	0	0	0	14	3	198	0
oligo_05487	Acinetobacter_oligo_05487	32	43	14	12	16	16	4	0	22	0	10	3	5	10	9	14	28	0	42	0	7	0	10	4	3	0	4	3	5	8	0	3	0	3	3	11	0	0	11	8	12	5	8	151	14	0	4	4
oligo_05482	Sporobacter_oligo_05482	0	0	6	0	10	6	0	0	16	0	0	0	0	7	0	3	10	0	3	8	4	7	6	0	0	0	0	3	3	6	8	3	0	0	0	5	0	0	5	0	6	0	0	0	3	0	0	0
oligo_05479	Acinetobacter_oligo_05479	11	17	17	0	7	3	6	0	76	0	6	5	4	17	23	5	14	28	84	6	22	7	45	0	0	0	0	0	4	6	5	0	0	0	0	6	3	31	61	0	7	0	0	28	0	5	0	3
oligo_05478	Acinetobacter_oligo_05478	42	45	21	30	73	32	15	0	11	4	4	10	0	33	12	27	63	3	140	0	6	5	14	26	15	4	4	15	4	4	3	0	12	4	3	10	0	5	9	3	7	20	28	0	21	0	11	5
oligo_05473	Acinetobacter_oligo_05473	5	4	7	10	6	11	0	0	4	0	6	9	0	11	5	6	7	0	26	0	3	0	9	11	3	0	7	0	4	0	0	0	0	4	3	9	4	0	0	4	4	7	4	0	8	0	4	0
oligo_05471	Veillonella_oligo_05471	0	37	0	0	0	3	0	0	3	0	0	0	0	3	0	0	0	0	7	0	7	0	0	4	0	0	0	0	0	5	3	0	0	0	0	0	0	3	6	0	0	0	0	15	0	0	0	0
oligo_05469	Porphyromonadaceae_oligo_05469	3	0	0	0	0	0	0	5	5	0	0	0	0	8	0	0	3	0	0	33	0	0	0	0	0	0	0	0	0	0	60	0	0	0	0	0	0	21	0	0	0	0	0	3	0	4	0	0
oligo_05465	Butyrivibrio_oligo_05465	13	3	9	7	6	5	11	44	23	5	3	0	0	57	19	5	7	0	5	10	48	14	0	0	0	0	0	0	7	13	17	0	0	0	4	0	0	14	27	4	7	5	0	6	0	3	0	0
oligo_05450	Desulfobulbus_oligo_05450	0	4	7	18	17	2	14	0	14	0	0	0	0	0	5	0	6	0	3	8	3	10	0	0	0	0	0	4	6	3	15	0	3	0	0	5	0	3	6	3	7	8	0	6	10	0	0	0
oligo_05442	Chryseobacterium_oligo_05442	0	0	0	5	0	6	0	14	0	4	0	3	0	7	10	7	0	0	0	4	8	7	4	22	5	5	7	3	0	4	0	0	0	0	0	0	0	0	0	0	4	5	0	0	3	4	0	0
oligo_05434	Blautia_oligo_05434	8	6	9	16	23	26	21	99	23	10	19	16	6	42	32	32	7	0	6	27	22	32	121	85	79	28	28	39	9	10	12	17	14	16	11	18	29	0	17	9	10	24	20	6	8	16	10	12
oligo_05433	Tolumonas_oligo_05433	0	0	0	0	0	2	0	8	0	3	5	0	3	0	3	3	0	4	0	0	8	0	0	5	0	0	6	0	0	8	0	0	4	5	0	5	0	0	0	0	0	4	3	0	0	0	0	0
oligo_05431	Lachnospiraceae_oligo_05431	5	3	7	12	9	8	3	12	0	3	3	3	3	10	6	11	0	0	0	8	4	0	24	10	0	0	11	9	0	3	4	7	3	5	0	6	3	0	10	3	0	4	10	4	4	6	0	3
oligo_05427	Blautia_oligo_05427	6	0	10	26	3	35	17	57	20	13	24	17	9	23	41	44	9	12	9	14	36	35	24	51	5	20	22	17	8	35	9	26	31	25	13	27	23	0	24	5	27	16	23	10	24	37	10	9
oligo_05426	Blautia_oligo_05426	4	3	12	21	6	10	7	41	19	13	31	19	5	24	29	32	18	33	8	11	58	24	19	19	4	11	11	13	6	43	12	29	45	16	11	18	19	0	19	8	22	23	38	11	16	27	12	10
oligo_05419	Clostridium XlVa_oligo_05419	8	7	20	35	17	37	17	42	13	16	22	23	8	49	31	56	10	21	18	47	18	16	28	51	9	15	24	27	9	26	17	38	34	30	11	12	15	0	29	6	14	29	32	8	12	28	14	7
oligo_05413	Coprococcus_oligo_05413	0	0	0	0	0	0	0	0	0	0	4	6	0	0	8	0	4	23	3	0	14	27	0	0	5	18	3	0	0	0	0	0	7	0	6	4	5	0	5	0	12	8	4	6	0	0	0	0
oligo_05412	Comamonadaceae_oligo_05412	0	0	0	0	0	0	0	7	0	3	11	0	0	0	8	0	4	6	0	0	10	15	9	0	3	4	0	0	0	0	0	0	0	0	3	7	21	0	5	0	13	0	0	6	0	0	0	0
oligo_05409	Anaerostipes_oligo_05409	0	0	0	7	0	15	3	10	6	5	6	0	0	6	8	5	0	17	0	12	18	4	0	11	0	4	9	7	0	14	4	5	9	18	5	0	4	0	6	0	10	13	7	0	6	13	3	4
oligo_05401	Anaerostipes_oligo_05401	3	0	8	14	10	23	10	29	12	9	14	11	8	19	22	32	5	7	4	24	49	12	9	29	7	8	13	15	7	13	3	33	30	28	11	16	12	0	26	6	35	15	21	7	20	19	9	6
oligo_05399	Anaerostipes_oligo_05399	5	3	15	59	16	72	26	68	20	36	24	31	22	50	57	84	10	26	13	51	127	49	23	99	16	19	33	32	13	68	17	53	37	68	29	31	46	0	59	12	60	47	47	37	28	58	15	16
oligo_05398	Rhodocyclaceae_oligo_05398	0	0	0	0	0	0	0	0	0	0	0	33	15	0	0	0	0	0	0	0	0	0	0	0	0	0	0	0	0	0	0	0	0	0	0	0	0	0	0	0	0	0	23	8	0	0	0	0
oligo_05397	Thiothrix_oligo_05397	0	0	0	0	0	0	0	0	0	0	0	0	351	0	0	0	0	0	0	0	0	0	0	0	0	0	0	0	0	0	0	0	0	0	0	0	0	0	0	0	0	0	0	0	0	0	0	0
oligo_05396	Brevundimonas_oligo_05396	0	0	0	4	0	6	0	6	0	3	0	3	0	5	6	5	0	0	0	8	4	3	4	12	0	0	6	6	0	7	4	5	3	8	3	0	0	0	3	0	0	6	12	3	3	6	0	5
oligo_05386	Chryseobacterium_oligo_05386	0	0	0	6	0	7	0	6	6	3	5	3	5	6	8	8	6	5	0	6	10	6	8	24	7	5	9	3	0	5	5	8	7	6	4	5	4	0	3	0	5	6	8	0	6	5	0	0
oligo_05381	Thiothrix_oligo_05381	0	5	0	14	0	51	0	0	6	0	0	0	0	0	0	42	3	0	10	0	0	0	0	0	0	9	11	27	11	97	0	0	0	3	3	0	0	0	18	441	8	0	0	0	86	0	3	11
oligo_05380	Caulobacteraceae_oligo_05380	0	0	0	3	0	2	0	0	0	0	0	0	0	0	0	0	0	0	5	0	0	0	0	0	0	0	0	0	4	3	0	0	0	0	6	0	0	0	9	0	299	0	0	0	18	0	8	4
oligo_05379	Prevotella_oligo_05379	0	0	0	0	0	0	0	46	5	0	0	0	0	0	0	0	0	0	0	0	0	0	4	5	0	0	0	0	0	0	0	0	0	0	0	0	0	37	0	0	0	0	19	6	0	0	0	0
oligo_05377	Prevotella_oligo_05377	0	0	0	0	0	0	0	0	0	0	4	6	4	35	22	10	29	6	0	0	10	18	35	44	0	3	3	4	0	4	28	0	3	5	9	8	4	121	0	0	6	11	15	22	13	4	3	47
oligo_05369	Prevotella_oligo_05369	200	126	167	41	55	8	246	794	251	47	62	105	59	439	279	223	388	60	86	4	148	177	507	687	6	36	69	52	145	30	343	4	33	45	99	67	99	1375	235	9	70	199	225	264	142	67	34	665
oligo_05368	Psychromonas_oligo_05368	4	0	0	0	0	0	0	0	0	0	0	6	3	0	0	0	0	0	0	0	0	0	4	0	0	0	7	0	0	0	0	0	0	0	0	0	0	0	3	0	0	0	0	3	0	0	0	0
oligo_05363	Prevotella_oligo_05363	5	0	0	0	0	0	9	9	3	0	0	0	0	4	0	9	20	0	0	0	3	0	3	31	0	0	0	0	0	0	3	0	0	6	3	0	0	3	7	0	0	5	3	7	4	0	0	0
oligo_05356	Prevotella_oligo_05356	25	0	6	0	0	0	6	0	33	3	4	0	0	0	0	0	0	37	0	0	0	0	0	0	0	0	0	0	71	0	0	0	0	0	3	0	0	0	0	0	8	0	0	4	0	0	0	0
oligo_05355	Prevotella_oligo_05355	0	0	0	0	0	0	32	0	40	0	0	0	3	0	0	0	0	30	8	0	0	0	0	0	0	0	0	0	9	0	4	0	0	0	0	0	0	0	10	0	0	0	0	0	23	3	0	0
oligo_05346	Thermicanus_oligo_05346	0	0	0	26	3	3	29	6	18	4	4	0	0	0	0	0	0	0	0	0	0	0	0	0	0	0	3	0	6	0	0	0	5	0	0	0	0	0	0	0	9	4	0	0	10	0	14	6
oligo_05342	Fusobacteriales_oligo_05342	7	0	0	8	3	1	33	8	30	3	0	0	0	5	3	0	0	0	4	0	5	0	0	0	0	0	0	0	5	3	0	0	0	0	0	3	0	0	0	0	9	4	3	4	9	0	9	6
oligo_05341	Formivibrio_oligo_05341	0	0	0	11	16	20	0	0	0	0	0	0	0	3	4	0	0	0	0	0	0	0	0	0	0	0	0	0	0	4	0	0	0	4	0	0	0	0	0	0	0	0	4	0	5	0	0	0
oligo_05330	Desulfovibrio_oligo_05330	4	3	4	9	3	10	6	0	13	4	0	0	0	0	0	0	11	0	0	0	0	0	3	8	0	0	19	0	3	0	4	0	3	0	0	4	5	0	4	0	4	10	4	0	12	9	0	3
oligo_05329	Desulfovibrio_oligo_05329	0	0	0	0	0	2	8	0	11	0	0	0	0	3	3	8	3	4	0	21	3	5	0	0	0	0	5	3	0	3	3	0	0	0	0	0	0	0	0	0	0	0	5	0	0	28	0	0
oligo_05327	Bilophila_oligo_05327	3	0	4	3	0	6	0	12	3	3	5	0	3	3	5	11	5	0	0	5	8	4	0	7	0	3	8	9	0	8	4	6	5	9	3	6	5	0	7	0	3	7	17	4	4	13	4	4
oligo_05325	Desulfovibrio_oligo_05325	3	7	0	4	0	1	13	0	4	7	0	0	0	0	0	3	0	0	0	7	0	0	4	6	0	0	0	0	10	0	12	0	0	0	0	0	0	0	0	10	0	0	0	0	0	0	0	0
oligo_05306	Clostridium XlVb_oligo_05306	4	3	4	17	5	14	11	12	9	6	9	5	4	13	9	8	0	0	3	7	11	7	5	26	3	0	5	5	5	0	8	0	0	5	0	3	9	0	4	0	7	11	9	4	5	0	0	3
oligo_05304	Fusobacteriales_oligo_05304	22	0	14	0	0	0	0	4	6	0	0	0	0	0	0	0	14	18	0	0	0	0	0	0	0	0	0	0	0	0	0	0	0	0	0	0	0	0	3	0	0	0	0	4	0	0	0	0
oligo_05286	Paludibacter_oligo_05286	0	89	0	0	0	2	0	0	0	0	3	0	0	0	0	0	4	0	0	0	0	0	0	0	0	0	0	0	0	0	0	0	0	0	0	0	0	0	0	0	0	0	0	3	0	0	0	0
oligo_05285	Flavobacterium_oligo_05285	0	567	0	4	0	5	3	0	0	0	0	0	3	37	5	0	5	0	0	0	0	6	3	0	4	0	0	0	0	0	0	0	25	0	0	0	0	0	3	5	4	5	0	9	5	0	0	0
oligo_05284	Flavobacterium_oligo_05284	0	0	0	0	0	0	0	0	0	0	0	0	0	0	0	0	0	0	0	0	0	0	0	0	0	0	0	0	0	0	0	0	0	0	0	0	0	0	0	0	0	0	0	0	0	0	0	0
oligo_05283	Flavobacterium_oligo_05283	0	0	0	0	0	0	0	0	0	0	0	0	0	0	0	0	0	0	0	0	0	0	0	0	0	0	0	0	0	0	0	0	0	0	0	0	0	0	0	0	0	0	0	0	0	0	0	0
oligo_05275	Lachnospiraceae_oligo_05275	0	0	0	15	0	6	8	45	6	22	20	6	6	10	22	12	13	23	10	5	24	19	14	34	13	15	13	13	4	14	8	0	18	21	13	30	19	0	24	0	35	16	12	11	4	13	6	4
oligo_05274	Lachnospiraceae_oligo_05274	0	0	4	4	0	3	5	19	0	3	6	0	0	5	18	4	6	8	0	0	4	8	4	8	3	0	9	6	3	3	6	0	8	14	3	9	3	0	4	0	18	5	8	0	6	4	0	0
oligo_05272	Lachnospiraceae_oligo_05272	74	13	102	204	26	176	132	856	150	204	334	133	86	178	467	171	199	278	79	58	318	290	291	561	193	230	286	127	76	214	97	47	230	329	158	381	238	12	298	31	612	244	190	170	188	198	78	66
oligo_05266	Blautia_oligo_05266	9	4	37	97	36	122	52	106	43	40	42	48	14	108	75	103	30	18	19	66	52	64	56	186	30	31	82	46	26	73	49	70	44	50	22	49	42	0	68	20	48	62	97	29	47	59	39	20
oligo_05265	Blautia_oligo_05265	0	0	3	3	0	2	3	6	5	3	0	4	3	8	3	18	8	4	0	11	9	8	7	4	0	7	10	5	0	15	3	13	16	4	3	3	4	0	4	0	5	4	14	3	3	12	7	4
oligo_05258	Azonexus_oligo_05258	0	0	0	4	0	1	3	0	3	3	3	0	0	3	0	6	0	0	3	0	12	3	3	0	0	8	0	4	0	10	3	8	15	4	3	3	0	0	4	4	0	3	7	4	4	3	3	0
oligo_05255	Lachnospiraceae_oligo_05255	13	8	32	61	39	105	30	128	21	31	27	32	29	75	73	103	24	36	13	51	63	27	55	128	14	47	53	42	22	45	36	48	52	66	12	43	36	0	44	14	42	51	29	31	42	32	38	12
oligo_05254	Flavobacterium_oligo_05254	0	5	4	0	0	3	0	0	3	0	0	0	0	0	0	0	0	0	0	0	0	6	0	0	0	0	0	0	0	0	0	6	4	0	0	0	0	0	0	0	0	0	0	47	4	0	5	0
oligo_05253	Duganella_oligo_05253	0	0	0	8	0	5	0	7	0	0	0	0	0	4	5	6	3	3	0	0	7	10	3	5	0	4	0	4	0	7	0	0	3	0	0	3	0	0	0	0	3	10	0	0	0	0	0	0
oligo_05250	Clostridium XlVa_oligo_05250	0	0	0	4	4	4	0	3	6	0	0	3	4	6	0	4	3	4	0	0	4	0	0	6	4	0	0	0	0	5	7	10	3	10	0	5	0	0	5	0	6	0	13	6	5	7	0	0
oligo_05246	Clostridium XlVa_oligo_05246	0	3	3	9	5	6	5	8	4	0	5	5	0	10	7	5	0	0	0	12	0	6	3	22	4	0	7	6	0	4	3	4	0	0	0	5	3	0	0	0	4	4	4	0	3	8	0	4
oligo_05241	Lachnospiraceae_oligo_05241	0	0	0	10	0	5	6	7	0	3	4	5	0	11	0	8	3	6	0	8	9	5	7	9	0	11	9	5	5	7	8	8	11	3	4	6	5	0	3	4	5	10	16	3	8	10	6	4
oligo_05240	Lachnospiraceae_oligo_05240	0	0	0	3	0	0	0	3	3	0	6	3	4	0	12	0	0	9	0	0	10	0	4	6	0	0	4	0	0	0	0	0	0	18	6	7	6	0	4	0	25	3	0	3	6	4	0	0
oligo_05239	Fusicatenibacter_oligo_05239	18	6	38	116	43	125	45	198	85	66	66	96	61	135	174	136	63	88	30	25	153	106	112	266	36	79	87	75	25	140	63	56	96	163	65	113	72	8	120	44	137	101	116	62	92	84	59	36
oligo_05237	Roseburia_oligo_05237	0	0	0	6	0	2	0	4	3	10	21	5	3	3	17	3	12	7	0	3	9	8	0	13	3	12	7	0	0	4	3	0	7	10	0	8	6	0	3	0	10	3	7	4	0	5	5	4
oligo_05232	Roseburia_oligo_05232	0	0	4	4	0	5	3	3	0	6	11	4	0	6	26	3	13	6	0	4	23	18	5	17	5	25	9	6	0	8	6	0	7	8	8	11	11	0	12	6	11	10	8	9	5	7	0	0
oligo_05227	Lachnospiraceae_oligo_05227	5	0	0	3	5	7	4	11	3	3	8	6	0	3	3	0	3	0	0	0	9	0	3	9	0	0	3	5	0	3	4	0	6	0	4	5	5	0	8	0	4	8	4	4	8	5	4	0
oligo_05226	Lachnospiraceae_oligo_05226	0	0	4	21	5	8	7	32	7	5	8	11	0	7	7	3	9	6	0	0	16	0	12	20	0	3	6	8	7	13	0	4	11	19	3	9	9	0	14	0	17	16	19	15	10	12	6	3
oligo_05225	Lachnospiraceae_oligo_05225	0	0	4	17	5	14	5	23	11	7	4	3	0	9	6	7	4	13	5	0	15	0	7	9	5	5	6	4	0	10	4	0	10	12	3	6	5	0	9	0	9	15	12	13	7	6	0	5
oligo_05224	Lachnospiraceae_oligo_05224	0	0	5	7	3	6	5	15	0	0	9	0	0	4	3	3	0	0	0	0	5	0	0	12	0	0	0	0	0	0	0	0	0	7	0	4	4	0	10	3	10	12	5	3	0	4	0	0
oligo_05221	Blautia_oligo_05221	3	0	4	8	4	7	9	20	4	11	15	6	3	11	10	11	11	11	0	3	29	16	14	26	10	24	19	10	3	15	8	5	11	15	5	16	14	0	6	0	28	9	7	7	6	18	3	3
oligo_05219	Blautia_oligo_05219	10	3	5	37	0	34	19	77	18	44	45	23	19	26	59	36	36	29	4	7	87	63	34	114	53	47	46	26	3	45	25	12	32	57	30	44	43	3	37	14	92	39	25	34	28	50	12	18
oligo_05216	Chromatiaceae_oligo_05216	7	0	0	0	0	5	0	0	0	0	0	0	0	0	0	0	0	0	0	7	0	0	0	0	0	0	0	0	0	0	0	0	0	0	0	0	0	339	0	0	0	0	0	0	0	0	0	0
oligo_05214	Chromatiaceae_oligo_05214	13	0	0	0	0	388	9	0	0	0	0	0	0	0	0	0	0	0	0	29	0	0	0	0	0	0	0	0	0	0	0	0	0	0	0	0	0	60	0	0	0	0	0	0	0	0	0	0
oligo_05211	Streptobacillus_oligo_05211	4	13	23	48	67	66	40	3	51	70	62	20	30	90	43	25	0	0	31	5	73	27	24	32	3	20	33	12	56	41	10	19	6	65	19	50	11	0	28	23	21	55	10	6	56	0	49	17
oligo_05210	Streptobacillus_oligo_05210	100	322	658	1647	2275	2218	1281	31	1573	2630	1798	664	643	2918	1097	785	91	8	520	277	2524	727	638	822	101	423	834	514	1714	1648	336	658	199	2326	434	1518	295	42	715	536	733	1933	211	187	1465	6	1185	541
oligo_05209	Eisenbergiella_oligo_05209	0	0	0	0	0	0	0	0	0	0	0	0	0	0	0	0	0	0	0	0	0	0	0	0	0	0	0	0	0	0	0	0	0	0	0	0	0	0	0	0	0	0	5	0	0	0	0	0
oligo_05204	Leptotrichia_oligo_05204	0	0	0	0	0	0	0	0	0	0	0	0	0	0	0	0	0	6	0	21	0	0	0	0	0	0	0	0	0	0	0	9	0	0	0	0	0	0	0	0	0	0	7	13	0	61	0	0
oligo_05200	Comamonadaceae_oligo_05200	0	0	0	0	8	0	0	0	3	0	0	3	0	0	6	0	0	0	0	17	19	9	0	3	0	0	0	0	0	3	5	0	4	0	3	0	0	0	6	0	21	0	5	0	0	0	0	0
oligo_05199	Comamonadaceae_oligo_05199	0	0	0	0	0	0	0	0	0	0	0	0	0	5	3	8	5	0	0	16	0	0	0	0	0	0	0	15	0	3	3	10	4	0	0	0	0	0	0	0	0	0	7	8	3	18	0	0
oligo_05192	Acidovorax_oligo_05192	0	0	0	0	0	0	0	0	0	0	0	0	0	0	0	0	0	0	0	4	0	0	0	0	0	0	0	0	0	0	0	0	0	0	0	0	0	0	0	0	0	0	0	3	0	5	0	0
oligo_05191	Comamonadaceae_oligo_05191	0	0	11	5	13	0	0	0	31	0	0	5	3	25	0	0	4	0	3	33	6	4	0	0	0	0	0	38	3	7	50	0	4	0	0	0	0	0	0	0	0	11	0	18	4	72	0	0
oligo_05190	Comamonadaceae_oligo_05190	0	0	7	10	36	8	12	0	45	8	8	21	9	37	25	10	0	0	5	19	92	12	9	0	0	3	6	27	20	58	24	51	10	5	6	13	0	0	22	4	7	16	18	19	12	14	6	3
oligo_05182	Simplicispira_oligo_05182	0	62	0	3	3	1	0	0	0	0	0	3	0	0	0	0	0	0	0	0	3	0	4	0	11	13	0	0	0	0	0	0	0	5	18	5	0	0	7	12	6	0	0	0	0	0	0	6
oligo_05177	Simplicispira_oligo_05177	0	0	0	0	0	12	0	0	0	0	0	0	7	0	0	0	0	0	0	0	0	0	0	0	0	56	2931	0	0	0	0	0	0	0	12	0	0	0	0	9	9	0	0	0	0	0	0	16
oligo_05176	Formivibrio_oligo_05176	0	0	0	0	0	0	0	0	13	0	16	6	23	0	0	0	0	0	5	0	5	0	0	0	0	0	0	0	7	0	0	0	0	33	0	20	0	0	0	0	5	4	0	0	9	0	11	0
oligo_05173	Formivibrio_oligo_05173	0	0	0	0	0	0	0	0	0	0	27	3	9	7	0	0	0	0	0	0	5	0	5	0	0	0	0	0	0	6	0	0	0	4	0	13	0	3	13	0	5	0	0	0	0	0	0	0
oligo_05172	Formivibrio_oligo_05172	33	30	74	90	26	62	39	11	94	14	29	9	24	16	94	14	27	9	73	18	46	46	53	0	0	4	4	18	144	14	38	10	17	7	3	22	0	10	107	12	21	41	56	52	36	22	57	27
oligo_05162	Acidovorax_oligo_05162	0	15	0	10	7	11	3	0	5	5	4	8	6	15	3	11	0	0	3	0	0	0	5	7	3	5	12	0	7	5	0	3	3	11	6	9	3	0	3	21	20	0	0	0	28	0	15	31
oligo_05155	Betaproteobacteria_oligo_05155	0	0	0	0	0	0	0	0	0	0	0	0	0	0	0	0	0	9	0	0	0	0	0	0	0	0	0	0	0	0	0	0	0	0	0	0	0	0	0	0	0	0	0	0	0	0	0	0
oligo_05151	Betaproteobacteria_oligo_05151	0	0	0	0	0	0	0	0	0	0	0	0	0	0	0	0	0	0	0	0	0	0	0	0	0	0	0	0	0	0	4	0	0	0	0	0	0	0	3	0	0	0	25	3	0	0	0	0
oligo_05147	Rhodococcus_oligo_05147	0	3	0	19	0	1	0	0	0	0	0	0	0	0	0	3	3	0	0	11	0	0	0	0	0	0	0	0	0	0	0	3	0	0	0	0	0	0	6	0	0	0	0	0	0	3	0	0
oligo_05130	Rivicola_oligo_05130	0	0	0	0	0	0	0	0	0	4	69	39	42	3	0	0	0	0	0	0	4	0	8	0	0	0	0	0	0	0	0	0	0	3	8	218	0	0	0	0	7	0	0	0	0	0	0	0
oligo_05128	Rivicola_oligo_05128	0	0	0	0	0	0	0	0	0	17	0	0	0	0	0	0	0	0	0	0	4	0	47	0	0	0	0	0	0	3	0	0	0	13	4	4	0	0	0	0	37	0	0	0	0	0	0	0
oligo_05124	Comamonas_oligo_05124	0	0	0	3	6	3	4	0	0	0	0	0	0	3	6	8	3	0	0	3	3	0	0	0	0	0	0	9	0	4	3	9	8	0	0	0	0	0	0	0	0	3	9	6	4	5	0	6
oligo_05114	Acidaminococcaceae_oligo_05114	0	0	0	0	0	2	3	0	4	0	0	0	3	4	0	0	0	0	0	0	9	6	0	0	0	0	0	0	3	5	0	0	5	3	4	0	0	0	8	12	0	0	0	0	0	0	0	0
oligo_05113	Butyricicoccus_oligo_05113	0	0	0	7	7	3	7	0	3	0	0	0	0	0	0	6	0	0	0	0	0	0	0	0	0	0	0	4	3	0	0	5	5	0	0	0	0	0	0	0	0	0	5	0	0	0	0	0
oligo_05111	Comamonas_oligo_05111	61	0	64	3	15	19	34	4	17	0	0	0	0	7	7	273	25	9	3	43	8	7	5	8	0	0	8	16	7	4	10	21	18	0	0	3	0	0	16	0	0	3	17	25	3	76	0	3
oligo_05109	Comamonas_oligo_05109	108	0	326	423	476	401	396	27	177	75	61	309	223	275	425	899	228	28	89	392	206	100	23	29	5	15	20	610	269	360	416	1144	555	70	26	118	34	14	99	90	47	351	1086	535	237	575	96	382
oligo_05107	Comamonas_oligo_05107	0	0	0	0	0	0	0	0	0	0	28	6	0	0	0	0	3	0	9	4	0	0	0	0	0	0	0	0	12	17	0	0	27	0	0	0	0	0	17	0	0	3	0	0	4	0	7	0
oligo_05106	Comamonas_oligo_05106	0	0	17	3	16	14	5	0	28	0	8	6	4	23	4	10	3	45	0	16	122	77	4	3	0	0	0	8	16	10	6	52	33	0	3	21	6	0	38	14	7	15	12	117	8	3	5	3
oligo_05105	Burkholderiales_oligo_05105	0	116	4	4	4	4	5	0	0	0	0	0	26	6	8	6	19	0	3	18	0	7	0	0	0	0	0	6	8	0	7	8	5	0	3	0	0	0	25	0	0	0	0	0	0	9	0	0
oligo_05104	Parasutterella_oligo_05104	14	19	4	12	16	18	15	35	11	7	5	5	5	28	25	19	13	7	5	11	16	13	26	20	4	12	20	28	8	8	9	4	7	18	4	23	16	3	23	5	14	20	19	9	12	16	6	7
oligo_05098	Acinetobacter_oligo_05098	0	0	5	5	0	9	0	0	0	0	0	0	0	7	4	4	5	0	7	0	3	0	4	0	0	0	0	0	0	5	0	5	4	0	0	3	0	0	3	7	3	0	0	0	7	0	0	0
oligo_05096	Neisseriaceae_oligo_05096	0	3	9	13	7	13	0	0	9	0	10	0	0	15	12	3	7	0	10	0	5	0	7	4	0	0	0	0	3	5	0	0	0	0	6	11	0	0	5	7	10	4	10	8	10	0	6	0
oligo_05095	Acinetobacter_oligo_05095	0	3	6	9	11	11	0	0	9	3	7	0	5	15	8	7	5	0	10	0	5	0	0	0	3	0	5	0	8	8	0	10	3	3	0	16	0	0	4	0	3	5	3	0	7	0	6	6
oligo_05093	Psychrobacter_oligo_05093	0	0	0	0	0	0	65	0	0	6	0	0	0	0	0	0	0	0	0	0	0	0	0	0	0	0	0	5	0	8	0	6	0	0	0	0	0	0	0	0	0	0	0	0	0	0	0	0
oligo_05092	Psychrobacter_oligo_05092	0	0	0	4	0	31	0	0	0	0	0	0	0	0	0	0	0	0	0	0	0	0	0	0	0	0	0	0	0	27	0	0	0	0	4	0	0	0	0	0	0	0	0	0	34	0	6	33
oligo_05088	Psychrobacter_oligo_05088	0	11	0	54	53	34	8	0	0	0	0	0	0	0	0	0	8	0	0	0	0	0	0	0	0	0	0	131	0	0	0	0	4	10	4	3	0	3	0	0	0	3	4	3	35	0	32	17
oligo_05087	Psychrobacter_oligo_05087	0	27	0	149	236	93	3	0	0	5	0	0	0	0	0	0	0	0	0	0	0	0	0	0	0	0	0	0	14	0	0	0	0	59	7	0	0	0	0	8	0	0	0	9	273	0	113	62
oligo_05083	Psychrobacter_oligo_05083	0	0	0	0	0	0	0	0	0	0	0	0	0	0	0	0	0	0	0	0	0	0	0	0	0	0	0	0	0	0	0	0	0	0	3	0	0	0	0	0	290	0	0	0	0	0	0	0
oligo_05082	Psychrobacter_oligo_05082	0	22	32	0	0	0	80	0	18	0	0	0	0	0	0	0	0	0	0	0	0	0	0	0	0	0	0	123	0	50	4	0	0	16	134	51	0	0	0	0	278	64	0	0	10	0	6	0
oligo_05080	Alishewanella_oligo_05080	0	0	0	0	0	0	0	0	0	0	0	0	0	0	0	0	0	0	0	0	0	0	0	0	0	0	0	0	0	0	0	0	0	0	0	0	0	0	0	0	0	0	0	0	0	0	0	0
oligo_05079	Rivicola_oligo_05079	0	0	0	0	0	0	0	0	0	0	0	0	0	0	0	0	0	0	0	0	0	0	0	0	0	0	0	0	0	0	0	0	0	0	0	0	0	0	0	0	0	0	0	0	0	0	0	0
oligo_05076	Alishewanella_oligo_05076	0	0	0	0	0	0	0	0	0	0	0	0	0	0	0	0	0	0	0	0	0	0	0	0	0	0	0	0	0	0	0	0	0	0	0	0	0	0	0	0	0	0	0	0	0	0	0	0
oligo_05075	Alishewanella_oligo_05075	0	0	0	0	0	0	0	0	0	0	0	0	0	0	0	0	0	17	0	0	0	0	0	0	0	0	0	0	0	0	0	0	0	0	0	0	0	0	0	0	0	0	0	0	0	0	0	0
oligo_05074	Gammaproteobacteria_oligo_05074	8	0	9	8	3	3	12	0	0	0	0	0	0	0	0	0	0	10	0	0	0	0	0	0	0	0	0	0	0	0	3	0	7	0	0	0	0	0	0	0	0	0	5	5	5	3	0	3
oligo_05073	Gammaproteobacteria_oligo_05073	3	3	7	7	3	2	8	0	0	0	0	0	0	0	0	0	4	11	0	0	0	0	0	0	0	0	12	3	0	0	0	0	4	0	0	0	0	0	0	0	0	3	8	8	5	11	0	3
oligo_05063	Pseudomonas_oligo_05063	0	36	0	0	0	14	0	0	0	4	0	0	0	0	0	0	0	0	0	0	0	0	0	0	0	0	0	0	0	26	0	0	0	0	14	0	0	5	0	109	0	0	0	0	7	0	5	3
oligo_05060	Betaproteobacteria_oligo_05060	0	0	0	0	0	0	0	0	0	0	0	0	36	0	0	0	0	0	0	0	0	0	0	0	0	0	0	0	0	0	0	0	0	0	0	0	0	0	0	0	24	0	0	0	0	0	0	0
oligo_05057	Hydrogenophaga_oligo_05057	78	272	0	0	0	2	0	0	3	11	0	14	9	3	0	0	18	0	19	0	3	16	33	6	14	213	12	0	6	0	0	0	0	0	7	5	12	0	41	0	36	0	0	0	0	0	0	0
oligo_05049	Rheinheimera_oligo_05049	0	0	0	0	0	0	0	0	0	0	0	0	0	0	0	0	0	0	0	0	0	0	0	0	0	0	0	0	0	0	0	0	0	0	0	0	0	0	0	0	0	0	0	0	0	0	0	0
oligo_05042	Janthinobacterium_oligo_05042	0	10	0	0	0	1	0	0	0	5	6	0	0	0	0	0	15	0	0	0	0	0	16	35	245	20	45	0	0	5	0	21	0	11	4	25	3	0	0	13	9	0	0	0	0	0	0	0
oligo_05041	Oxalobacteraceae_oligo_05041	0	107	0	4	0	1	0	0	0	112	65	22	28	13	25	10	349	0	9	0	0	24	135	591	5246	340	770	6	0	27	0	213	16	327	87	394	47	7	4	198	91	17	18	5	29	0	13	9
oligo_05040	Oxalobacteraceae_oligo_05040	0	0	0	0	0	0	0	0	0	0	0	0	0	0	0	0	0	0	0	0	0	0	0	0	0	0	0	0	0	0	0	0	0	0	0	0	0	0	0	0	0	0	0	0	0	0	0	0
oligo_05031	Brachymonas_oligo_05031	0	0	0	0	9	0	0	0	0	0	0	0	0	0	0	0	0	17	27	0	0	0	0	0	0	0	0	0	0	0	3	0	0	0	0	0	0	0	0	0	0	0	0	0	0	0	0	0
oligo_05030	Comamonadaceae_oligo_05030	3	4	8	7	39	14	14	0	9	4	0	4	7	4	0	7	0	0	0	8	18	19	3	3	0	3	0	14	5	9	7	5	9	0	0	0	11	0	0	4	3	4	3	0	15	3	4	6
oligo_05023	Comamonadaceae_oligo_05023	0	28	0	23	0	2	16	6	0	0	0	13	13	3	0	0	0	0	0	0	0	0	0	0	0	20	0	0	0	0	0	0	0	0	3	0	0	0	47	8	0	0	0	0	7	0	3	49
oligo_05019	Betaproteobacteria_oligo_05019	14	0	11	0	0	1	9	0	13	0	0	0	0	7	6	4	33	7	4	29	20	13	0	0	0	0	0	11	4	4	3	3	0	0	0	0	0	25	23	0	0	0	0	9	0	8	0	0
oligo_05017	Flavobacterium_oligo_05017	0	0	5	0	3	3	0	0	4	0	5	8	3	6	4	6	7	0	6	3	7	7	3	0	0	0	3	25	0	11	6	4	0	0	0	3	5	0	14	3	0	16	0	16	3	6	0	0
oligo_05009	Acidovorax_oligo_05009	4	0	10	0	7	1	0	0	10	3	3	3	5	13	6	3	5	0	3	0	4	0	5	0	0	0	0	4	5	5	0	5	0	0	0	8	0	0	4	0	0	0	3	8	0	0	0	0
oligo_05007	Burkholderiales_oligo_05007	0	0	3	0	0	1	0	0	0	3	0	0	3	3	3	7	0	0	0	0	7	3	3	0	0	0	0	5	0	4	0	5	0	0	0	3	0	0	3	0	0	3	5	4	0	0	0	0
oligo_05002	Desulfobulbus_oligo_05002	0	0	3	0	0	1	3	0	6	0	4	3	5	3	4	10	7	0	0	9	7	6	0	0	0	0	0	5	0	4	3	3	3	0	0	6	0	0	5	9	0	0	5	9	0	0	0	0
oligo_04996	Pseudochrobactrum_oligo_04996	0	0	0	0	0	5	0	0	0	0	0	6	5	6	11	0	0	0	0	0	6	10	0	0	0	0	0	0	0	3	0	5	0	0	0	3	0	0	3	0	0	0	8	6	0	0	0	0
oligo_04995	Acidovorax_oligo_04995	77	115	263	93	226	107	84	6	267	88	375	518	350	715	587	883	138	14	81	86	513	472	400	36	35	243	81	216	146	548	201	305	167	155	107	329	47	18	198	186	137	322	610	625	157	97	87	49
oligo_04993	Acidovorax_oligo_04993	55	23	75	32	49	66	44	0	61	7	25	33	22	48	34	38	10	4	36	15	35	26	13	0	0	4	5	17	35	36	9	25	16	8	3	12	0	0	54	16	10	23	38	37	4	11	4	0
oligo_04991	Giesbergeria_oligo_04991	8	53	11	8	7	1	0	0	0	0	0	0	0	5	6	31	33	0	20	0	0	0	18	7	15	0	0	0	6	0	4	0	4	3	6	4	0	18	4	0	14	12	3	0	3	0	9	0
oligo_04988	Comamonadaceae_oligo_04988	0	0	0	0	3	0	0	0	0	0	4	0	0	0	6	0	0	0	0	8	5	0	0	0	0	3	6	4	0	0	0	0	0	0	4	0	0	24	0	0	3	0	6	3	6	0	0	0
oligo_04986	Comamonadaceae_oligo_04986	6	0	0	0	0	1	0	0	0	0	0	0	0	0	18	3	0	3	0	34	15	0	0	0	0	0	0	0	0	0	0	0	0	0	0	0	0	11	0	0	0	0	0	0	0	0	0	0
oligo_04976	Comamonadaceae_oligo_04976	0	15	9	0	7	8	3	0	4	0	0	7	11	16	5	36	13	3	3	36	16	7	0	0	0	0	0	3	0	11	15	18	4	0	0	0	0	3	11	8	0	3	18	22	4	29	0	0
oligo_04975	Duganella_oligo_04975	0	0	0	0	0	0	0	0	0	3	0	0	0	0	0	0	103	0	0	0	0	0	0	0	4	3	14	0	0	0	0	0	0	0	0	0	3	0	0	0	0	0	0	0	0	0	0	0
oligo_04970	Fusicatenibacter_oligo_04970	0	0	0	0	0	0	0	0	0	0	0	0	0	0	0	0	16	0	0	0	0	4	0	0	20	0	0	0	0	0	0	0	0	0	0	5	0	3	3	0	0	0	0	0	0	0	0	0
oligo_04960	Macromonas_oligo_04960	3	0	0	0	0	0	0	0	0	0	0	0	0	0	0	0	0	0	0	0	0	0	0	0	0	0	0	0	0	0	0	0	0	0	0	0	0	0	0	0	0	0	0	0	0	0	0	0
oligo_04959	Macromonas_oligo_04959	198	0	41	0	0	4	3	0	0	0	0	0	0	0	0	0	16	0	3	0	0	0	5	0	0	0	0	0	0	0	0	0	0	0	0	0	0	0	0	0	0	0	0	0	0	0	0	3
oligo_04958	Bacteria_oligo_04958	0	0	0	0	0	0	0	0	0	51	0	0	0	0	0	0	0	0	6	0	0	0	0	0	0	0	0	0	0	0	0	0	0	4	0	0	3	0	0	0	5	0	0	0	0	0	0	0
oligo_04956	Lachnospiraceae_oligo_04956	9	0	0	0	0	0	0	0	0	0	0	0	0	0	0	0	57	0	0	0	0	0	0	0	9	0	0	0	0	0	0	0	0	0	3	0	0	0	0	0	65	0	0	0	0	0	0	0
oligo_04947	Comamonas_oligo_04947	4	41	11	5	5	6	21	0	6	0	0	8	12	7	13	47	41	0	3	35	18	15	0	0	0	0	0	17	7	10	13	35	34	0	0	0	0	8	10	59	0	4	33	107	0	18	10	0
oligo_04946	Acinetobacter_oligo_04946	22	0	0	0	0	0	0	0	0	0	0	0	0	0	0	0	0	0	0	0	0	0	6	0	0	23	9	0	0	0	0	0	0	0	4	0	0	0	0	0	4	0	0	0	0	0	0	0
oligo_04943	Comamonas_oligo_04943	146	92	45	6	13	1	16	3	37	0	0	25	10	24	28	13	21	15	24	71	50	31	0	0	0	0	0	16	14	10	22	13	14	0	0	5	0	5	213	0	6	9	32	115	0	72	0	0
oligo_04942	Comamonas_oligo_04942	28	58	8	18	21	27	3	0	6	13	48	5	4	17	14	7	13	11	29	6	70	48	24	7	6	4	0	5	13	15	6	7	5	0	0	36	28	6	48	7	15	0	5	8	4	7	0	6
oligo_04941	Comamonas_oligo_04941	144	159	238	73	99	40	104	36	139	11	17	47	48	94	116	143	62	76	139	48	221	171	16	8	0	0	6	102	140	75	35	196	480	13	22	45	20	15	209	21	22	139	463	315	38	67	16	10
oligo_04940	Comamonadaceae_oligo_04940	31	81	71	57	88	30	112	3	107	5	9	32	96	56	55	122	53	6	41	287	157	124	3	11	0	0	5	62	40	97	67	101	115	9	11	17	30	5	134	68	32	37	59	60	43	47	22	11
oligo_04939	Comamonas_oligo_04939	82	166	40	52	67	70	15	0	14	438	6	9	0	66	36	28	68	101	58	37	33	15	17	10	0	0	0	15	17	22	14	11	8	0	5	11	3	11	30	6	8	7	21	61	15	16	9	5
oligo_04938	Comamonas_oligo_04938	41	41	47	31	34	114	12	0	48	160	70	8	7	32	35	15	3	138	105	92	339	235	44	27	5	19	7	7	29	23	8	23	32	4	9	70	85	16	151	14	33	22	63	174	3	16	6	0
oligo_04927	Comamonas_oligo_04927	0	23	0	31	4	28	0	0	0	132	4	7	7	6	18	40	69	0	9	0	0	0	32	36	44	9	0	10	0	8	4	21	44	11	10	19	0	0	0	4	0	4	13	0	13	5	7	0
oligo_04926	Comamonas_oligo_04926	0	0	0	0	0	0	0	0	0	14	70	5	9	0	0	0	0	0	0	0	0	0	0	13	0	5	0	0	7	0	0	0	0	294	11	4	49	0	0	13	33	0	0	0	0	0	16	9
oligo_04921	Enterobacteriaceae_oligo_04921	0	0	0	0	0	2	0	0	0	0	0	0	64	0	30	0	0	0	0	0	9	0	0	0	0	0	29	0	0	0	0	0	0	0	0	0	0	0	0	0	4	0	3	0	0	0	0	6
oligo_04919	Betaproteobacteria_oligo_04919	35	0	0	0	0	0	8	0	0	0	0	0	0	0	0	3	0	16	0	0	0	0	0	0	0	0	0	10	5	0	0	5	4	0	0	0	0	0	4	0	0	7	44	46	0	15	0	0
oligo_04917	Vogesella_oligo_04917	5	0	0	0	0	0	0	0	0	0	0	0	0	0	0	0	6	0	0	0	0	0	0	0	0	0	0	0	0	0	0	0	0	0	0	0	0	0	9	0	0	0	5	3	0	0	0	0
oligo_04909	Pusillimonas_oligo_04909	0	0	0	0	0	35	0	0	0	0	0	0	0	0	0	0	0	0	0	0	0	0	0	0	0	0	0	0	0	0	0	0	0	0	3	0	0	0	0	0	0	0	0	0	0	0	0	0
oligo_04902	Comamonas_oligo_04902	0	0	0	0	0	2	3	0	3	0	8	13	10	10	11	0	0	0	0	0	17	10	0	0	0	0	0	0	0	3	0	20	14	8	0	5	0	0	7	0	0	3	14	20	3	0	3	0
oligo_04894	Comamonas_oligo_04894	5	7	86	67	49	35	49	9	7	10	19	41	30	43	99	74	17	4	17	40	20	6	0	0	0	0	0	110	62	60	23	109	41	7	7	40	0	4	9	17	3	21	32	69	14	147	5	17
oligo_04892	Faecalibacterium_oligo_04892	0	5	0	0	4	5	8	13	0	0	3	0	3	6	5	6	0	0	0	0	0	3	4	5	3	7	10	7	0	0	0	3	5	5	0	6	3	0	10	0	0	0	4	3	0	0	0	0
oligo_04885	Faecalibacterium_oligo_04885	3	0	25	42	40	43	21	43	47	22	41	22	24	48	30	42	23	49	13	45	69	37	24	61	16	12	47	26	15	67	23	38	99	76	20	24	24	0	31	9	51	32	77	29	55	48	29	11
oligo_04883	Ruminococcaceae_oligo_04883	38	67	94	136	118	158	99	165	93	56	67	66	59	219	122	215	57	109	51	196	189	129	212	181	62	93	77	111	49	128	65	182	159	144	40	73	73	5	114	42	80	102	176	38	79	134	72	35
oligo_04882	Faecalibacterium_oligo_04882	52	38	200	361	341	473	216	584	353	198	224	172	93	519	277	428	151	296	111	274	581	215	216	624	114	138	315	228	135	305	154	220	403	441	125	236	260	18	370	75	331	319	490	148	270	331	174	118
oligo_04877	Streptococcaceae_oligo_04877	5	0	0	0	0	0	0	0	0	0	0	0	0	4	0	0	0	0	0	0	4	6	0	0	0	0	0	0	3	0	3	0	0	0	0	0	0	6	4	0	0	0	0	0	0	0	0	0
oligo_04876	Sutterellaceae_oligo_04876	0	3	0	6	0	2	3	6	3	0	4	0	0	0	0	0	0	0	0	0	0	0	5	18	0	0	5	6	0	0	3	0	0	0	0	5	3	0	6	0	0	3	13	0	0	0	0	0
oligo_04870	Comamonadaceae_oligo_04870	3	0	0	0	3	115	0	0	4	0	0	0	0	0	0	0	0	0	0	0	0	0	0	4	0	0	0	0	0	0	0	3	0	0	0	0	0	0	0	0	0	0	0	0	0	0	0	0
oligo_04869	Alcaligenaceae_oligo_04869	0	7	0	0	0	242	0	0	0	0	0	0	0	0	0	0	0	0	0	0	0	0	0	0	0	0	0	0	0	0	0	0	0	0	0	0	0	0	0	0	0	0	0	0	0	0	0	0
oligo_04868	Alcaligenaceae_oligo_04868	6	0	0	0	0	725	0	0	0	0	0	0	0	0	0	0	0	0	0	10	0	0	0	0	0	0	0	0	0	0	0	0	0	0	17	0	0	0	0	0	0	0	0	0	0	0	0	0
oligo_04864	Rhodobacteraceae_oligo_04864	0	0	0	0	6	0	0	0	26	0	0	0	0	3	5	0	0	8	6	0	0	3	0	0	0	0	0	0	0	0	11	0	0	0	3	0	0	0	16	0	0	0	0	0	0	0	0	0
oligo_04863	Neisseriaceae_oligo_04863	0	16	0	0	0	0	0	0	4	0	5	0	0	0	0	0	0	0	0	0	7	3	0	0	0	0	0	0	0	0	0	0	0	0	0	0	0	6	8	0	0	0	0	0	0	0	0	0
oligo_04851	Fusibacter_oligo_04851	15	22	0	7	0	1	0	0	0	0	0	0	0	0	0	0	0	0	7	0	0	0	6	0	0	14	0	0	0	0	0	0	0	0	5	0	0	0	14	3	10	0	0	0	0	0	4	0
oligo_04847	Fusibacter_oligo_04847	116	66	26	49	0	68	21	0	5	13	0	11	5	8	34	17	58	38	9	4	8	41	20	0	0	5	5	70	38	0	0	10	23	4	7	6	0	0	20	30	8	9	16	15	10	12	21	24
oligo_04843	Catenibacterium_oligo_04843	0	3	10	0	11	2	0	8	8	4	5	0	5	5	9	0	0	8	3	11	4	0	4	6	0	5	5	3	3	21	6	3	28	4	0	4	0	0	6	0	6	4	4	4	6	7	0	0
oligo_04841	Catenibacterium_oligo_04841	0	5	16	9	10	9	6	9	15	9	24	23	19	58	36	41	32	48	6	45	21	5	30	67	26	21	18	15	11	84	39	31	145	19	11	36	17	0	20	18	7	21	28	6	18	36	18	0
oligo_04832	Clostridium XVIII_oligo_04832	6	7	12	30	30	41	6	42	26	9	21	18	17	49	33	30	9	14	7	31	53	16	25	23	5	3	21	25	13	38	16	38	36	40	6	14	8	0	17	11	24	18	64	17	32	26	25	11
oligo_04830	Clostridium XVIII_oligo_04830	6	4	16	35	33	51	15	43	25	18	14	21	13	61	14	46	15	5	13	36	37	29	14	26	5	7	21	29	8	29	18	38	34	36	9	27	14	0	21	7	34	22	37	17	29	23	16	12
oligo_04829	Erysipelotrichaceae_oligo_04829	0	0	0	16	8	14	11	18	4	9	6	4	7	18	5	14	3	0	8	5	9	9	8	9	0	3	0	11	0	15	4	6	13	8	0	6	4	0	4	4	8	5	13	6	11	4	4	5
oligo_04828	Holdemanella_oligo_04828	0	0	0	3	0	1	0	0	0	3	0	0	0	0	0	0	0	3	4	10	0	0	0	3	0	0	8	3	0	6	0	3	19	0	0	5	3	0	6	3	4	0	5	0	0	6	0	0
oligo_04824	Holdemanella_oligo_04824	0	12	23	16	18	16	13	56	10	20	14	11	10	34	20	43	15	9	8	15	6	6	18	33	5	15	12	21	14	16	6	13	13	21	8	19	3	0	20	6	5	11	10	7	8	20	7	5
oligo_04823	Holdemanella_oligo_04823	3	7	21	21	12	17	12	12	34	15	28	22	10	27	12	15	20	34	22	43	28	8	13	13	10	32	11	22	17	54	31	42	77	14	17	21	5	0	23	10	24	14	36	15	22	29	11	19
oligo_04822	Fusobacteriaceae_oligo_04822	0	0	0	6	0	1	0	0	0	10	12	4	4	0	7	0	0	0	0	0	10	0	5	0	0	5	0	0	5	0	3	0	5	0	4	6	0	8	0	0	21	8	17	35	48	0	28	38
oligo_04814	Propionigenium_oligo_04814	0	0	0	0	0	0	0	0	0	0	0	0	0	0	0	0	0	10	0	0	0	0	0	0	0	0	0	0	0	0	0	0	0	0	0	0	0	0	0	0	0	0	0	0	0	0	0	0
oligo_04813	Propionigenium_oligo_04813	31	3	6	94	8	41	34	12	12	0	0	0	0	0	0	0	0	0	69	0	0	0	0	0	0	0	0	0	64	0	0	0	0	0	0	0	0	0	23	0	0	0	0	0	0	0	0	0
oligo_04811	Propionigenium_oligo_04811	280	19	54	826	70	386	259	103	106	200	258	51	33	24	91	9	74	53	572	0	181	24	86	5	29	44	83	34	462	17	30	7	107	33	44	116	57	128	143	5	395	247	505	794	912	37	511	679
oligo_04810	Propionigenium_oligo_04810	13	0	19	58	14	42	10	9	3	8	0	0	6	0	5	0	7	0	20	0	0	0	0	0	0	7	0	9	16	0	0	0	26	0	3	4	0	0	7	0	22	20	25	38	83	3	19	22
oligo_04807	Fusobacterium_oligo_04807	3	4	6	6	3	5	5	0	4	7	4	3	3	4	0	15	9	3	3	3	0	0	40	3	4	5	8	5	0	6	20	5	0	0	0	0	14	0	6	0	5	4	17	0	3	6	0	0
oligo_04806	Fusobacterium_oligo_04806	3	0	9	8	8	4	9	6	6	3	4	4	0	15	6	11	9	0	0	0	0	0	6	10	14	13	5	15	3	3	8	3	8	5	0	5	29	0	0	0	0	4	15	0	6	0	6	0
oligo_04802	Fusobacterium_oligo_04802	0	34	0	7	6	24	0	3	0	0	0	0	0	0	0	0	3	0	0	10	0	0	0	0	0	0	0	7	21	0	0	0	0	0	0	0	0	0	0	0	0	0	9	0	12	8	0	5
oligo_04800	Gallicola_oligo_04800	7	11	15	18	33	21	20	0	45	5	0	0	0	17	3	33	0	0	6	17	10	7	0	6	0	4	6	4	14	3	5	29	14	0	0	3	3	0	5	4	8	7	0	0	7	4	0	8
oligo_04794	Pseudomonas_oligo_04794	0	3	7	0	0	0	0	0	0	0	0	0	0	3	5	29	7	0	0	25	0	0	0	0	0	0	0	0	0	0	3	30	7	0	0	0	0	0	0	0	0	0	5	0	0	23	0	0
oligo_04788	Bacteroidetes_oligo_04788	0	4	0	11	16	6	0	0	0	3	0	0	0	0	0	0	0	0	0	0	0	0	0	7	3	0	0	0	4	3	0	0	0	3	0	0	0	0	3	10	0	0	0	0	6	0	0	3
oligo_04785	Stenotrophomonas_oligo_04785	13	78	37	14	28	30	17	0	3	0	0	0	3	5	0	46	19	25	8	3	0	0	0	0	0	0	0	11	6	3	0	34	108	0	0	0	0	0	0	0	0	6	26	70	0	35	0	0
oligo_04784	Stenotrophomonas_oligo_04784	0	0	5	4	3	7	4	0	0	0	0	0	0	20	13	5	10	0	5	10	5	0	12	12	4	3	0	4	0	6	0	7	9	0	0	4	0	0	0	3	0	8	0	0	0	9	13	5
oligo_04783	Stenotrophomonas_oligo_04783	3	0	7	3	5	0	0	0	0	0	0	0	0	3	0	0	3	8	0	0	0	0	0	0	0	0	0	0	0	0	0	0	0	0	0	0	0	0	0	0	0	0	0	0	0	0	0	0
oligo_04782	Xanthomonas_oligo_04782	0	0	0	0	0	0	0	0	0	119	0	0	0	0	0	0	0	0	53	0	0	0	0	0	0	0	0	0	0	0	0	0	0	0	0	0	0	0	0	0	0	0	0	0	0	0	0	0
oligo_04774	Xanthomonadaceae_oligo_04774	0	0	0	0	0	3	4	0	0	0	0	0	0	0	0	0	0	0	0	0	0	0	0	0	0	0	0	0	0	7	0	0	0	0	26	0	0	5	0	0	0	0	0	0	0	0	0	7
oligo_04771	Aquimonas_oligo_04771	4	9	4	7	0	3	4	0	8	0	0	0	22	0	0	0	22	0	3	3	0	0	0	0	0	0	0	0	0	0	0	0	0	0	0	0	0	8	3	11	0	4	0	3	0	9	8	7
oligo_04770	Selenomonas_oligo_04770	17	13	16	0	15	0	33	78	15	0	0	0	0	3	4	0	3	0	8	0	0	0	3	10	0	0	0	0	5	0	0	0	0	0	0	0	0	0	28	0	0	0	0	0	0	0	0	0
oligo_04760	Selenomonas_oligo_04760	80	42	78	13	58	2	132	378	42	52	29	52	39	211	101	45	82	11	30	22	159	130	120	995	0	40	106	24	19	16	136	3	9	31	67	34	41	93	142	6	39	72	122	122	29	69	13	63
oligo_04752	Mitsuokella_oligo_04752	0	0	0	0	0	0	0	0	3	0	0	3	0	0	0	0	0	0	0	0	3	0	0	122	0	0	0	0	0	0	0	0	0	0	0	0	0	0	0	0	0	0	5	0	0	3	0	0
oligo_04750	Mitsuokella_oligo_04750	12	0	17	0	0	0	5	5	138	0	0	17	0	3	4	0	5	10	11	5	9	0	5	454	0	0	0	0	13	3	27	0	3	10	0	0	4	0	8	0	6	5	44	52	30	80	0	0
oligo_04749	Lactobacillus_oligo_04749	3	0	0	0	0	0	0	0	0	0	8	0	0	6	8	0	0	0	0	0	18	3	0	0	0	0	0	0	0	0	0	0	0	0	0	3	0	47	5	0	0	0	0	0	0	3	0	3
oligo_04748	Flavobacterium_oligo_04748	0	0	0	0	0	0	0	0	3	0	3	3	4	4	6	0	0	0	0	0	0	7	4	3	0	0	0	0	0	0	0	0	0	0	0	7	3	20	11	0	0	0	0	0	0	9	0	7
oligo_04747	Megasphaera_oligo_04747	17	7	20	4	16	20	9	20	21	18	22	7	9	55	25	24	31	10	21	17	8	4	63	102	94	43	50	10	14	22	11	10	3	8	14	16	23	16	24	9	12	15	13	5	8	18	5	0
oligo_04746	Megasphaera_oligo_04746	38	0	68	4	9	0	4	0	193	6	9	39	19	34	12	57	20	63	20	115	47	0	35	64	0	9	13	8	15	29	35	4	10	7	19	6	7	8	26	4	12	12	60	29	17	40	8	0
oligo_04744	Propionispira_oligo_04744	3	5	0	22	18	6	0	17	19	5	0	0	0	9	8	0	0	0	3	0	0	9	104	16	0	10	3	8	6	5	3	0	0	4	3	3	0	0	7	3	19	0	0	0	13	0	5	6
oligo_04743	Propionispira_oligo_04743	16	17	20	24	18	20	3	0	80	5	8	7	0	58	0	26	24	0	14	16	0	0	138	23	0	17	7	18	15	13	0	18	13	0	0	10	0	0	22	4	22	11	14	8	15	13	17	9
oligo_04738	Microbacterium_oligo_04738	3	0	3	0	0	0	0	0	22	0	0	0	0	0	0	0	0	0	0	0	0	0	0	0	0	0	0	0	0	0	0	0	0	0	0	0	0	0	0	0	0	0	0	0	0	0	0	0
oligo_04737	Selenomonas_oligo_04737	11	0	4	0	0	0	0	0	102	4	3	8	5	4	7	0	8	18	9	0	0	0	0	5	0	0	0	0	7	0	10	0	0	0	12	0	5	6	6	0	0	12	10	14	5	26	0	0
oligo_04733	Megasphaera_oligo_04733	7	0	4	0	0	0	0	4	6	0	0	6	0	14	3	5	9	0	0	11	9	0	17	106	0	0	0	0	0	0	12	0	0	0	0	0	0	9	6	0	0	0	3	4	3	3	0	0
oligo_04730	Megasphaera_oligo_04730	7	3	11	0	5	0	3	0	9	5	5	12	4	24	6	6	4	0	0	14	19	0	31	43	0	0	12	0	0	0	7	0	0	0	0	8	0	6	11	0	4	0	0	10	0	3	0	0
oligo_04726	Microbacterium_oligo_04726	0	0	0	4	5	2	0	0	8	0	0	0	4	3	3	0	0	0	0	15	31	10	0	11	5	4	3	0	3	10	5	0	6	3	3	4	0	0	3	0	8	0	0	0	3	3	3	0
oligo_04724	Selenomonas_oligo_04724	0	7	0	0	0	10	0	0	0	0	0	0	3	0	0	0	0	0	0	3	10	5	0	14	5	10	0	0	0	6	0	0	0	7	3	5	3	0	0	10	5	3	0	0	5	0	3	0
oligo_04715	Elstera_oligo_04715	11	3	0	0	0	0	0	0	0	0	0	0	9	0	0	0	10	6	4	0	0	3	0	0	0	0	0	0	0	0	0	0	0	0	0	0	0	0	4	0	0	0	0	3	3	0	0	0
oligo_04714	Sphaerotilus_oligo_04714	10	9	6	0	0	0	0	0	0	0	0	0	8	0	0	0	4	4	6	0	0	0	0	0	0	0	0	0	3	0	0	0	0	0	0	0	0	0	0	0	0	0	0	0	0	0	0	0
oligo_04713	Sphaerotilus_oligo_04713	14	8	3	0	0	0	3	0	0	0	0	0	0	0	0	0	38	12	0	5	0	0	0	0	0	0	0	4	15	0	0	0	0	0	0	0	0	0	7	0	0	0	0	4	0	0	0	0
oligo_04712	Sphaerotilus_oligo_04712	239	212	75	0	0	0	13	11	59	0	0	69	402	10	9	6	493	169	131	42	20	213	0	0	0	0	0	76	73	4	10	9	31	0	67	9	3	4	92	5	4	64	48	107	96	30	12	0
oligo_04708	Alistipes_oligo_04708	0	0	0	0	6	4	0	0	0	3	11	4	5	0	0	0	0	0	0	0	0	0	0	16	9	6	3	0	0	0	0	0	0	21	0	5	17	0	0	6	0	0	0	0	12	0	9	5
oligo_04704	Comamonadaceae_oligo_04704	0	3	0	21	27	26	3	0	0	21	25	25	8	0	7	4	0	0	0	0	11	9	25	197	219	59	64	0	4	21	0	0	3	50	21	60	201	0	7	28	53	10	0	0	41	0	32	20
oligo_04700	Lachnospiracea_incertae_sedis_oligo_04700	0	0	0	0	0	0	0	0	0	0	14	0	0	0	0	0	0	0	0	0	43	84	0	0	0	0	0	0	0	4	0	0	0	0	0	3	0	0	3	0	0	0	0	0	0	0	0	0
oligo_04699	Comamonadaceae_oligo_04699	0	4	0	12	31	24	0	0	17	44	30	14	14	4	0	4	0	0	0	0	4	14	0	23	0	16	10	0	20	3	0	3	0	46	11	82	19	0	0	26	30	21	0	4	58	0	25	13
oligo_04698	Delftia_oligo_04698	5	11	6	14	9	13	5	0	7	5	4	0	0	14	6	17	9	4	7	15	6	8	14	8	12	7	3	5	10	3	5	5	6	0	5	5	5	0	5	0	6	6	10	7	4	10	5	3
oligo_04692	Xanthomonadaceae_oligo_04692	0	10	0	0	0	0	0	0	0	0	0	0	0	0	0	0	0	0	0	0	0	0	0	0	6	3	5	0	0	0	0	0	0	0	0	0	0	0	0	0	16	0	0	0	0	0	0	0
oligo_04687	Burkholderiales_oligo_04687	11	11	0	0	0	0	0	0	0	0	0	0	0	0	0	0	0	0	0	0	6	0	0	5	70	49	26	0	0	0	0	0	0	0	0	0	21	0	0	0	28	0	0	0	0	0	0	0
oligo_04682	Lachnospiraceae_oligo_04682	0	0	0	10	3	4	9	3	5	9	15	11	0	16	0	4	7	14	3	0	0	0	6	12	0	10	18	3	10	9	0	0	5	13	0	10	0	0	15	6	40	13	11	3	8	12	0	3
oligo_04681	Lachnospiraceae_oligo_04681	4	3	5	5	6	6	0	0	12	5	14	3	0	7	0	3	4	22	0	6	0	0	15	7	0	8	13	0	5	7	0	0	13	10	0	5	0	0	10	0	13	10	26	7	6	8	6	4
oligo_04672	Lachnospiraceae_oligo_04672	6	13	12	13	18	19	10	24	6	0	12	4	8	22	13	17	5	10	6	14	10	6	9	17	5	13	12	8	0	6	8	6	11	13	0	9	4	0	8	6	4	10	10	11	16	11	5	3
oligo_04671	Lachnospiraceae_oligo_04671	6	3	17	19	17	24	21	43	9	6	12	11	4	34	17	26	5	14	3	19	9	8	21	30	10	13	18	19	0	14	13	14	8	11	12	15	7	0	9	4	6	18	25	8	10	19	7	6
oligo_04670	Geobacter_oligo_04670	3	7	4	0	4	3	3	3	4	0	0	0	0	4	0	10	0	0	0	8	5	0	0	0	0	0	3	4	0	0	0	0	0	0	0	0	3	14	6	0	0	0	0	0	0	0	0	0
oligo_04669	Firmicutes_oligo_04669	3	4	0	8	7	5	4	3	0	0	0	0	0	0	3	3	0	0	0	8	0	0	0	0	0	0	0	11	0	0	0	0	3	0	0	0	0	9	0	0	0	0	0	3	3	4	0	0
oligo_04668	Firmicutes_oligo_04668	9	29	11	32	24	32	20	17	14	5	0	5	7	23	8	18	6	10	9	67	13	0	5	7	0	8	3	13	28	9	0	7	11	3	4	5	0	30	20	13	24	16	14	10	34	11	13	6
oligo_04662	Bacteroidetes_oligo_04662	4	4	0	0	0	0	0	0	0	0	0	0	0	3	0	4	3	0	0	58	0	0	0	0	0	0	0	0	0	0	0	0	5	0	0	0	0	0	4	0	3	0	0	3	5	9	0	0
oligo_04659	Proteiniclasticum_oligo_04659	0	151	6	10	0	22	4	0	0	0	0	0	0	26	0	0	0	0	4	75	0	0	0	0	0	0	0	0	11	0	0	4	11	0	0	0	0	0	0	0	0	0	0	0	21	15	9	5
oligo_04658	Flavobacterium_oligo_04658	0	0	0	6	0	5	0	4	4	6	4	0	0	0	7	0	0	0	0	0	8	24	0	7	0	4	4	5	3	0	0	0	3	8	0	0	12	0	6	0	6	4	4	7	5	4	3	0
oligo_04657	Lachnospiraceae_oligo_04657	0	0	0	4	0	1	0	3	0	6	0	0	3	0	0	0	5	0	0	0	6	6	3	6	0	6	3	0	0	0	0	0	0	0	0	0	5	0	0	0	8	0	4	6	0	3	0	0
oligo_04653	Lachnospiraceae_oligo_04653	0	0	0	0	0	8	0	5	3	5	13	0	0	5	6	0	4	0	0	0	8	12	5	20	7	7	12	3	0	0	3	0	6	6	9	3	14	0	13	0	17	12	15	5	0	6	4	4
oligo_04645	Lachnospiraceae_oligo_04645	0	0	0	3	0	3	3	0	3	6	15	3	0	0	4	3	4	11	0	3	13	17	0	9	0	8	6	3	0	3	6	0	0	12	7	3	9	0	6	0	12	6	8	9	4	6	0	0
oligo_04640	Firmicutes_oligo_04640	0	0	0	0	0	0	0	0	0	0	0	0	0	0	0	0	7	5	0	0	0	0	0	0	0	0	0	0	0	0	0	0	0	0	0	0	0	0	0	0	0	0	0	0	0	6	0	0
oligo_04639	Geobacter_oligo_04639	0	0	0	0	0	0	0	0	0	0	0	0	0	0	0	0	6	22	0	0	0	0	0	0	0	0	0	0	0	0	0	0	0	0	0	0	0	0	0	0	0	0	0	0	0	0	0	0
oligo_04630	Polaromonas_oligo_04630	0	0	0	0	0	0	0	0	0	0	0	0	0	0	0	0	0	0	0	0	0	0	0	0	0	0	0	0	0	0	0	0	0	0	0	0	0	0	0	0	0	0	0	0	0	0	0	0
oligo_04629	Polaromonas_oligo_04629	0	26	0	0	0	0	0	0	0	0	0	3	0	0	0	0	0	0	0	0	0	4	0	0	0	357	0	0	0	0	0	0	0	6	6	0	5	0	0	7	3	0	0	0	0	0	0	0
oligo_04626	Polaromonas_oligo_04626	0	9	0	0	0	0	0	0	0	17	9	12	5	4	0	0	0	0	0	0	0	0	6	9	13	0	0	0	0	0	0	0	0	33	85	17	40	0	0	5	30	0	0	0	6	0	48	10
oligo_04622	Bacteroidales_oligo_04622	0	0	0	13	0	4	0	0	0	0	0	0	0	0	0	0	6	7	0	0	0	0	0	0	0	0	0	0	0	0	0	0	0	0	0	0	0	111	0	0	0	0	5	0	0	0	0	0
oligo_04618	Polaromonas_oligo_04618	0	0	0	0	0	0	0	0	0	0	0	0	13	0	0	0	0	0	0	0	0	0	0	0	0	4	139	0	0	0	0	0	0	0	0	0	0	0	0	0	3	0	0	0	0	0	0	0
oligo_04611	Comamonadaceae_oligo_04611	3	8	0	0	0	0	0	0	0	0	0	0	25	0	0	0	0	0	0	0	3	192	0	0	60	23	0	0	0	51	0	0	0	8	65	4	3	0	0	154	82	0	0	0	15	0	19	0
oligo_04610	Comamonadaceae_oligo_04610	3	122	0	3	5	4	12	0	6	43	60	39	60	0	3	0	5	0	8	0	21	39	24	89	995	924	242	6	0	12	0	0	0	89	328	34	597	0	9	145	246	12	0	5	36	0	155	59
oligo_04609	Rhodoferax_oligo_04609	0	0	0	0	0	0	0	0	0	0	0	0	4	0	0	0	0	0	0	0	0	0	0	0	0	6	0	0	0	0	0	0	0	0	0	0	0	0	3	0	53	0	0	0	0	0	0	0
oligo_04608	Rhodoferax_oligo_04608	5	51	0	48	15	1	7	0	8	31	19	4	9	12	7	14	0	0	13	0	6	7	122	42	33	44	37	0	16	8	0	9	6	38	44	16	23	0	5	11	63	21	4	0	47	0	41	18
oligo_04607	Xanthomonadaceae_oligo_04607	0	25	0	0	0	0	0	0	0	0	0	0	0	0	0	0	0	0	0	0	0	0	0	4	0	0	0	0	0	0	0	0	0	0	15	0	3	0	0	18	6	0	0	0	5	0	0	0
oligo_04606	Comamonadaceae_oligo_04606	0	5	0	0	0	1	0	0	0	8	6	9	20	0	0	0	0	0	0	0	0	55	11	0	95	91	37	0	0	0	0	0	0	16	18	7	41	0	7	15	131	3	0	0	6	0	7	0
oligo_04603	Comamonadaceae_oligo_04603	0	0	0	0	0	1	0	0	0	0	0	0	6	0	0	0	3	0	0	0	3	0	0	0	0	0	24	0	0	0	0	0	0	10	6	0	3	3	0	0	8	0	0	0	0	0	0	0
oligo_04602	Comamonadaceae_oligo_04602	0	4	0	0	0	1	0	0	0	0	0	17	0	16	0	0	0	0	0	0	0	199	0	0	3	58	0	0	0	13	0	0	0	3	10	0	0	0	0	8	0	0	0	0	0	0	6	6
oligo_04601	Comamonadaceae_oligo_04601	0	25	0	0	0	0	0	0	0	9	0	21	4	0	0	0	0	0	0	0	0	3	0	0	14	236	5	0	4	4	0	0	0	17	16	8	30	0	5	23	23	0	0	0	10	0	6	0
oligo_04599	Acidovorax_oligo_04599	0	164	0	0	6	3	0	0	0	6	0	18	3	0	5	0	7	0	0	0	0	0	0	3	7	4	5	0	3	5	0	0	4	8	6	0	3	0	0	0	0	0	0	0	12	0	3	0
oligo_04587	Rhodoferax_oligo_04587	0	0	0	0	0	0	0	0	0	0	0	0	14	0	0	0	0	0	0	0	0	0	0	0	61	5	4	0	0	0	0	0	0	0	0	0	0	0	0	0	7	0	0	0	0	0	0	0
oligo_04586	Comamonadaceae_oligo_04586	0	7	0	3	13	8	4	0	9	3	17	16	5	27	9	22	0	0	9	0	16	15	8	20	10	21	13	3	7	13	7	6	3	8	4	10	18	0	9	16	11	10	0	0	6	0	5	0
oligo_04585	Rhodoferax_oligo_04585	9	46	0	0	0	0	0	0	0	33	9	10	414	11	33	0	4	0	0	0	4	20	11	5	4462	121	210	0	14	30	20	0	0	15	96	4	64	0	14	24	192	78	0	3	60	0	25	13
oligo_04584	Comamonadaceae_oligo_04584	0	127	0	0	0	0	4	0	3	20	0	15	8	0	9	0	0	0	0	0	0	0	3	42	73	171	184	22	8	0	0	0	0	22	69	0	16	0	0	506	150	4	0	0	57	0	11	3
oligo_04583	Enterococcus_oligo_04583	0	0	0	0	0	0	0	0	0	0	0	5	0	0	0	0	0	0	0	0	0	0	0	0	0	5	0	0	0	78	0	0	0	0	0	0	0	0	0	3	0	0	0	0	4	0	0	0
oligo_04580	Comamonadaceae_oligo_04580	0	28	0	0	0	2	0	0	0	7	4	3	4	0	0	0	0	0	4	0	0	3	11	6	6	18	8	0	10	0	0	0	4	13	11	3	12	0	0	4	5	0	0	0	9	0	4	0
oligo_04579	Alcaligenaceae_oligo_04579	0	0	0	0	0	0	0	0	0	0	0	0	0	0	0	0	0	0	0	0	0	0	0	0	0	0	0	0	0	0	0	0	0	0	0	0	0	0	0	0	0	0	0	0	0	0	0	0
oligo_04578	Comamonadaceae_oligo_04578	0	0	0	0	0	0	0	0	0	0	0	0	0	0	0	0	0	0	0	14	0	4	5	0	0	0	0	0	0	0	0	0	0	4	11	0	0	0	0	0	7	0	0	0	0	0	0	0
oligo_04577	Acidovorax_oligo_04577	0	291	0	15	16	12	6	0	8	46	31	76	23	5	4	6	158	0	8	16	20	9	157	36	64	172	31	7	12	8	3	4	12	56	69	34	54	5	5	94	85	0	0	0	18	0	36	26
oligo_04576	Clostridium sensu stricto_oligo_04576	0	3	0	0	0	0	0	0	0	7	13	0	0	0	0	0	0	0	0	0	0	0	0	0	0	0	36	0	0	0	0	0	0	3	0	6	13	0	0	0	5	0	0	0	0	0	0	0
oligo_04572	Aeromonas_oligo_04572	0	0	0	0	0	0	0	0	0	6	24	0	0	0	0	0	0	0	3	0	0	0	0	0	10	0	3	0	0	0	0	0	0	6	0	3	3	0	0	3	0	0	0	0	0	0	0	0
oligo_04571	Comamonadaceae_oligo_04571	0	21	0	9	0	2	0	0	4	179	388	14	37	5	0	0	0	0	60	0	0	0	10	48	209	11	109	0	36	3	0	0	0	211	38	49	89	0	24	42	64	50	0	0	22	0	40	25
oligo_04566	Comamonadaceae_oligo_04566	0	0	0	6	5	1	0	0	0	4	6	0	5	0	0	0	0	0	0	0	0	0	0	0	0	0	3	0	3	5	0	0	0	26	4	3	0	0	3	0	8	0	0	0	0	0	4	4
oligo_04564	Comamonadaceae_oligo_04564	0	0	0	19	0	0	0	0	0	46	48	0	4	0	8	0	0	0	0	0	0	0	0	0	0	0	0	0	6	0	0	0	0	84	22	0	3	0	0	3	7	0	0	0	21	0	25	15
oligo_04560	Aeromonadaceae_oligo_04560	19	3	14	0	4	3	12	4	26	0	0	0	0	13	12	26	68	29	24	27	0	0	6	0	0	0	0	0	5	0	26	6	4	0	0	0	0	23	4	0	8	5	19	16	7	12	3	4
oligo_04559	Aeromonadaceae_oligo_04559	7	0	3	3	0	1	0	0	8	0	3	0	0	0	0	0	7	0	10	0	0	0	31	4	0	0	0	0	3	3	7	0	0	0	0	0	0	10	0	5	7	0	5	0	4	0	5	4
oligo_04558	Chryseobacterium_oligo_04558	3	5	0	3	0	0	0	6	0	8	11	0	3	0	13	0	0	8	0	0	5	21	0	0	0	6	3	0	0	0	0	0	0	0	5	0	9	0	9	0	11	0	0	3	0	0	0	0
oligo_04557	Bacteroidetes_oligo_04557	4	0	5	4	4	4	0	0	0	0	0	0	0	3	0	0	0	0	0	0	0	0	0	4	0	4	0	4	4	0	0	0	0	0	0	0	0	0	0	0	0	0	0	0	3	0	6	4
oligo_04547	Tolumonas_oligo_04547	12	0	8	0	0	1	5	0	4	0	0	0	0	0	0	5	18	9	5	19	0	0	0	0	0	0	0	12	0	0	4	4	11	0	0	0	0	0	0	0	0	0	0	6	0	61	0	0
oligo_04546	Aeromonadaceae_oligo_04546	26	0	0	0	0	0	0	0	5	0	0	0	0	0	0	0	0	6	0	0	0	0	0	0	0	0	0	0	0	0	0	0	0	0	0	0	0	0	19	0	0	0	0	0	0	3	0	0
oligo_04545	Tolumonas_oligo_04545	4	0	0	0	0	0	0	0	0	0	0	0	0	0	0	0	15	66	0	55	0	0	0	0	0	0	0	0	0	0	3	0	0	0	0	0	0	0	0	0	0	0	0	9	0	0	0	0
oligo_04544	Clostridium IV_oligo_04544	3	10	4	4	6	12	0	16	7	9	6	4	4	13	9	14	3	0	0	7	0	8	7	16	0	3	0	10	4	8	3	4	5	7	0	4	3	0	6	0	4	10	8	0	3	5	5	0
oligo_04543	Ruminococcaceae_oligo_04543	0	0	0	4	5	6	5	0	6	0	5	6	0	6	13	0	0	3	0	0	19	9	4	10	12	5	5	3	3	0	0	0	6	4	7	5	5	0	8	0	5	14	0	3	14	5	3	0
oligo_04535	Ruminococcaceae_oligo_04535	0	6	9	26	15	32	10	0	6	7	0	6	0	14	15	30	0	0	0	20	0	0	0	0	0	0	0	26	14	5	10	0	0	0	0	0	0	0	0	0	0	0	8	3	10	5	4	10
oligo_04528	Leptotrichia_oligo_04528	0	0	3	0	0	1	0	0	3	3	0	0	0	3	3	3	0	0	5	0	0	0	6	13	0	0	0	0	5	0	6	0	3	0	4	0	0	0	0	0	8	3	3	0	5	0	7	0
oligo_04527	Gammaproteobacteria_oligo_04527	0	5	0	5	3	6	3	0	5	0	3	0	0	0	0	4	0	0	8	0	0	0	10	7	7	0	0	0	0	0	4	0	0	0	0	3	0	0	0	4	8	4	0	0	9	0	7	4
oligo_04526	Gammaproteobacteria_oligo_04526	4	15	12	18	11	17	18	0	23	11	16	15	7	23	20	16	26	0	38	8	6	6	69	53	38	10	16	13	13	12	7	21	19	9	9	13	0	9	9	7	56	12	8	3	31	0	42	44
oligo_04523	Tolumonas_oligo_04523	3	5	8	12	0	3	6	0	3	0	0	0	0	5	0	3	0	0	9	0	0	3	8	0	0	0	0	0	0	0	5	3	5	0	0	0	0	0	0	0	0	4	0	0	6	0	5	7
oligo_04522	Aeromonadaceae_oligo_04522	4	3	13	0	0	1	12	0	10	3	0	0	0	0	0	0	4	0	9	3	0	0	0	0	0	0	0	0	5	0	6	0	4	0	0	0	0	0	3	0	0	0	0	0	0	3	3	0
oligo_04521	Aeromonadaceae_oligo_04521	46	21	82	44	19	12	86	13	58	12	3	7	3	16	29	14	31	6	70	36	12	11	22	6	4	5	3	27	44	8	109	16	17	3	0	9	3	24	44	8	12	25	36	23	31	49	23	19
oligo_04519	Tolumonas_oligo_04519	21	20	34	61	15	25	55	5	41	9	8	12	7	37	21	23	22	9	41	25	3	26	88	19	8	16	7	30	25	13	66	18	80	3	7	6	7	11	14	11	22	22	16	12	61	16	44	140
oligo_04518	Ruminococcaceae_oligo_04518	0	3	4	3	0	8	4	25	5	3	7	0	0	0	8	0	4	3	0	5	5	0	6	21	8	0	0	5	0	3	0	0	5	4	4	0	6	0	0	0	0	5	5	0	8	6	6	0
oligo_04515	Clostridium IV_oligo_04515	7	12	0	3	4	1	3	42	4	3	9	4	3	0	30	0	3	15	3	0	29	74	29	3	13	12	12	0	5	0	3	0	0	7	12	14	27	0	23	0	70	0	0	8	3	0	0	0
oligo_04504	Pseudomonas_oligo_04504	4	0	4	0	0	0	0	0	0	0	0	0	0	0	0	0	6	4	0	12	0	0	0	0	0	0	0	4	0	0	8	0	0	0	0	0	0	0	0	0	0	0	0	4	0	7	0	0
oligo_04503	Tolumonas_oligo_04503	9	0	11	3	0	0	5	0	5	0	0	0	0	0	3	3	3	0	0	8	0	0	0	0	0	0	0	6	0	0	7	0	0	0	0	0	0	0	0	0	0	0	4	0	0	17	0	0
oligo_04502	Tolumonas_oligo_04502	37	10	46	10	9	1	37	0	30	0	0	0	0	13	16	28	53	31	17	91	4	6	4	14	0	0	0	69	7	4	57	16	20	0	4	6	3	18	6	5	0	12	24	25	8	124	6	17
oligo_04495	Clostridium IV_oligo_04495	0	4	5	3	0	6	6	28	3	5	6	4	0	7	6	10	3	3	6	3	3	8	12	16	0	3	3	8	5	4	0	0	0	5	0	0	7	0	5	0	0	7	0	3	3	0	3	0
oligo_04493	Ruminococcaceae_oligo_04493	3	13	20	23	35	31	9	4	29	24	23	24	12	46	39	66	28	17	8	47	32	32	35	66	14	31	34	33	19	54	18	13	107	21	11	28	34	0	33	7	32	23	35	15	28	44	19	10
oligo_04491	Gammaproteobacteria_oligo_04491	3	4	0	6	0	1	13	0	12	11	8	0	0	0	0	0	0	0	18	0	0	0	30	6	13	12	0	0	8	0	0	0	0	5	7	9	3	6	0	8	33	0	0	0	20	0	22	9
oligo_04487	Tolumonas_oligo_04487	0	3	0	5	0	1	0	0	8	3	8	0	0	3	0	0	0	0	12	0	0	0	23	3	9	0	0	0	4	0	0	0	0	0	0	6	0	4	0	0	13	0	0	0	5	0	6	6
oligo_04486	Gammaproteobacteria_oligo_04486	13	20	21	15	7	8	26	0	23	27	23	3	6	7	16	0	8	0	44	14	8	8	94	67	186	39	13	10	38	5	19	4	9	7	32	18	11	9	25	13	81	8	10	5	43	7	71	26
oligo_04485	Aeromonadaceae_oligo_04485	7	0	0	0	0	0	0	0	8	0	0	0	0	0	0	0	0	12	3	0	0	0	0	0	0	0	0	0	0	0	3	0	0	0	0	0	0	0	0	0	0	0	0	0	0	0	0	0
oligo_04478	Aeromonadaceae_oligo_04478	26	13	49	13	6	3	7	13	54	0	4	0	0	0	13	0	16	129	14	16	9	15	0	13	0	0	0	4	16	0	24	0	0	3	0	4	0	14	53	0	3	11	29	20	6	34	0	0
oligo_04477	Ruminococcus_oligo_04477	3	0	0	3	0	0	0	6	3	4	4	0	0	0	14	0	4	7	0	0	8	16	8	5	3	13	5	0	0	0	0	0	0	0	4	6	5	0	10	0	17	4	0	4	0	3	0	0
oligo_04475	Cloacibacillus_oligo_04475	0	0	0	0	0	2	0	0	0	0	0	0	0	5	11	0	0	0	0	0	17	0	0	0	0	0	0	0	0	4	0	0	0	0	0	0	0	0	3	0	11	0	0	0	0	0	0	0
oligo_04469	Ruminococcus_oligo_04469	11	5	12	0	0	0	27	14	0	0	0	0	0	4	0	6	13	0	0	3	15	0	0	0	0	0	0	0	4	0	17	0	0	0	0	0	0	9	15	0	0	0	0	7	0	12	0	0
oligo_04468	Bacteria_oligo_04468	0	0	0	0	0	0	0	0	0	3	3	7	3	4	5	0	4	6	0	0	0	0	5	4	0	0	5	0	0	0	0	0	0	5	0	4	3	0	4	0	4	4	3	6	4	0	0	0
oligo_04466	Ruminococcaceae_oligo_04466	0	0	7	6	11	5	6	0	4	8	9	6	15	11	7	4	6	8	4	0	23	3	6	4	3	9	15	0	0	3	7	0	32	15	6	12	8	0	14	3	18	15	4	11	17	6	0	7
oligo_04459	Tolumonas_oligo_04459	5	0	4	0	0	0	0	0	0	0	0	0	0	0	0	0	8	5	0	10	0	0	0	0	0	0	0	0	0	0	7	0	0	0	0	0	0	0	0	0	0	0	0	0	0	0	0	0
oligo_04457	Tolumonas_oligo_04457	24	3	15	0	0	0	25	3	19	0	0	0	0	8	6	9	33	18	0	64	0	0	0	0	0	0	0	13	4	0	54	7	7	0	0	0	0	7	0	0	0	4	11	11	6	53	5	0
oligo_04456	Clostridium IV_oligo_04456	0	0	5	6	3	5	0	10	0	7	4	5	3	8	12	0	0	0	0	3	8	11	3	27	3	0	8	13	3	0	0	0	6	10	10	0	5	0	6	0	3	4	0	0	6	3	0	0
oligo_04452	Clostridium IV_oligo_04452	0	0	0	0	0	0	0	0	0	0	0	0	0	0	0	0	0	0	3	16	0	0	0	0	0	0	0	11	0	0	19	0	5	0	0	0	0	0	0	0	0	0	0	0	0	18	0	0
oligo_04445	Flavobacterium_oligo_04445	0	0	6	0	0	0	0	0	0	0	0	0	0	0	0	0	0	0	0	7	0	0	0	0	0	0	0	0	0	0	0	0	0	0	0	0	0	0	13	0	0	0	0	0	0	0	0	0
oligo_04444	Aeromonadaceae_oligo_04444	8	0	16	0	0	0	0	0	19	0	0	0	0	0	0	3	5	20	0	9	0	0	0	4	0	0	0	0	3	0	12	0	0	0	0	0	0	7	16	0	0	0	10	6	0	15	0	0
oligo_04443	Enterobacteriaceae_oligo_04443	0	0	4	0	0	0	5	0	0	0	0	3	0	18	9	10	0	0	0	0	0	0	0	0	0	0	0	5	4	9	14	5	5	0	0	6	0	0	0	3	0	9	3	3	0	3	0	0
oligo_04442	Oscillibacter_oligo_04442	0	0	15	9	18	19	0	0	20	0	0	6	0	4	8	0	0	0	0	0	3	0	3	0	0	0	0	0	15	0	0	0	0	0	0	3	0	0	11	6	0	0	0	0	0	0	0	0
oligo_04438	Comamonas_oligo_04438	0	0	0	5	0	2	0	9	0	0	0	0	6	0	0	0	0	0	0	0	8	7	4	5	0	0	0	3	4	5	0	0	27	3	4	5	0	0	8	0	10	4	3	6	5	0	0	3
oligo_04437	Ruminococcus_oligo_04437	0	0	0	0	0	1	0	9	4	0	3	0	0	0	10	0	0	0	0	0	4	14	13	4	5	7	0	0	0	0	0	0	0	0	0	6	12	0	7	0	18	0	0	0	0	0	0	4
oligo_04432	Rhizobium_oligo_04432	0	0	0	0	0	0	0	8	0	4	8	0	4	0	3	0	0	7	4	0	21	9	0	11	3	0	3	0	0	0	0	0	4	7	4	8	8	0	6	0	21	5	0	0	0	5	0	0
oligo_04429	Ruminococcus_oligo_04429	0	0	3	0	0	3	0	26	0	4	10	3	0	0	21	0	0	32	0	0	9	16	29	9	3	15	12	0	0	0	0	0	5	15	7	12	11	0	23	0	34	5	3	3	5	3	0	5
oligo_04427	Ruminococcaceae_oligo_04427	4	12	9	15	34	7	6	43	7	18	31	12	12	10	36	3	17	30	8	4	23	100	145	32	12	41	38	15	6	14	8	6	67	26	18	34	23	0	18	0	32	21	9	15	18	14	6	11
oligo_04426	Rhodocyclaceae_oligo_04426	6	0	0	6	0	0	7	28	0	0	0	0	0	0	28	0	8	0	4	0	3	0	0	0	0	0	0	0	0	0	3	0	3	0	5	0	0	33	3	0	8	0	0	10	0	0	0	0
oligo_04419	Ruminococcus_oligo_04419	35	56	35	76	27	37	47	160	43	91	92	85	59	46	153	35	95	95	16	41	152	233	169	134	219	119	102	53	38	23	39	9	195	105	71	127	115	6	79	20	212	87	52	50	90	54	28	42
oligo_04415	Rhizobacter_oligo_04415	0	0	0	0	0	0	0	0	0	0	0	0	28	0	0	0	0	0	0	0	0	0	0	0	0	4	18	0	0	0	0	0	0	0	3	0	0	0	0	0	10	0	0	0	0	0	0	0
oligo_04413	Aquabacterium_oligo_04413	0	21	0	0	0	0	0	0	0	0	0	0	3	0	0	0	16	0	0	0	0	6	0	0	16	112	241	0	0	0	0	0	0	0	25	0	4	0	0	0	24	6	0	0	0	0	0	0
oligo_04411	Proteobacteria_oligo_04411	3	8	0	0	0	0	0	0	0	0	0	0	5	0	11	0	3	0	0	0	0	3	0	0	0	0	4	0	0	0	0	0	0	0	0	0	0	0	7	0	14	0	0	0	0	0	0	0
oligo_04408	Lachnospiraceae_oligo_04408	0	3	4	17	12	15	3	27	15	18	29	6	6	11	29	5	22	14	10	5	28	25	15	23	5	8	16	26	0	0	12	5	23	28	7	16	19	0	21	0	39	22	32	17	18	14	4	5
oligo_04406	Tolumonas_oligo_04406	3	0	6	4	3	2	4	8	0	6	0	3	3	0	8	4	7	16	0	3	12	8	8	13	0	0	5	0	0	0	8	4	14	8	4	6	6	0	5	3	12	6	16	5	0	12	0	3
oligo_04405	Flavobacterium_oligo_04405	0	0	0	0	0	0	0	18	0	0	3	0	0	0	3	0	0	0	0	0	0	0	0	0	5	0	5	0	0	0	0	0	0	0	3	0	3	0	30	0	3	0	0	0	0	0	0	0
oligo_04396	Prevotella_oligo_04396	0	0	0	0	0	0	0	128	0	0	0	0	0	0	0	0	0	0	0	0	3	4	0	0	0	0	0	0	0	0	0	0	0	0	0	0	0	0	22	0	5	0	0	0	0	0	0	0
oligo_04395	Prevotella_oligo_04395	8	3	3	0	0	0	10	0	0	0	0	0	0	0	4	0	8	0	0	0	6	0	0	3	0	0	0	0	0	0	28	0	0	0	0	0	0	60	30	0	0	0	0	8	0	0	0	0
oligo_04385	Prevotella_oligo_04385	18	0	0	0	0	0	12	6	7	0	0	0	0	3	6	0	5	0	0	0	15	0	0	0	0	0	0	0	0	0	89	0	0	0	0	0	0	320	46	0	0	0	0	25	0	0	0	0
oligo_04384	Novosphingobium_oligo_04384	0	23	0	0	0	0	0	0	0	0	0	0	8	18	0	0	0	0	0	0	0	0	0	0	0	18	8	0	0	5	3	0	0	0	9	0	0	0	0	4	0	0	0	0	3	0	0	0
oligo_04374	Azonexus_oligo_04374	0	0	0	0	0	0	0	0	0	8	0	0	0	0	0	0	5	49	0	0	6	0	0	0	0	0	0	0	0	0	0	0	0	0	0	0	0	5	0	0	0	0	0	0	0	3	0	0
oligo_04373	Novosphingobium_oligo_04373	7	3	0	0	0	0	0	0	0	0	0	0	15	8	7	0	3	32	0	0	3	0	0	0	0	3	23	0	0	0	0	0	0	0	57	0	0	17	4	0	0	0	0	0	0	0	0	0
oligo_04370	Flavobacterium_oligo_04370	0	0	0	0	0	2	0	0	5	0	0	0	0	3	0	3	0	0	0	0	0	4	0	3	3	12	4	0	0	0	0	5	0	0	0	4	0	0	4	8	4	0	0	0	5	0	0	0
oligo_04368	Novosphingobium_oligo_04368	6	4	0	0	0	0	0	0	0	0	0	0	0	0	0	0	0	0	0	0	0	4	0	0	0	0	0	0	0	0	0	0	0	0	34	0	0	0	0	0	0	0	0	0	0	0	0	0
oligo_04358	Rhodocyclaceae_oligo_04358	0	0	0	0	0	0	0	0	0	0	0	0	0	0	0	0	0	0	0	0	4	0	0	0	0	0	0	0	0	0	0	0	0	0	0	0	0	12	3	0	0	0	0	0	0	0	0	0
oligo_04349	Rhodocyclaceae_oligo_04349	9	0	3	0	4	0	0	0	7	0	0	0	0	0	6	0	11	0	3	0	0	0	7	10	0	3	0	0	0	0	0	0	0	0	0	0	0	0	0	0	8	0	0	4	0	0	3	0
oligo_04345	Lachnospiraceae_oligo_04345	3	0	0	0	0	0	0	0	3	0	0	0	0	0	0	0	0	5	0	0	6	0	3	0	4	0	0	0	0	0	0	0	0	0	0	3	0	12	4	0	6	0	0	0	0	0	0	0
oligo_04325	Rhodocyclaceae_oligo_04325	0	0	14	0	0	0	18	0	0	0	0	0	0	0	0	49	87	42	0	86	0	0	0	0	0	0	9	33	0	0	0	27	25	0	0	0	0	0	0	0	0	16	17	42	0	66	0	0
oligo_04323	Thauera_oligo_04323	20	63	156	150	143	260	198	0	68	30	6	17	12	57	34	322	125	17	30	150	16	12	14	15	0	6	31	128	81	51	77	186	88	16	860	18	12	40	72	28	53	76	89	55	121	242	56	75
oligo_04314	Rhodocyclaceae_oligo_04314	0	0	0	0	0	0	0	0	0	0	0	0	38	0	23	0	0	0	0	0	7	0	0	0	0	0	9	0	0	0	0	0	0	0	0	0	0	0	0	10	4	0	0	0	0	0	0	0
oligo_04308	Veillonellaceae_oligo_04308	0	58	0	0	0	0	9	0	0	0	0	0	0	0	0	0	180	0	0	15	0	0	0	0	0	0	0	9	0	0	0	3	0	0	0	0	0	0	0	5	0	5	0	0	6	33	5	0
oligo_04306	Zoogloea_oligo_04306	0	0	0	0	0	0	0	0	0	0	0	0	0	0	0	0	0	0	0	0	18	0	0	0	0	0	0	0	0	0	0	0	0	0	0	0	0	22	0	0	0	0	0	5	0	0	0	0
oligo_04305	Rhodocyclaceae_oligo_04305	0	0	0	0	0	0	0	0	0	0	0	0	0	0	0	0	0	0	0	24	0	0	0	0	0	0	0	0	0	0	0	0	0	0	0	0	0	0	0	3	0	0	0	0	0	0	0	0
oligo_04304	Rhodocyclaceae_oligo_04304	0	0	0	0	0	0	0	0	0	0	0	0	0	0	192	0	0	0	0	0	0	0	0	0	0	0	0	0	0	0	0	0	0	0	0	0	0	0	0	0	0	0	0	0	0	0	0	0
oligo_04286	Erysipelotrichaceae_incertae_sedis_oligo_04286	0	4	5	0	4	2	0	17	0	6	0	0	0	0	4	0	0	0	0	0	9	0	5	11	0	0	3	0	3	0	0	0	0	3	0	0	9	0	7	0	0	5	0	0	4	0	0	0
oligo_04263	Undibacterium_oligo_04263	0	0	0	0	0	0	0	0	0	0	0	0	0	0	0	0	0	0	0	0	0	0	0	0	0	0	0	0	0	0	0	0	554	0	0	0	0	0	0	0	0	0	0	0	0	0	0	0
oligo_04258	Bacteria_oligo_04258	0	6	3	0	0	4	0	0	8	0	6	4	6	13	0	12	18	7	0	15	0	6	11	7	0	5	8	6	5	9	8	7	27	3	0	6	0	0	0	0	4	4	6	5	4	8	3	0
oligo_04240	Tissierella_oligo_04240	15	0	0	0	0	0	0	0	0	0	0	0	0	23	0	0	0	0	3	0	0	0	0	0	0	0	0	0	0	0	0	0	0	0	0	0	0	0	0	0	0	0	0	0	0	0	0	0
oligo_04237	Betaproteobacteria_oligo_04237	0	0	0	0	0	0	0	0	0	0	0	0	0	0	0	0	0	0	0	0	0	0	0	0	0	0	0	0	0	0	0	0	0	0	0	0	0	0	0	0	0	0	0	0	0	0	0	0
oligo_04234	Betaproteobacteria_oligo_04234	0	3	4	0	0	2	0	0	0	0	0	0	0	216	0	0	4	0	4	0	0	0	0	0	0	0	0	0	0	0	3	0	0	0	0	0	0	0	0	0	0	0	0	0	0	0	0	0
oligo_04222	Alkanindiges_oligo_04222	0	12	0	0	0	0	0	0	0	5	4	3	0	0	0	0	0	0	0	0	0	0	0	9	82	232	11	0	0	4	0	0	0	6	40	10	21	0	3	0	64	0	0	0	0	0	22	4
oligo_04221	Xanthomonadaceae_oligo_04221	0	0	0	28	17	30	0	0	0	7	0	0	0	0	0	0	0	0	0	0	0	0	0	0	0	0	0	0	0	0	0	0	0	18	0	0	0	0	0	6	9	9	0	0	37	0	25	8
oligo_04195	Thauera_oligo_04195	0	0	0	6	0	0	0	0	3	4	0	0	0	0	0	0	5	0	4	0	0	0	5	0	0	0	0	0	8	0	0	0	0	0	0	0	0	0	0	0	4	0	0	3	0	0	9	0
oligo_04190	Bacteroides_oligo_04190	9	22	11	17	6	9	15	109	9	21	19	4	7	0	29	0	11	13	6	0	6	37	19	27	16	41	5	9	9	0	4	0	0	0	8	13	25	3	34	0	30	16	6	15	9	6	4	6
oligo_04174	Dialister_oligo_04174	12	0	11	0	0	1	3	0	4	0	0	0	0	0	4	3	0	0	5	0	0	0	0	0	0	0	0	0	0	0	3	0	0	0	0	0	0	0	6	0	0	0	7	4	0	0	0	0
oligo_04169	Bacteroidetes_oligo_04169	4	0	3	5	4	1	0	0	7	0	0	0	0	0	6	0	0	0	0	0	4	3	5	4	0	0	3	0	5	0	0	0	0	0	3	0	0	0	0	0	11	0	3	4	12	0	14	5
oligo_04165	Collinsella_oligo_04165	3	8	16	7	10	5	14	24	5	10	8	8	12	12	13	35	21	18	5	67	16	10	17	24	9	11	8	16	3	32	22	25	61	8	7	11	7	0	6	0	6	9	36	10	15	34	7	12
oligo_04159	Bacteroides_oligo_04159	10	18	5	24	7	21	11	156	12	20	27	12	8	0	41	0	19	10	5	0	18	57	19	52	25	30	16	14	15	0	10	4	3	9	21	19	43	0	51	0	58	27	17	22	5	15	5	11
oligo_04158	Bacteroides_oligo_04158	10	24	11	27	4	21	13	37	12	16	15	5	3	3	30	7	31	7	12	0	8	23	13	47	26	27	14	11	5	0	15	0	0	8	14	17	21	3	26	4	24	23	18	11	14	16	5	8
oligo_04156	Bacteroides_oligo_04156	254	348	205	445	219	439	324	1463	278	342	391	208	132	137	858	89	413	349	248	6	193	764	745	1129	331	475	738	316	155	39	364	11	103	266	289	414	576	63	622	100	587	471	542	338	216	324	189	160
oligo_04155	Bacteroides_oligo_04155	130	204	90	293	128	265	173	900	114	153	208	89	76	53	402	55	239	230	132	5	129	353	395	527	93	335	226	139	69	23	173	3	33	117	139	229	335	22	353	66	309	250	254	185	139	179	77	80
oligo_04154	Bacteroides_oligo_04154	90	190	81	235	118	301	171	727	161	175	236	101	77	47	304	30	117	119	112	7	158	486	178	279	368	103	179	129	107	10	111	3	43	200	167	157	294	25	375	66	458	230	261	185	131	86	118	123
oligo_04153	Bacteroides_oligo_04153	194	380	169	442	198	372	306	1185	189	301	337	142	110	95	619	76	308	281	171	9	182	470	637	841	257	440	442	197	115	17	239	9	90	189	247	348	521	33	531	102	529	366	336	268	212	272	144	135
oligo_04125	Gammaproteobacteria_oligo_04125	0	0	0	0	0	0	0	0	0	0	0	0	33	0	22	0	0	0	0	0	0	0	0	0	0	4	20	0	0	0	0	0	0	0	0	0	0	0	0	4	16	0	0	0	4	0	0	0
oligo_04114	Thauera_oligo_04114	6	0	9	11	18	5	6	0	5	0	0	0	0	0	0	40	16	0	0	22	0	0	0	0	0	0	0	12	0	0	7	3	6	0	0	0	0	0	0	0	0	4	0	5	11	11	3	0
oligo_04111	Sphingobacteriales_oligo_04111	0	0	0	0	0	0	0	0	0	0	0	0	0	0	0	0	0	0	0	0	0	0	0	0	0	0	0	0	0	0	0	0	0	0	0	0	0	0	0	0	14	0	0	0	0	0	0	0
oligo_04079	Lachnospiraceae_oligo_04079	0	0	5	5	0	4	3	0	0	0	0	0	0	0	0	0	6	0	10	0	0	0	0	0	0	0	0	9	0	13	0	17	17	0	0	0	0	0	0	0	0	0	0	0	0	8	0	0
oligo_04073	Tolumonas_oligo_04073	0	0	0	0	0	0	0	0	0	0	0	0	0	0	0	0	9	10	0	5	4	0	0	0	0	0	0	3	0	0	4	0	0	0	0	0	0	0	0	0	0	0	0	0	0	14	0	0
oligo_04072	Dysgonomonas_oligo_04072	0	0	0	0	0	1	3	0	0	0	0	0	0	0	0	0	0	0	0	0	0	0	7	0	0	0	0	9	0	0	0	3	0	0	0	0	0	0	3	0	3	0	0	0	0	5	0	9
oligo_04070	Tolumonas_oligo_04070	0	0	0	0	0	0	0	0	0	0	0	0	0	0	0	0	7	0	0	16	0	0	0	0	0	0	0	0	0	0	0	0	0	0	0	0	0	0	0	0	0	0	0	5	0	11	0	0
oligo_04067	Prevotella_oligo_04067	0	0	6	0	7	0	0	0	3	0	0	3	0	6	7	10	6	0	0	17	4	0	0	0	0	0	0	6	0	3	11	4	0	0	12	0	0	23	0	0	0	0	0	3	0	7	0	0
oligo_04065	Blautia_oligo_04065	37	3	3	10	0	3	12	0	9	3	4	0	0	11	0	3	5	0	6	0	0	0	12	0	0	6	0	0	29	5	7	8	4	0	0	0	0	0	7	0	0	12	9	0	3	6	4	0
oligo_04063	Tolumonas_oligo_04063	60	8	31	20	0	8	12	0	21	0	0	0	0	9	0	0	6	0	20	0	0	0	15	0	0	0	3	80	23	4	10	15	3	0	0	3	0	0	8	3	7	12	7	0	3	4	9	4
oligo_04062	Rhodocyclaceae_oligo_04062	0	0	0	0	0	0	0	0	0	0	0	0	0	0	0	0	0	0	0	0	0	0	0	0	0	0	0	0	0	0	0	0	0	0	3	0	0	0	0	0	0	0	0	0	0	0	0	0
oligo_04059	Tolumonas_oligo_04059	0	0	0	0	0	0	0	0	3	0	0	0	0	0	0	0	59	0	0	3	0	0	0	0	0	0	0	7	0	0	23	0	0	0	0	0	0	0	0	0	0	0	11	3	3	33	0	0
oligo_04057	Tolumonas_oligo_04057	12	0	11	0	0	0	9	0	39	0	0	0	0	0	0	9	41	74	13	31	0	0	0	0	0	0	0	4	3	0	23	0	0	0	0	0	0	4	11	0	0	4	12	20	7	127	0	0
oligo_04055	Tolumonas_oligo_04055	0	0	3	0	0	0	0	0	0	0	0	0	0	0	0	0	41	10	0	215	0	0	0	0	0	0	0	0	0	0	5	0	0	0	0	0	0	0	0	0	0	0	10	11	6	77	0	0
oligo_04052	Tolumonas_oligo_04052	6	11	12	11	4	4	16	0	20	0	4	0	0	7	5	4	8	0	18	0	0	0	8	18	0	11	4	0	16	0	0	0	0	0	0	0	0	0	11	0	3	4	3	0	0	3	4	3
oligo_04047	Dysgonomonas_oligo_04047	0	0	0	13	18	29	6	0	10	0	4	3	0	0	0	0	0	0	0	0	3	0	0	4	4	0	0	0	5	0	0	0	0	7	0	6	0	0	5	0	13	5	5	0	23	0	22	22
oligo_04031	Bifidobacterium_oligo_04031	0	4	21	24	27	17	13	18	11	13	15	16	10	48	14	58	28	45	18	43	34	16	17	14	7	10	19	27	7	78	33	50	58	20	34	23	4	3	13	11	29	20	47	10	30	33	24	7
oligo_04020	Flavobacteriaceae_oligo_04020	0	106	0	0	4	0	6	11	0	0	0	0	0	0	0	0	0	0	0	0	0	0	0	0	0	0	0	0	0	0	0	0	0	0	0	0	5	0	7	0	0	0	0	54	0	0	0	0
oligo_04015	Bacteria_oligo_04015	0	0	0	0	0	0	0	0	0	0	0	0	0	0	0	0	0	0	0	0	0	0	0	0	0	0	0	0	0	0	0	0	6	0	0	0	0	0	0	3	0	0	0	0	0	0	0	0
oligo_04013	Pseudoclavibacter_oligo_04013	0	0	0	3	11	9	5	0	0	0	0	0	0	0	0	0	0	0	0	0	0	0	0	6	0	0	0	0	0	0	0	0	0	12	0	6	0	0	0	0	0	0	0	0	6	0	5	5
oligo_04009	Bacteroides_oligo_04009	0	0	0	0	0	0	0	0	0	0	0	0	0	0	0	0	31	0	0	0	0	0	0	0	0	0	0	0	0	0	0	0	5	0	12	0	0	120	0	0	0	0	19	0	0	11	0	7
oligo_03935	Desulforegula_oligo_03935	0	7	0	0	3	0	0	0	0	0	0	0	0	0	0	0	0	0	3	0	0	0	8	0	0	5	0	0	0	0	0	0	0	57	7	0	3	0	0	0	5	0	0	0	8	0	15	5
oligo_03929	Pasteurellaceae_oligo_03929	0	5	0	0	9	1	14	0	0	0	0	0	0	0	15	16	0	0	0	0	0	0	0	0	0	0	0	36	4	0	7	7	0	0	0	5	0	0	0	0	0	3	0	0	0	3	0	0
oligo_03925	Sphingobacteriales_oligo_03925	0	0	0	0	0	0	0	0	0	0	0	0	89	0	52	0	0	0	0	0	0	0	0	0	0	0	13	0	0	0	0	0	0	0	3	0	0	29	0	3	20	0	11	0	0	0	0	6
oligo_03923	Bacteroidetes_oligo_03923	0	0	0	0	0	0	0	0	0	0	0	0	0	0	0	0	0	0	0	0	0	0	0	0	0	0	0	0	0	0	0	0	0	0	0	0	0	0	0	0	0	0	0	0	0	0	0	0
oligo_03922	Bacteroidetes_oligo_03922	0	10	0	0	0	0	0	0	0	0	0	0	71	0	0	0	0	0	0	0	0	0	0	0	0	0	0	0	0	0	0	0	0	0	0	0	0	0	0	26	0	0	0	0	0	0	0	0
oligo_03918	Sphingobacterium_oligo_03918	0	0	0	4	0	2	0	3	0	0	3	0	0	0	4	0	0	0	3	0	0	0	3	0	52	3	0	0	0	0	0	0	0	0	3	0	4	0	3	0	0	0	5	0	0	0	0	0
oligo_03902	Cloacibacterium_oligo_03902	5	0	4	0	0	2	4	0	5	0	0	0	0	3	0	0	18	0	5	0	0	0	0	0	0	0	0	0	4	105	8	0	0	0	0	0	0	0	16	0	0	0	0	0	0	0	19	0
oligo_03900	Marinilabiliaceae_oligo_03900	24	11	13	38	33	21	49	0	45	0	5	7	11	0	64	27	49	15	8	25	3	0	0	0	0	0	0	19	20	14	94	7	13	0	0	3	3	0	15	4	10	23	25	48	24	12	17	6
oligo_03899	Bacteroidetes_oligo_03899	46	14	22	4	0	9	26	0	67	0	0	4	6	0	54	34	34	13	3	68	21	13	0	0	0	0	3	18	14	9	19	0	19	0	0	4	0	5	50	0	5	11	35	35	0	11	0	0
oligo_03894	Bacteroidales_oligo_03894	23	8	23	15	5	2	10	3	11	0	0	0	0	0	3	0	15	13	0	14	8	8	0	0	0	0	0	3	4	0	0	0	3	0	0	0	0	10	41	0	0	7	4	6	0	42	0	0
oligo_03893	Bacteroidetes_oligo_03893	9	8	0	0	0	1	0	0	0	0	0	0	8	0	14	0	7	13	0	0	10	4	0	0	0	0	0	0	0	0	0	0	0	0	4	0	0	20	23	0	19	0	0	7	0	0	0	0
oligo_03891	Sphingobacterium_oligo_03891	15	46	4	3	0	4	3	3	0	0	0	0	0	0	5	0	5	0	16	0	0	6	3	0	0	0	0	0	0	0	3	0	0	0	0	0	0	0	11	0	0	0	0	11	0	0	0	0
oligo_03890	Epilithonimonas_oligo_03890	0	0	0	3	9	3	0	0	10	0	27	4	4	0	0	0	0	0	3	0	0	0	0	3	0	0	6	0	0	0	0	0	0	41	4	18	0	0	0	3	7	3	0	0	13	0	5	10
oligo_03887	Bacteroidetes_oligo_03887	3	0	0	0	0	0	0	0	0	0	0	0	0	0	64	0	0	0	0	0	0	0	0	0	0	0	0	0	0	0	0	0	0	0	0	0	0	0	0	0	0	0	0	0	0	0	0	0
oligo_03886	Sphingobacteriales_oligo_03886	0	27	0	0	0	0	0	0	0	0	0	0	7	0	0	0	0	0	0	0	3	0	0	0	0	0	0	0	0	0	0	0	0	0	0	0	0	0	0	3	0	6	6	0	0	0	0	0
oligo_03883	Empedobacter_oligo_03883	0	0	0	7	3	9	0	0	0	0	0	3	0	4	0	0	3	0	4	0	0	0	0	0	0	0	0	0	0	0	0	0	0	0	0	3	0	0	0	0	0	0	0	0	0	0	0	0
oligo_03880	Bacteroidetes_oligo_03880	0	0	0	0	0	0	0	0	0	0	0	0	0	0	0	0	0	0	0	0	0	0	0	0	0	0	0	0	0	0	0	0	0	0	39	0	0	63	3	0	0	0	0	0	0	0	0	0
oligo_03872	Flavobacteriaceae_oligo_03872	0	0	0	0	0	1	0	0	0	195	3	0	0	0	0	0	0	0	3	0	0	0	0	0	0	0	0	0	0	0	0	0	0	65	8	0	16	0	0	0	3	0	0	0	3	0	0	7
oligo_03871	Formivibrio_oligo_03871	4	6	7	3	5	3	4	8	0	5	0	5	0	5	0	0	6	0	0	0	3	8	11	5	0	5	4	4	0	0	0	0	7	0	0	5	3	0	7	0	6	4	7	3	4	5	4	4
oligo_03870	Chryseobacterium_oligo_03870	0	0	0	0	0	0	0	0	0	0	0	0	0	0	0	0	0	0	0	0	22	18	0	0	0	0	0	0	0	6	0	0	0	0	0	0	0	0	0	0	0	0	0	15	0	0	0	0
oligo_03867	Tolumonas_oligo_03867	0	0	0	3	0	1	3	0	0	0	0	0	0	0	4	0	0	0	0	0	15	0	3	0	0	0	0	0	0	6	4	0	0	7	0	3	0	0	3	0	0	4	3	0	4	0	7	0
oligo_03860	Alistipes_oligo_03860	4	16	3	10	0	7	3	17	0	5	8	4	0	7	16	0	15	3	4	0	0	11	45	8	5	7	3	5	0	0	0	0	3	3	4	4	11	0	11	0	3	12	7	0	3	8	4	4
oligo_03854	Ruminococcaceae_oligo_03854	0	0	0	0	0	0	0	0	0	0	0	0	0	0	0	0	11	569	0	0	0	0	0	0	0	0	0	0	0	0	0	0	0	0	0	0	0	0	0	0	0	0	0	0	0	0	0	0
oligo_03849	Clostridium IV_oligo_03849	0	0	4	0	8	2	4	0	3	0	5	7	0	14	9	0	0	0	0	11	34	12	0	0	0	0	6	5	4	3	0	7	0	0	0	5	3	0	7	0	4	0	0	4	3	0	0	0
oligo_03847	Telmatospirillum_oligo_03847	0	0	0	18	0	27	0	0	0	0	0	7	0	16	0	0	0	0	9	0	0	0	0	0	0	0	0	0	3	0	0	3	0	0	0	0	0	0	0	0	0	10	0	0	6	0	3	0
oligo_03843	Empedobacter_oligo_03843	0	0	0	91	60	119	0	0	0	88	125	86	0	6	0	0	0	0	39	0	0	0	0	0	0	0	0	0	12	5	0	0	0	307	0	25	0	0	12	21	44	71	0	3	111	0	78	54
oligo_03841	Parabacteroides_oligo_03841	104	134	157	230	135	375	157	390	98	155	148	88	55	147	280	96	184	118	110	35	63	260	279	532	93	153	238	175	89	32	140	18	49	161	70	199	157	14	292	52	202	207	249	97	108	111	97	81
oligo_03828	Acinetobacter_oligo_03828	0	11	0	0	0	2	0	0	0	0	0	0	0	0	0	14	4	0	0	0	0	0	7	65	0	3	11	0	0	0	0	0	4	0	19	53	0	0	0	9	82	0	4	0	13	0	8	5
oligo_03826	Acinetobacter_oligo_03826	0	0	0	0	3	7	3	0	0	0	0	0	0	0	0	0	0	0	0	0	0	0	0	5	0	4	0	0	0	4	0	0	0	0	0	0	0	0	0	0	0	0	0	0	3	0	0	0
oligo_03814	Acinetobacter_oligo_03814	6	6	5	0	0	0	0	0	0	0	0	0	0	0	0	0	0	0	8	18	0	0	0	0	0	0	0	0	0	0	0	0	0	0	0	0	0	0	0	0	0	0	0	13	0	16	0	0
oligo_03811	Acinetobacter_oligo_03811	14	5	14	0	0	1	11	0	0	0	0	0	0	0	0	0	4	0	0	14	0	0	0	0	0	0	0	27	0	0	3	0	3	0	0	0	0	0	0	0	0	0	0	37	0	24	0	0
oligo_03807	Empedobacter_oligo_03807	5	4	8	0	0	0	16	0	12	0	0	0	0	0	0	0	11	4	3	34	0	0	0	0	0	0	0	17	0	0	0	4	6	0	0	0	0	0	0	0	0	0	0	28	0	69	0	0
oligo_03805	Moraxellaceae_oligo_03805	0	5	4	0	0	0	0	0	0	0	0	0	0	3	31	0	0	0	0	0	0	8	0	0	0	3	0	0	0	0	0	0	0	0	75	4	0	0	0	0	0	0	0	3	0	3	0	0
oligo_03803	Acinetobacter_oligo_03803	304	113	1166	64	109	56	258	5	373	4	6	19	9	290	253	160	522	135	164	2049	55	23	9	3	0	0	13	955	49	118	144	205	145	11	6	24	6	18	45	35	24	69	255	1964	39	1335	22	15
oligo_03785	Lachnospiracea_incertae_sedis_oligo_03785	0	0	0	0	19	4	0	0	0	0	5	3	0	0	0	0	0	0	0	0	0	0	0	23	0	3	3	0	0	5	0	0	0	14	0	0	0	0	0	0	3	0	0	0	11	0	10	13
oligo_03773	Cloacibacterium_oligo_03773	12	8	4	0	0	2	0	0	5	0	0	0	0	0	3	0	3	0	7	4	0	0	0	0	0	0	0	3	0	0	6	0	0	0	0	0	0	0	8	0	0	0	3	7	0	0	0	0
oligo_03767	Sphingobacteriales_oligo_03767	0	0	0	0	0	0	0	0	0	0	0	0	0	0	163	0	0	0	0	19	0	0	0	0	0	0	0	0	0	0	0	0	0	0	0	0	0	0	0	0	0	0	0	0	0	0	0	0
oligo_03766	Chryseobacterium_oligo_03766	0	40	0	0	0	0	0	0	0	12	0	0	0	0	0	0	0	0	0	0	0	0	0	0	0	0	0	0	0	0	0	0	0	0	0	0	0	0	0	0	0	0	0	11	0	0	0	0
oligo_03761	Acinetobacter_oligo_03761	0	0	0	0	0	55	0	0	0	0	0	0	0	0	0	0	0	6	0	0	0	0	0	0	0	0	0	0	0	0	0	0	4	0	0	0	0	0	0	0	0	0	3	0	4	4	0	0
oligo_03738	Flavobacterium_oligo_03738	0	0	0	4	0	6	3	0	0	0	0	0	0	0	0	0	0	0	0	0	0	0	0	0	0	0	0	0	7	0	0	0	0	7	7	0	0	0	0	0	0	0	0	0	18	0	7	14
oligo_03720	Blautia_oligo_03720	3	4	0	6	0	2	4	9	6	9	3	0	0	0	6	0	0	0	0	0	0	3	0	4	3	0	0	0	7	0	4	0	6	0	5	0	5	0	12	3	20	4	5	8	0	5	0	0
oligo_03718	Massilia_oligo_03718	0	0	3	3	3	4	0	0	0	4	3	0	0	3	0	0	0	0	3	0	0	0	0	0	0	0	0	0	0	0	0	0	0	0	0	0	0	0	0	0	0	3	0	4	3	0	0	0
oligo_03704	Alphaproteobacteria_oligo_03704	0	0	0	7	0	4	5	0	3	0	0	0	0	0	0	0	0	0	0	0	0	0	0	0	0	0	0	0	0	0	0	0	0	0	0	0	0	0	7	0	0	0	0	0	0	0	0	0
oligo_03692	Flavobacteriaceae_oligo_03692	0	0	0	3	0	4	0	0	0	0	0	0	0	0	3	6	26	0	0	0	0	0	0	0	3	0	0	4	0	6	0	3	3	0	0	0	0	0	0	185	6	0	0	0	5	0	4	0
oligo_03688	Bacteroides_oligo_03688	0	4	0	0	0	4	0	19	0	0	0	0	0	0	0	0	3	0	0	0	0	11	3	0	0	0	0	0	0	0	0	0	0	5	0	0	5	0	3	0	13	0	9	7	8	0	0	4
oligo_03663	Odoribacter_oligo_03663	4	11	0	10	0	1	4	8	0	4	3	3	0	0	9	3	7	7	0	0	0	3	9	4	17	4	0	0	0	0	0	0	0	0	0	0	8	0	4	0	3	5	0	4	5	0	4	0
oligo_03653	Succinivibrio_oligo_03653	0	3	0	0	0	1	0	0	0	0	16	4	0	4	0	0	27	57	3	0	4	0	0	6	0	4	15	9	3	17	16	0	48	0	0	12	0	0	15	0	16	3	18	18	11	15	4	0
oligo_03650	Bacteroides_oligo_03650	15	8	6	17	6	8	20	116	10	18	25	5	6	13	47	7	26	37	11	0	13	43	31	45	28	26	29	20	10	3	13	0	5	12	12	8	42	4	32	7	39	42	18	20	13	12	10	8
oligo_03646	Bacteroides_oligo_03646	28	37	15	49	28	23	36	142	22	39	28	6	15	10	57	5	23	15	30	0	5	174	76	221	9	76	108	20	21	4	11	0	4	23	33	34	83	4	83	13	95	39	30	26	23	10	16	21
oligo_03641	Bacteroides_oligo_03641	80	95	65	104	45	91	89	794	59	114	109	52	23	47	214	17	141	146	59	0	45	141	305	197	934	207	147	66	59	7	60	0	20	86	109	115	186	8	240	11	263	136	91	111	68	52	54	28
oligo_03627	Neisseriaceae_oligo_03627	0	0	6	4	7	7	3	0	0	0	3	0	3	7	8	5	0	0	0	0	4	0	0	0	0	0	0	7	10	7	10	7	0	0	0	0	0	0	0	0	0	10	8	5	15	0	8	0
oligo_03616	Kluyvera_oligo_03616	6	0	4	0	0	0	0	0	11	0	0	11	0	9	4	17	12	0	6	7	6	0	3	0	0	0	0	8	9	3	5	4	4	0	0	0	0	17	13	0	0	3	10	30	5	3	0	31
oligo_03615	Anaerocella_oligo_03615	0	0	0	0	0	0	0	0	0	17	0	0	0	0	0	0	0	0	0	0	0	0	0	0	0	0	0	0	0	0	0	0	0	0	0	0	0	0	0	0	0	0	0	0	3	0	0	0
oligo_03611	Enterobacteriaceae_oligo_03611	3	0	0	0	0	0	0	0	19	0	0	0	30	0	0	0	0	59	19	3	0	0	0	0	0	0	0	0	30	0	6	3	0	0	12	0	0	6	0	0	0	0	5	0	0	13	0	0
oligo_03608	Comamonadaceae_oligo_03608	0	0	0	0	0	0	0	0	0	0	0	0	0	0	0	0	0	0	0	0	0	0	0	0	0	0	0	0	0	0	0	0	544	0	0	0	0	0	0	0	0	0	0	0	0	0	0	0
oligo_03607	Actinomycetaceae_oligo_03607	5	0	8	0	0	4	4	0	0	0	0	0	0	0	0	0	0	0	0	0	4	0	0	0	0	0	0	4	0	0	0	0	5	0	0	0	0	0	6	0	0	0	6	4	0	8	0	0
oligo_03603	Enterobacteriaceae_oligo_03603	27	41	65	50	118	30	68	0	133	27	33	29	32	303	62	347	99	786	100	110	85	58	35	46	17	24	47	60	87	72	129	118	32	13	24	89	18	206	53	97	41	60	41	26	46	127	32	24
oligo_03601	Enterobacteriaceae_oligo_03601	5	20	6	3	13	7	10	0	36	0	7	8	4	17	4	18	20	664	31	6	10	13	7	0	9	4	0	4	5	7	11	6	5	0	7	23	0	33	27	5	4	6	4	13	0	11	3	0
oligo_03598	Fretibacterium_oligo_03598	3	0	0	4	3	7	3	0	3	0	0	0	0	0	0	7	7	0	0	31	0	0	0	0	0	0	0	6	0	0	0	9	8	0	0	0	0	0	0	0	0	0	3	3	7	6	0	0
oligo_03576	Clostridium XI_oligo_03576	0	0	0	3	0	0	4	20	0	0	0	0	0	7	7	9	3	0	0	3	4	4	0	17	6	9	6	5	0	9	0	0	0	0	0	0	0	0	5	3	0	4	3	3	5	0	0	3
oligo_03566	Intestinibacter_oligo_03566	0	6	4	10	7	12	5	4	16	5	6	3	6	15	7	10	6	0	5	13	8	6	11	25	4	0	12	8	4	7	10	18	15	6	0	7	6	0	8	7	7	7	11	6	4	14	3	4
oligo_03560	Candidatus Cloacamonas_oligo_03560	3	0	0	0	0	0	0	21	0	0	0	0	0	0	3	0	4	0	0	0	0	0	0	18	0	0	0	0	0	0	0	0	0	0	0	0	0	21	8	0	0	0	0	3	4	0	0	0
oligo_03550	Romboutsia_oligo_03550	29	50	56	41	79	100	25	41	68	32	30	18	19	87	40	103	49	38	39	153	54	54	48	62	4	22	35	68	32	95	98	103	141	41	31	32	19	4	71	43	30	48	127	17	32	108	27	30
oligo_03528	Pseudomonas_oligo_03528	0	6	0	0	0	0	0	0	4	0	7	0	0	0	0	0	0	0	0	0	4	3	3	0	85	6	5	0	0	0	0	0	0	0	6	5	17	0	7	0	10	0	0	0	0	0	0	0
oligo_03513	Shewanella_oligo_03513	0	3	0	0	0	0	0	0	0	0	0	0	0	0	0	0	17	1079	0	0	0	0	0	0	0	0	0	0	0	0	0	0	3	0	0	0	0	0	0	0	0	0	0	0	0	0	0	0
oligo_03508	Budvicia_oligo_03508	0	0	0	5	7	27	0	0	0	0	0	0	0	0	0	0	0	0	0	0	0	0	0	0	0	3	0	0	0	0	0	0	45	16	0	0	0	0	0	4	4	0	0	0	23	0	38	19
oligo_03505	Shewanella_oligo_03505	7	159	3	64	8	77	5	0	0	0	0	0	0	0	0	5	288	612	3	0	0	0	0	5	349	5	0	4	5	0	0	3	35	0	8	0	0	0	0	5	22	0	9	9	34	6	10	86
oligo_03503	Comamonadaceae_oligo_03503	7	3	0	0	0	11	3	0	0	0	4	0	0	0	0	0	10	0	8	3	0	0	4	10	0	0	0	5	4	7	0	0	0	3	0	5	0	0	0	0	0	4	0	8	8	8	7	4
oligo_03479	Pseudomonas_oligo_03479	3	0	8	5	0	1	0	0	5	0	0	0	3	0	6	5	6	0	3	0	5	0	0	0	0	0	0	8	0	7	9	0	10	0	0	0	0	0	5	0	0	0	6	6	0	9	0	0
oligo_03472	Pseudomonadaceae_oligo_03472	0	0	0	0	0	0	0	0	0	0	0	0	0	0	0	0	4	0	0	0	0	0	0	0	0	0	0	0	0	0	0	0	0	0	0	0	0	0	0	0	0	0	0	0	0	0	0	0
oligo_03457	Aeromonas_oligo_03457	7	5	12	15	8	17	5	0	11	4	13	4	0	3	16	13	24	4	11	13	0	4	14	14	0	3	5	18	6	9	7	12	5	7	6	12	0	4	7	8	11	10	10	7	39	15	9	12
oligo_03456	Enterobacteriaceae_oligo_03456	0	0	3	0	13	5	0	0	15	0	4	0	0	17	0	12	3	3	28	0	0	0	0	5	0	0	0	0	3	0	0	0	0	0	0	3	0	0	0	8	4	0	0	0	5	0	3	0
oligo_03455	Desulfobulbus_oligo_03455	5	4	3	5	5	4	0	0	3	0	3	0	0	0	3	5	5	0	5	0	0	0	6	5	0	0	0	5	0	0	0	3	0	5	0	4	0	0	0	4	5	4	0	4	3	3	0	0
oligo_03426	Smithella_oligo_03426	0	0	0	0	0	4	0	0	0	4	0	0	0	0	0	0	0	0	0	0	0	0	0	0	0	0	0	0	0	0	0	0	0	0	354	13	0	67	0	3	26	0	19	0	0	0	0	82
oligo_03417	Dorea_oligo_03417	14	0	51	91	5	98	44	155	42	51	48	50	30	96	110	135	44	75	27	92	107	60	64	141	24	53	54	69	20	125	39	77	121	83	42	79	46	4	70	34	98	73	68	44	44	85	29	26
oligo_03400	Arcobacter_oligo_03400	0	0	0	0	0	0	0	0	0	0	0	0	0	0	0	0	0	0	0	0	0	0	0	0	0	0	0	0	0	0	0	0	0	0	0	0	0	0	0	0	0	0	0	0	0	0	0	0
oligo_03393	Actinobacteria_oligo_03393	0	0	0	0	0	0	0	0	0	0	0	0	8	0	0	0	0	0	0	0	0	0	0	0	0	6	293	0	0	0	0	0	0	0	0	0	0	0	0	0	0	0	0	0	0	0	0	0
oligo_03391	Desulfobacter_oligo_03391	3	4	17	0	14	2	28	0	6	0	0	0	0	0	0	0	36	0	3	5	0	0	0	23	0	13	39	20	22	0	3	28	24	0	9	0	0	0	0	9	0	25	13	0	5	47	9	0
oligo_03367	Bacteroidetes_oligo_03367	0	0	0	0	0	0	0	0	0	0	0	0	0	0	0	0	3	0	0	0	0	0	0	0	14	17	11	0	0	0	0	0	0	0	0	0	7	0	0	3	13	0	0	0	0	0	0	0
oligo_03362	Dysgonomonas_oligo_03362	7	5	18	36	13	34	30	0	51	6	4	9	18	42	34	79	3	0	7	22	29	12	0	0	0	0	0	18	33	6	14	22	22	5	0	5	0	0	11	0	4	13	35	41	18	6	16	7
oligo_03360	Lactivibrio_oligo_03360	6	3	5	3	3	9	10	0	6	0	0	0	0	8	3	6	7	0	0	27	3	3	0	0	0	0	0	0	0	0	30	0	5	0	0	0	0	39	8	0	3	0	37	0	3	10	0	0
oligo_03339	Vibrio_oligo_03339	0	0	0	0	0	0	0	0	0	0	0	0	0	0	0	0	11	403	0	0	0	0	0	0	0	0	0	0	0	0	0	0	0	0	0	0	0	0	0	0	0	0	0	0	0	0	0	0
oligo_03338	Pseudomonas_oligo_03338	0	51	6	4	5	5	0	0	4	4	27	9	0	12	10	37	78	0	32	6	3	0	50	35	220	18	37	11	0	29	5	1596	158	26	10	42	0	0	7	17	25	30	36	4	20	15	10	0
oligo_03337	Pseudomonadaceae_oligo_03337	13	23	91	172	116	23	119	0	7	0	0	3	0	0	0	672	155	66	4	3	0	0	0	4	0	3	43	68	17	3	0	16	35	0	0	3	0	0	26	18	0	36	89	255	33	47	7	71
oligo_03320	Blautia_oligo_03320	6	0	0	0	0	0	0	12	0	0	0	0	0	3	0	0	0	0	0	0	3	0	0	0	0	0	0	0	0	0	7	0	0	0	0	0	0	5	5	0	0	4	0	0	0	0	0	0
oligo_03316	Trichococcus_oligo_03316	0	0	0	0	0	0	0	0	0	6	0	0	8	5	3	21	0	0	3	3	0	0	0	7	0	0	4	10	0	4	0	0	0	3	0	0	0	0	0	0	12	11	0	0	8	0	4	6
oligo_03302	Prevotella_oligo_03302	4	0	0	0	0	0	0	0	0	0	0	0	0	0	0	0	8	6	0	0	0	0	0	0	0	0	0	0	0	0	0	0	0	0	0	0	0	0	0	0	0	0	13	73	0	0	0	0
oligo_03299	Bosea_oligo_03299	0	0	0	0	0	0	0	0	0	0	0	0	0	0	0	0	0	0	0	0	0	0	0	0	0	0	0	0	0	0	0	0	0	0	0	0	0	22	0	0	0	0	0	0	0	0	0	0
oligo_03296	Mycobacterium_oligo_03296	0	9	0	0	0	0	0	0	9	0	0	0	0	0	0	0	80	0	3	0	0	0	0	0	0	0	0	0	0	11	0	0	0	0	0	0	0	46	0	0	0	3	0	0	0	4	10	0
oligo_03295	Prevotella_oligo_03295	16	0	0	0	0	0	3	0	0	0	0	0	0	0	69	0	0	0	0	0	0	0	0	7	0	0	91	0	0	0	0	0	0	0	0	0	0	0	0	9	0	0	0	0	0	0	0	4
oligo_03274	Pseudoxanthomonas_oligo_03274	0	0	0	0	0	0	0	0	0	0	0	0	0	0	0	0	0	0	0	0	0	0	0	0	0	0	0	0	0	0	0	0	0	0	0	0	0	0	0	6	0	0	0	0	0	0	0	0
oligo_03272	Thiothrix_oligo_03272	0	0	0	0	0	0	0	0	0	0	0	0	0	0	0	0	0	12	0	0	0	0	0	0	0	0	0	0	4	0	3	0	0	0	0	0	0	0	0	0	0	0	0	4	0	0	0	0
oligo_03271	Thiothrix_oligo_03271	0	6	0	0	12	7	20	0	23	0	0	0	4	114	6	0	0	3	10	0	0	7	0	0	0	58	10	17	23	4	0	0	0	0	0	0	0	0	35	9	36	0	0	7	10	0	4	6
oligo_03270	Thiothrix_oligo_03270	37	0	0	0	0	0	0	0	0	0	0	0	0	0	0	0	0	30	0	0	0	0	0	0	0	0	0	0	0	0	0	0	0	0	0	0	0	0	0	0	0	0	0	0	0	0	0	0
oligo_03269	Thiothrix_oligo_03269	0	0	0	0	0	0	0	0	0	0	0	0	0	0	0	0	20	106	0	0	21	0	0	0	0	0	0	11	0	0	0	3	0	0	0	0	0	0	4	0	0	0	0	7	0	3	0	0
oligo_03265	Eubacteriaceae_oligo_03265	0	0	3	6	0	0	0	0	8	0	0	0	0	5	0	0	0	0	0	24	0	0	0	0	0	3	0	0	0	0	0	0	0	0	0	0	0	0	0	0	0	0	0	0	4	6	0	0
oligo_03244	Eubacterium_oligo_03244	8	71	5	4	5	8	5	0	12	0	0	8	0	11	8	10	3	87	24	43	17	0	0	4	0	0	6	6	23	4	65	0	7	0	0	0	0	4	5	0	3	4	0	3	14	16	29	23
oligo_03241	Acetobacterium_oligo_03241	0	0	0	0	0	0	0	0	0	0	0	0	0	0	0	0	0	86	0	25	0	0	0	0	0	0	0	0	0	0	4	0	0	0	0	0	0	0	0	0	0	0	0	0	0	34	0	0
oligo_03238	Acetobacterium_oligo_03238	23	69	58	159	76	155	48	39	73	62	12	28	31	160	129	195	48	143	65	162	79	32	36	11	0	10	28	125	212	51	93	58	35	23	19	14	4	0	71	63	54	69	29	24	120	49	240	45
oligo_03218	Pseudomonas_oligo_03218	0	3	6	0	4	3	3	30	5	4	4	3	0	5	8	0	0	0	0	0	7	4	3	14	0	6	4	0	0	4	0	4	4	5	6	8	3	0	8	0	8	5	7	0	9	3	0	4
oligo_03215	Prevotellaceae_oligo_03215	9	5	32	30	14	26	15	53	21	17	27	17	9	55	34	34	24	26	10	40	31	21	31	45	7	20	22	21	9	48	20	46	38	27	12	21	10	0	23	6	31	28	36	7	20	31	15	8
oligo_03214	Lachnospiraceae_oligo_03214	5	0	3	8	9	12	7	15	6	6	6	3	4	20	12	19	0	0	5	6	5	4	42	13	7	18	4	8	0	8	0	4	0	11	3	3	10	0	5	0	4	10	10	0	0	8	5	0
oligo_03212	Coprococcus_oligo_03212	5	6	21	47	33	56	21	67	25	31	40	32	14	40	51	70	33	29	15	44	45	46	20	93	14	38	42	36	13	57	25	49	90	50	26	22	31	0	53	13	37	31	60	19	39	38	15	16
oligo_03189	Cloacibacterium_oligo_03189	0	4	0	0	3	2	0	0	0	3	0	0	0	33	0	12	0	0	0	3	0	0	0	3	0	3	0	0	0	6	0	8	204	0	0	0	4	0	0	0	0	3	3	0	3	0	0	0
oligo_03177	Porphyromonadaceae_oligo_03177	0	4	9	4	0	12	3	0	0	0	0	0	0	0	0	6	0	8	0	0	0	0	0	0	0	0	0	5	3	0	0	0	0	0	0	0	0	0	0	0	0	0	0	0	0	0	0	0
oligo_03162	Bacteroidales_oligo_03162	0	0	0	0	0	0	0	368	0	0	0	0	0	0	0	0	0	0	0	0	0	0	0	0	0	0	0	0	0	0	0	0	0	0	0	0	0	0	0	0	0	0	0	0	0	0	0	0
oligo_03157	Prevotella_oligo_03157	0	0	0	3	0	0	0	0	5	0	13	0	3	0	5	0	4	6	3	0	7	5	0	0	0	0	0	0	0	4	0	0	9	0	0	13	3	0	10	0	12	3	7	9	0	0	3	0
oligo_03155	Saprospiraceae_oligo_03155	0	0	0	0	0	0	0	0	0	0	0	0	0	0	74	0	0	0	0	0	0	0	0	0	0	0	20	0	0	0	0	0	0	0	0	0	0	0	0	0	0	0	0	0	0	0	0	0
oligo_03152	Bacteroidales_oligo_03152	4	0	0	6	3	4	0	22	0	0	0	0	0	0	0	0	0	0	0	0	0	0	0	0	0	0	0	0	0	0	0	0	0	0	0	0	4	0	13	0	0	0	0	0	0	0	3	0
oligo_03145	Prevotella_oligo_03145	9	0	0	0	0	0	4	105	4	0	0	0	0	0	4	0	8	0	0	0	0	0	3	7	0	0	0	0	0	0	11	0	0	0	0	0	4	166	13	0	0	0	3	16	5	0	0	0
oligo_03140	Pseudomonas_oligo_03140	4	0	5	0	0	0	0	0	3	0	0	0	0	13	11	0	5	0	0	0	24	12	0	0	0	0	0	0	0	3	14	0	0	0	0	5	0	0	12	0	11	0	0	7	0	0	3	0
oligo_03137	Prevotella_oligo_03137	0	0	0	15	5	3	9	5	3	3	0	0	0	19	3	0	0	0	4	0	5	0	0	0	0	0	0	0	0	0	0	0	0	0	4	0	0	0	54	5	77	0	0	0	0	0	7	4
oligo_03130	Bacteroidetes_oligo_03130	3	0	0	0	0	0	0	194	0	0	0	0	0	0	0	0	0	3	0	0	4	0	0	0	0	0	0	0	0	0	21	0	0	0	0	0	0	101	5	0	0	0	0	3	0	0	0	0
oligo_03129	Bacteroidales_oligo_03129	16	19	7	6	0	2	8	44	0	0	0	0	0	0	9	0	36	3	3	0	0	0	0	0	0	3	0	0	5	0	13	0	0	0	5	0	6	872	10	0	3	6	0	3	0	7	0	0
oligo_03128	Flectobacillus_oligo_03128	0	0	0	0	0	0	0	0	0	0	0	0	0	0	0	0	0	0	0	0	0	0	0	0	0	0	0	0	0	0	0	0	0	0	17	0	0	0	0	0	0	0	0	0	0	0	0	0
oligo_03106	Bacteroides_oligo_03106	13	0	0	13	0	3	0	0	5	6	0	3	0	3	4	0	0	0	0	0	0	0	107	22	7	13	12	0	15	0	0	0	0	4	10	0	26	0	15	0	34	0	0	0	10	0	15	0
oligo_03094	Aquaspirillum_oligo_03094	25	7	4	49	0	11	0	0	12	3	0	0	0	11	19	5	17	0	67	0	0	6	4	0	3	0	0	13	4	4	4	0	0	0	0	0	0	5	12	0	13	0	0	0	5	0	15	4
oligo_03087	Aquaspirillum_oligo_03087	167	0	4	0	0	0	0	0	0	0	0	0	0	0	0	0	0	4	3	4	0	0	0	0	0	0	0	6	0	0	0	0	0	0	0	0	0	0	0	0	0	0	4	3	0	3	0	0
oligo_03086	Aquaspirillum_oligo_03086	489	25	150	20	10	9	33	0	11	0	0	0	0	10	12	5	27	31	29	17	5	3	0	0	0	0	0	19	3	0	10	4	0	0	0	0	0	5	15	0	0	5	15	17	0	8	0	0
oligo_03085	Aquaspirillum_oligo_03085	242	9	129	22	4	6	31	0	5	0	0	0	0	10	7	4	34	12	13	21	0	0	0	0	0	0	0	21	8	0	9	0	4	0	0	0	0	0	8	0	0	0	9	12	0	12	0	0
oligo_03027	Brevundimonas_oligo_03027	3	51	0	0	3	1	0	0	0	0	0	0	0	6	0	4	27	0	0	5	0	7	11	0	0	0	0	8	0	11	3	0	0	0	12	5	0	0	7	9	12	0	0	0	0	0	0	8
oligo_03025	Chitinophagaceae_oligo_03025	0	0	0	0	0	1	0	0	3	0	0	0	33	0	0	5	0	0	0	0	3	4	0	6	0	4	36	0	0	11	0	0	0	0	4	0	0	0	0	8	5	5	0	0	0	0	0	3
oligo_03024	Mitsuokella_oligo_03024	0	0	0	0	0	0	0	0	0	0	0	0	0	0	7	0	0	0	0	0	353	0	0	0	0	0	0	0	0	0	0	0	0	0	0	0	0	0	0	0	0	0	0	0	0	0	0	0
oligo_03022	Leptotrichiaceae_oligo_03022	0	0	0	0	0	0	0	0	0	0	0	0	0	0	0	0	0	0	0	17	0	0	0	0	0	0	0	14	0	0	29	9	7	0	0	0	0	0	0	0	0	0	70	73	0	33	0	0
oligo_03020	Rhodobacteraceae_oligo_03020	0	0	0	0	0	0	0	0	0	0	0	0	0	0	0	0	0	0	0	0	0	0	0	0	0	0	0	0	0	0	0	0	0	0	0	0	0	0	0	0	0	0	0	0	0	0	0	0
oligo_03018	Alphaproteobacteria_oligo_03018	0	0	0	0	0	0	0	0	0	0	0	0	0	0	0	0	0	0	0	0	0	0	0	0	0	0	0	0	0	0	183	0	0	0	0	0	0	0	0	0	0	0	0	0	0	0	0	0
oligo_03016	Succinispira_oligo_03016	0	0	0	0	0	0	0	0	0	0	0	0	14	0	0	0	0	0	0	0	0	0	0	0	0	0	0	0	0	0	0	0	0	0	5	0	0	0	0	0	0	0	0	0	0	0	0	0
oligo_03014	Prolixibacteraceae_oligo_03014	0	0	0	0	0	0	0	0	0	0	0	0	0	0	0	0	0	0	0	0	0	0	0	0	0	0	0	0	0	0	0	0	0	0	0	0	0	0	0	0	0	0	0	0	0	0	0	0
oligo_03008	Insolitispirillum_oligo_03008	15	6	0	0	3	1	0	0	6	0	0	0	0	0	0	0	4	3	0	0	0	3	0	0	0	0	0	3	0	0	3	0	0	0	0	0	0	0	4	0	0	0	3	0	0	0	0	0
oligo_02994	Ruminococcaceae_oligo_02994	0	8	0	0	0	2	5	0	6	0	0	0	3	0	6	0	0	0	0	0	5	10	0	0	0	7	5	3	9	0	0	0	0	0	5	0	0	0	9	47	6	0	0	0	8	0	3	0
oligo_02972	Holophaga_oligo_02972	10	0	13	0	0	4	5	0	0	0	0	0	0	0	3	3	16	3	0	7	0	0	0	0	0	0	0	6	3	0	0	3	0	0	0	0	0	0	0	0	0	3	25	4	4	15	0	0
oligo_02961	Opitutus_oligo_02961	21	16	3	3	3	2	10	7	5	0	0	0	0	0	4	0	25	28	0	0	0	3	0	0	0	0	0	0	5	0	0	0	0	0	0	0	0	6	7	0	0	4	0	6	3	0	0	0
oligo_02912	Comamonadaceae_oligo_02912	0	0	0	0	0	0	0	0	0	0	0	0	0	0	0	0	0	0	0	8	0	0	0	0	0	0	0	0	0	0	0	7	0	0	0	0	0	0	0	0	0	0	0	0	0	16	0	0
oligo_02909	Azonexus_oligo_02909	0	0	0	0	0	0	3	0	0	0	0	0	0	5	3	0	5	4	0	87	0	0	0	0	0	0	0	10	0	0	7	60	3	0	0	0	0	0	0	0	0	6	23	18	0	77	0	0
oligo_02897	Streptococcus_oligo_02897	0	0	0	0	0	0	0	0	0	0	0	43	16	0	0	0	0	0	0	3	0	0	0	0	0	0	0	0	0	4	3	0	0	0	0	0	0	0	0	0	0	0	0	0	0	38	0	0
oligo_02895	Streptococcus_oligo_02895	0	0	5	0	0	0	3	0	0	0	0	0	0	0	0	0	0	0	0	19	0	0	0	0	0	0	0	4	0	0	0	13	0	0	0	0	0	0	0	0	0	4	4	3	0	20	0	0
oligo_02894	Streptococcus_oligo_02894	0	0	179	0	0	1	201	0	58	0	0	125	73	190	76	25	111	105	23	3978	55	0	0	0	3	0	0	302	9	54	402	1970	219	0	0	0	0	0	0	5	0	189	873	706	30	3743	7	0
oligo_02844	Cytophagales_oligo_02844	0	0	0	0	0	0	0	0	0	0	0	0	85	0	0	0	0	0	0	0	0	0	0	0	0	0	0	0	0	0	0	0	0	0	0	0	0	0	0	3	6	0	0	0	0	0	0	0
oligo_02830	Cytophagales_oligo_02830	4	0	0	0	0	0	0	0	0	0	0	0	0	0	12	0	0	0	0	0	0	0	0	0	0	0	4	0	0	0	0	0	0	0	0	0	0	0	0	20	0	0	0	0	0	0	0	0
oligo_02824	Paracoccus_oligo_02824	0	0	0	4	0	12	0	0	0	0	3	0	0	4	0	0	0	0	0	0	0	0	0	0	3	0	0	0	0	0	0	0	32	3	0	0	8	0	0	0	4	0	0	0	4	0	28	5
oligo_02823	Phascolarctobacterium_oligo_02823	8	19	19	23	27	17	12	10	10	17	27	20	6	34	22	47	23	28	22	35	13	7	43	35	4	22	27	15	8	51	36	15	39	8	4	37	26	0	29	3	18	19	27	6	24	28	11	0
oligo_02801	Arcobacter_oligo_02801	8	0	6	7	0	9	0	0	0	0	0	0	0	0	5	0	0	0	7	0	0	0	0	0	0	0	0	0	5	0	6	0	0	0	0	0	0	0	0	0	0	0	8	7	4	3	0	0
oligo_02791	Cloacibacillus_oligo_02791	32	13	53	11	20	18	38	4	72	6	7	18	6	77	26	103	16	4	16	223	63	33	9	3	0	6	11	14	37	28	116	3	7	0	5	15	0	3	51	0	19	17	9	9	11	82	10	0
oligo_02788	Synergistaceae_oligo_02788	0	0	6	30	15	36	3	0	7	5	0	6	3	19	4	37	0	0	0	14	7	0	0	13	0	0	0	16	30	15	6	13	7	0	0	5	0	0	3	0	4	13	7	5	20	9	18	4
oligo_02756	Amaricoccus_oligo_02756	6	0	14	4	17	4	4	0	11	0	0	0	3	3	9	14	0	0	0	13	7	3	0	4	0	0	0	0	0	0	0	4	6	0	0	0	0	0	0	4	0	0	3	0	6	6	0	3
oligo_02755	Paracoccus_oligo_02755	0	0	22	7	12	3	40	0	19	0	9	44	63	7	13	64	7	3	5	64	69	12	0	0	0	0	0	53	9	29	29	43	24	0	0	4	0	0	14	16	0	15	40	28	15	32	8	3
oligo_02724	Flavonifractor_oligo_02724	0	0	0	6	0	4	4	31	0	3	6	0	0	0	4	0	0	0	0	0	6	5	0	8	7	3	6	4	0	0	0	0	0	0	0	4	9	0	6	0	10	0	6	3	3	0	3	0
oligo_02717	Clostridiales_oligo_02717	3	5	0	0	0	4	0	12	3	4	0	0	3	0	3	0	0	0	0	0	5	3	8	3	18	3	4	0	0	0	0	0	0	0	4	0	0	0	5	0	3	0	0	0	0	0	0	0
oligo_02711	Arcobacter_oligo_02711	8	0	3	0	0	2	3	0	0	0	0	0	0	0	0	0	0	0	0	0	0	0	0	0	0	0	0	3	5	0	6	0	4	0	0	0	0	0	5	0	0	0	8	4	0	0	0	0
oligo_02704	Arcobacter_oligo_02704	0	0	0	0	0	0	0	0	0	0	0	0	0	0	0	0	0	0	0	0	0	0	0	0	0	0	0	0	0	0	0	0	0	0	0	0	0	0	0	0	0	0	0	0	4	0	0	0
oligo_02702	Flavonifractor_oligo_02702	0	0	0	0	0	5	11	25	0	4	8	0	0	3	5	0	0	0	0	0	6	5	0	12	0	0	0	0	0	0	0	0	0	0	0	3	8	0	6	0	6	3	0	0	0	0	0	0
oligo_02696	Bacteroidales_oligo_02696	0	6	3	7	3	3	0	4	0	4	7	3	5	6	13	5	8	8	0	0	13	8	4	9	0	3	4	0	0	3	0	0	5	7	0	6	10	0	0	0	7	12	7	3	4	0	0	4
oligo_02694	Propionispira_oligo_02694	0	0	0	0	0	0	0	0	0	0	0	0	0	0	0	0	0	0	0	0	0	0	0	0	0	0	0	0	0	0	0	0	0	0	0	0	0	0	0	0	42	0	0	0	9	0	0	4
oligo_02679	Rhizobium_oligo_02679	0	0	3	4	0	7	0	0	5	14	17	0	6	6	10	7	12	36	6	10	3	10	6	4	0	11	0	6	5	7	6	0	23	11	8	6	6	0	8	0	7	8	11	0	3	9	4	0
oligo_02678	Terrisporobacter_oligo_02678	0	0	0	3	0	10	0	0	0	0	0	0	0	0	0	0	0	0	0	0	0	0	0	0	0	0	0	0	3	0	0	0	0	0	0	0	0	0	0	0	0	0	0	0	15	0	10	0
oligo_02661	Oscillibacter_oligo_02661	6	0	5	9	0	6	11	46	0	12	13	0	4	4	13	4	7	5	0	5	17	17	9	27	12	8	10	0	4	0	3	0	0	6	10	8	30	0	17	0	11	10	8	6	0	14	0	4
oligo_02646	Sphaerotilus_oligo_02646	4	0	0	0	0	0	5	0	6	0	0	3	0	4	0	0	3	5	0	0	0	7	0	0	0	0	0	0	0	0	0	0	0	0	0	0	0	0	0	0	0	0	4	4	0	0	3	0
oligo_02640	Novispirillum_oligo_02640	12	0	0	0	3	0	3	0	0	0	0	0	0	0	0	0	0	0	3	0	0	0	0	0	0	0	0	0	0	0	0	0	0	0	0	0	0	0	0	0	0	0	0	0	0	0	0	0
oligo_02632	Actinomycetales_oligo_02632	0	3	0	0	0	0	0	0	0	5	0	0	0	0	0	0	0	0	0	0	0	0	8	3	0	0	3	0	0	0	0	0	0	0	5	0	8	0	0	0	0	0	0	0	3	0	3	4
oligo_02623	Rhodocyclaceae_oligo_02623	3	0	5	0	0	0	0	0	23	0	3	0	0	8	0	8	5	0	0	0	8	0	3	3	0	0	0	0	0	4	4	0	0	0	0	0	0	5	4	0	0	0	4	4	0	0	0	0
oligo_02615	Azospira_oligo_02615	24	6	39	10	7	17	17	0	5	6	0	3	0	3	6	0	6	3	12	4	7	9	5	7	3	0	0	5	11	0	19	0	0	7	13	0	7	3	21	0	9	8	15	6	13	0	4	7
oligo_02600	Prevotella_oligo_02600	36	0	0	0	4	0	0	0	0	0	0	0	0	0	0	0	0	15	0	0	0	0	0	0	0	0	0	0	0	0	0	0	0	0	0	0	0	0	12	0	0	0	4	0	0	0	0	0
oligo_02594	Megamonas_oligo_02594	4	0	0	0	0	0	0	0	0	0	0	0	0	0	0	0	0	0	0	0	0	0	0	0	0	0	0	0	0	0	0	0	0	0	0	0	0	0	0	0	0	0	0	0	0	0	0	0
oligo_02591	Rhodocyclaceae_oligo_02591	0	0	0	0	0	38	0	0	0	0	0	0	0	0	0	0	41	0	6	0	0	0	0	0	0	0	0	105	0	0	0	0	0	0	0	0	0	0	0	0	0	0	4	0	0	108	19	7
oligo_02547	Acidovorax_oligo_02547	0	0	0	0	4	1	4	0	5	0	8	4	3	9	6	8	0	0	0	5	8	7	4	0	0	0	0	0	6	9	3	6	0	3	0	0	0	0	4	0	0	5	4	12	0	0	0	0
oligo_02541	Neisseriaceae_oligo_02541	0	0	31	0	0	0	0	0	135	0	0	5	0	14	0	3	0	8	0	27	30	3	0	0	0	0	0	18	0	35	17	149	39	0	0	0	0	0	0	0	0	9	106	74	8	28	0	0
oligo_02536	Neisseriaceae_oligo_02536	0	3	0	5	11	10	0	0	0	3	0	0	0	0	0	0	0	0	3	0	0	0	0	0	0	0	0	0	0	0	0	0	0	3	0	0	0	0	0	3	0	0	0	3	10	0	4	0
oligo_02534	Uruburuella_oligo_02534	0	15	25	19	49	8	34	0	47	10	4	17	11	37	38	73	6	0	3	26	19	11	7	20	3	0	0	31	20	28	32	29	12	0	0	8	3	4	10	8	3	18	7	14	25	66	7	0
oligo_02530	Neisseriaceae_oligo_02530	0	6	18	31	87	8	20	0	29	0	0	6	3	11	10	25	0	0	0	7	6	0	0	0	0	0	0	87	23	7	10	15	0	0	0	0	0	0	5	10	0	9	3	0	24	0	0	0
oligo_02523	Uruburuella_oligo_02523	0	0	9	3	14	9	22	0	5	0	0	3	0	17	23	21	30	0	5	207	11	0	0	0	0	0	0	10	6	3	4	13	0	0	0	0	0	0	6	9	0	0	3	20	4	24	0	0
oligo_02520	Uruburuella_oligo_02520	98	229	491	399	1383	347	812	15	654	132	118	355	213	673	596	1548	98	23	112	504	299	137	105	351	6	31	35	711	353	448	459	638	160	95	48	160	34	33	277	241	88	341	187	226	385	1307	122	94
oligo_02504	Zoogloea_oligo_02504	13	7	6	4	8	3	6	3	14	0	9	0	7	15	18	8	13	0	7	4	52	11	6	0	0	4	9	0	7	9	5	0	0	0	7	6	4	6	68	49	45	7	5	37	14	3	0	0
oligo_02499	Zoogloea_oligo_02499	362	37	172	0	0	0	23	0	116	0	4	7	0	43	27	93	316	184	30	219	124	25	0	0	0	0	0	31	5	32	61	6	0	0	0	17	4	22	204	3	20	6	3	179	0	167	0	0
oligo_02488	Neisseriaceae_oligo_02488	0	0	0	0	3	7	0	0	0	0	0	0	0	0	0	0	0	0	0	0	0	0	0	0	0	0	0	0	4	0	0	0	0	0	0	0	0	0	0	0	0	0	0	0	4	0	9	7
oligo_02481	Acidovorax_oligo_02481	0	6	0	0	4	3	0	0	0	0	0	6	0	0	0	0	0	0	0	0	0	0	10	6	0	3	7	0	0	0	0	0	0	6	4	0	0	0	0	3	5	0	0	0	4	0	0	3
oligo_02460	Lachnospiraceae_oligo_02460	0	0	0	0	14	0	0	0	0	0	0	4	0	0	0	0	0	0	0	0	0	0	0	0	0	0	0	0	0	0	17	11	0	0	0	0	0	0	0	0	0	12	8	0	20	0	7	10
oligo_02455	Desulfomicrobium_oligo_02455	0	0	4	5	4	5	8	0	0	3	0	0	0	0	0	0	13	3	0	11	0	0	0	0	0	0	0	19	0	0	4	0	0	0	0	0	0	0	0	0	0	0	4	0	0	15	0	0
oligo_02434	Clostridium XlVb_oligo_02434	0	0	4	7	0	7	3	6	0	0	0	0	0	4	4	5	0	0	3	0	3	4	4	10	0	0	0	0	0	0	0	0	0	4	0	0	4	0	5	0	4	3	3	0	0	3	0	0
oligo_02426	Prevotella_oligo_02426	4	13	0	5	5	0	10	8	10	18	17	14	7	9	34	0	13	38	9	0	5	13	63	11	4	47	16	0	4	0	7	0	3	14	11	45	42	0	30	0	46	12	0	5	0	0	0	0
oligo_02424	Desulfomicrobium_oligo_02424	6	12	18	37	19	48	37	0	27	9	0	3	6	4	8	18	12	0	17	11	0	0	0	13	0	9	14	23	39	16	0	16	17	0	4	4	0	0	5	7	12	15	10	0	29	0	17	7
oligo_02423	Desulfomicrobium_oligo_02423	3	7	8	32	18	30	25	0	0	8	0	0	0	5	0	12	16	0	0	38	0	0	0	5	0	0	10	42	21	14	0	16	19	0	3	0	0	0	0	7	4	4	8	9	9	22	8	4
oligo_02401	Leuconostoc_oligo_02401	0	0	4	0	0	1	0	0	11	19	8	5	0	111	4	5	3	0	18	8	9	5	0	3	0	0	3	0	3	6	21	3	0	0	12	0	0	51	0	0	0	4	3	0	0	6	0	363
oligo_02395	Bacteria_oligo_02395	0	0	0	0	0	3	0	0	0	0	0	0	0	0	0	0	0	0	0	0	7	0	0	0	0	0	0	0	0	0	0	0	0	0	0	0	0	0	0	0	5	0	0	0	0	0	0	0
oligo_02390	Weissella_oligo_02390	0	0	3	0	0	4	0	0	4	0	0	0	0	0	0	5	0	0	6	10	0	3	0	0	0	0	0	0	0	0	0	0	0	0	0	0	3	4	4	0	0	0	5	0	0	4	0	66
oligo_02385	Flavobacteriaceae_oligo_02385	0	0	5	0	5	3	0	0	6	0	0	0	0	7	3	0	0	0	0	0	6	0	0	0	0	0	0	0	3	0	0	3	0	0	0	0	0	0	5	0	0	0	3	11	0	0	0	0
oligo_02375	Propionivibrio_oligo_02375	0	0	15	4	12	12	5	0	34	0	13	6	8	26	0	0	0	0	10	0	15	5	4	0	0	0	0	0	16	14	0	3	0	13	0	14	0	0	34	5	3	9	7	17	0	0	0	0
oligo_02372	Enhydrobacter_oligo_02372	0	0	7	0	3	7	4	0	21	0	4	4	0	14	3	0	0	0	5	0	11	0	0	0	0	0	3	0	5	3	0	3	0	4	0	3	0	0	11	0	0	4	5	5	0	0	3	0
oligo_02371	Bifidobacterium_oligo_02371	0	0	8	0	0	0	4	5	46	0	0	0	0	0	0	0	0	9	0	5	0	0	0	0	0	0	0	0	0	0	0	0	0	0	44	0	0	3	0	0	0	0	0	0	4	6	0	0
oligo_02368	Enhydrobacter_oligo_02368	120	201	1052	643	514	1171	399	15	2792	110	1298	1167	1207	3569	994	328	112	17	1013	10	3568	473	383	9	63	13	379	200	1632	2025	77	354	273	1559	141	1909	81	110	2609	753	247	879	1317	1638	361	24	556	96
oligo_02366	Butyricimonas_oligo_02366	8	0	3	3	0	4	4	15	0	4	0	0	0	0	0	0	5	3	0	0	0	0	5	4	0	11	3	0	3	0	4	0	0	4	0	0	4	0	0	0	4	0	3	0	0	0	0	0
oligo_02344	Paraprevotella_oligo_02344	0	10	4	12	4	11	8	21	0	6	5	0	0	0	7	0	16	11	5	0	3	21	68	15	4	19	8	5	0	0	3	0	0	6	9	18	10	0	21	0	16	9	14	6	3	0	0	0
oligo_02343	Cytophagaceae_oligo_02343	0	0	0	0	0	0	0	0	0	0	0	0	0	0	0	0	0	0	0	0	0	0	0	0	0	0	0	0	0	0	0	0	0	0	0	0	0	0	0	0	0	0	0	0	0	0	0	0
oligo_02340	Pedobacter_oligo_02340	0	4	0	0	0	9	0	24	0	4	4	0	0	0	0	0	0	0	0	0	0	0	10	0	3	9	0	0	0	0	0	0	0	0	3	4	3	0	9	3	3	0	7	0	4	0	3	0
oligo_02313	Ochrobactrum_oligo_02313	0	7	0	0	4	0	0	0	0	0	0	0	0	0	0	14	9	229	0	7	7	5	0	8	0	0	5	0	0	0	0	0	0	0	0	9	0	0	8	0	10	7	3	0	0	0	0	0
oligo_02312	Brucellaceae_oligo_02312	0	5	0	3	3	3	0	0	6	5	0	8	0	0	0	0	19	638	4	0	0	0	3	77	0	0	22	0	4	0	0	0	0	11	0	18	7	0	3	11	0	0	0	0	8	0	5	0
oligo_02305	Desulfovibrio_oligo_02305	0	0	4	29	34	64	5	0	9	3	0	3	0	3	3	0	0	0	0	0	0	0	0	0	0	0	0	0	10	7	0	6	4	6	3	9	0	0	0	4	6	15	0	0	27	0	11	6
oligo_02304	Rivicola_oligo_02304	0	0	3	0	0	1	3	0	0	4	0	5	0	3	3	0	0	7	0	0	4	0	3	0	0	0	3	0	0	0	0	0	5	0	0	5	3	0	0	0	0	3	0	0	0	0	0	0
oligo_02275	Myxococcales_oligo_02275	0	0	5	3	0	2	0	0	5	3	5	0	0	4	0	3	0	9	0	8	3	3	3	0	0	4	0	0	3	0	7	3	23	0	4	6	0	0	6	0	7	5	6	4	0	8	5	0
oligo_02258	Ruminococcaceae_oligo_02258	0	0	0	0	0	0	7	0	0	0	0	0	0	0	0	4	0	0	0	0	4	0	0	0	0	0	0	0	0	0	26	0	0	0	0	0	0	67	4	0	0	0	3	0	0	5	0	0
oligo_02252	Clostridiales_oligo_02252	0	0	0	0	0	0	0	0	0	0	0	0	0	0	0	0	0	0	0	0	0	0	0	0	0	0	0	0	0	0	0	0	0	0	0	0	0	157	0	0	0	0	0	0	0	0	0	0
oligo_02245	Clostridiales_oligo_02245	26	19	19	14	13	11	21	6	29	4	0	6	4	17	12	29	22	12	10	39	26	7	3	0	0	0	5	10	18	6	18	5	5	0	0	0	0	36	30	4	4	4	45	6	3	21	5	0
oligo_02240	Saccharofermentans_oligo_02240	20	3	8	11	0	4	12	12	0	4	0	3	0	13	19	6	40	36	12	5	0	0	0	0	0	0	0	11	0	3	7	0	59	0	19	0	21	13	4	0	0	6	0	11	0	25	0	6
oligo_02237	Streptococcus_oligo_02237	0	0	0	0	0	2	0	0	0	0	6	3	0	3	14	4	6	11	0	0	9	5	4	5	3	0	0	3	5	0	0	0	6	0	4	14	4	0	3	0	12	3	0	0	5	6	0	0
oligo_02235	Clostridiales_oligo_02235	22	15	12	18	4	24	9	6	31	0	3	0	3	28	14	20	18	11	8	24	63	14	0	3	0	6	8	11	6	6	11	0	0	0	5	3	0	43	27	3	6	4	37	0	11	5	0	0
oligo_02222	Ruminococcaceae_oligo_02222	3	8	6	10	6	7	4	3	7	4	10	7	0	7	7	3	18	12	4	7	16	9	27	10	7	7	10	9	8	16	13	3	9	10	3	9	4	0	6	3	19	9	27	13	8	22	0	4
oligo_02216	Porphyromonadaceae_oligo_02216	7	0	6	0	0	0	4	14	5	3	0	0	0	13	0	0	4	0	0	6	0	0	0	4	0	0	0	0	0	0	4	0	0	0	0	0	0	6	5	0	0	0	0	0	3	0	0	0
oligo_02211	Veillonellaceae_oligo_02211	3	0	6	0	0	0	3	3	28	0	0	8	3	16	4	0	0	0	0	5	7	0	6	17	0	0	0	7	0	0	0	0	0	0	3	0	0	0	16	0	0	4	10	7	0	4	0	0
oligo_02209	Pectinatus_oligo_02209	4	12	3	0	0	1	3	0	3	0	4	7	9	30	0	9	7	0	0	4	29	18	18	8	0	0	0	0	0	3	8	0	0	14	0	6	14	0	5	0	0	0	0	6	0	8	0	0
oligo_02207	Acidaminococcus_oligo_02207	6	10	10	12	11	9	11	35	0	5	8	5	7	34	22	24	30	17	0	0	5	20	46	71	97	46	18	6	5	5	9	3	0	9	10	19	14	10	26	0	20	14	29	6	10	9	8	6
oligo_02199	Ruminococcaceae_oligo_02199	7	0	6	7	8	4	7	21	5	5	8	7	0	11	12	9	7	7	5	8	6	0	26	31	7	12	6	4	4	5	5	3	0	3	6	10	4	0	17	0	5	5	12	0	6	15	0	4
oligo_02194	Saprospiraceae_oligo_02194	0	4	0	4	0	3	7	0	9	3	0	0	10	8	9	7	4	0	0	11	12	3	3	0	0	0	3	0	3	7	3	3	6	0	0	4	0	0	5	10	3	0	0	4	0	0	0	0
oligo_02192	Dialister_oligo_02192	0	0	0	0	0	1	0	0	10	0	0	0	0	0	0	0	0	5	0	4	5	0	0	0	0	0	0	0	0	0	3	3	4	3	0	0	6	0	0	0	0	4	0	4	0	11	0	0
oligo_02181	Acidovorax_oligo_02181	0	6	0	4	15	4	0	0	3	0	0	0	0	0	0	0	8	223	0	4	3	0	0	7	0	0	0	0	3	0	0	4	18	4	0	0	5	0	0	5	3	0	0	5	0	4	4	0
oligo_02178	Rhizobium_oligo_02178	0	3	0	0	0	1	0	0	0	3	0	3	0	0	0	0	3	10	0	0	0	0	0	5	3	3	0	4	0	0	0	0	0	0	3	0	0	0	0	3	0	0	0	0	3	0	0	0
oligo_02163	Beijerinckiaceae_oligo_02163	3	0	0	0	0	0	0	0	0	0	0	0	0	0	43	0	0	0	0	0	0	0	0	0	0	29	1092	0	0	0	0	0	0	0	0	0	0	0	0	0	0	0	0	0	0	0	0	0
oligo_02162	Clostridiales_oligo_02162	0	4	0	10	10	16	4	0	13	6	7	4	6	0	7	22	8	28	11	6	23	11	7	11	13	13	14	6	8	9	0	8	3	3	0	9	7	0	16	18	6	7	0	9	0	7	7	0
oligo_02160	Trichococcus_oligo_02160	0	0	3	3	0	0	3	0	0	0	0	3	0	3	0	0	14	212	0	3	3	0	0	0	0	0	0	0	0	0	0	3	3	0	0	0	0	0	0	0	0	0	0	5	0	0	0	0
oligo_02159	Rhodocyclaceae_oligo_02159	0	0	0	0	0	0	0	0	0	0	0	0	0	0	0	0	0	0	0	0	0	0	0	0	0	0	0	0	0	0	0	0	0	0	0	0	0	0	0	0	0	0	0	0	0	0	0	0
oligo_02151	Lutibacter_oligo_02151	0	0	0	0	0	0	0	0	0	0	0	0	0	0	0	0	0	0	0	0	0	0	0	0	0	0	0	0	0	0	0	0	0	0	0	0	0	0	0	0	0	0	0	0	8	0	3	12
oligo_02150	Lutibacter_oligo_02150	0	0	0	0	0	11	0	0	0	0	0	0	0	0	0	0	0	0	0	0	0	0	0	0	0	0	0	0	4	0	0	0	0	0	4	0	0	0	0	0	0	0	0	0	31	0	33	100
oligo_02149	Rhodocyclaceae_oligo_02149	0	0	0	0	0	0	0	0	0	0	0	0	0	0	0	0	0	0	0	0	0	0	0	0	0	0	0	0	0	4	0	0	0	0	16	0	0	0	0	0	0	0	0	0	0	0	0	3
oligo_02140	Alphaproteobacteria_oligo_02140	0	4	0	6	3	1	4	3	6	0	0	0	0	0	5	0	5	0	0	0	3	4	0	0	0	0	0	0	3	0	0	0	0	0	0	0	0	0	11	0	0	0	0	0	0	0	0	3
oligo_02131	Anaerofilum_oligo_02131	5	0	4	6	0	2	7	0	7	0	0	0	0	5	5	6	0	7	0	5	11	0	0	0	0	0	0	0	10	0	7	3	0	0	0	6	0	0	6	0	0	0	0	0	0	17	0	0
oligo_02123	Thiothrix_oligo_02123	0	25	0	5	6	2	0	0	0	0	3	14	5	9	3	3	7	0	7	11	5	10	5	16	7	4	4	4	4	10	0	0	6	0	0	4	4	0	3	12	0	0	0	0	3	3	0	7
oligo_02122	Pseudomonadaceae_oligo_02122	0	0	0	0	0	0	0	0	0	0	12	14	0	50	0	8	0	0	0	0	4	0	4	3	0	0	3	0	0	6	3	0	0	0	0	0	0	214	0	0	0	0	0	0	0	0	0	127
oligo_02114	Empedobacter_oligo_02114	0	20	0	22	3	16	3	0	0	0	0	0	0	5	6	0	0	0	0	0	0	0	0	0	0	0	0	0	15	0	5	0	0	6	0	4	0	0	0	3	0	0	0	0	6	0	0	3
oligo_02061	Comamonadaceae_oligo_02061	8	0	0	0	0	0	7	0	5	0	0	0	0	0	0	7	0	0	0	10	21	0	0	0	0	0	0	0	0	0	5	0	3	0	0	0	0	0	12	0	0	0	0	0	0	3	0	0
oligo_02048	Veillonellaceae_oligo_02048	0	5	0	0	0	4	4	5	3	0	0	0	0	4	3	6	0	0	0	6	0	6	6	3	0	3	9	7	0	0	4	3	3	3	0	0	0	0	6	0	0	0	8	0	0	0	3	0
oligo_02046	Firmicutes_oligo_02046	0	4	8	4	9	20	3	4	5	5	3	5	7	10	0	15	4	0	6	10	8	0	9	7	0	3	8	8	3	15	4	16	16	10	5	4	0	0	6	0	0	4	12	4	8	10	7	3
oligo_02045	Clostridiales_oligo_02045	0	9	10	23	12	31	11	19	30	13	15	22	10	15	12	24	11	41	12	11	34	14	30	4	4	4	3	19	7	40	10	48	53	40	7	28	10	0	29	8	39	21	35	17	24	18	19	14
oligo_02044	Ruminococcaceae_oligo_02044	4	10	20	26	19	36	11	17	30	19	16	21	15	45	35	33	16	17	14	45	39	53	24	42	18	22	26	30	13	25	21	39	28	35	12	27	24	4	33	12	33	21	37	20	25	23	18	14
oligo_02042	Firmicutes_oligo_02042	9	12	11	0	0	3	3	0	19	0	4	0	4	14	13	7	4	4	0	30	42	0	3	0	0	0	0	8	6	6	5	0	17	0	0	0	0	31	23	0	4	4	10	3	3	0	0	0
oligo_02027	Clostridia_oligo_02027	4	7	0	4	4	4	12	0	14	0	0	3	3	3	0	0	0	3	7	11	9	0	0	0	0	4	0	4	10	0	0	0	0	0	0	0	0	8	9	0	0	0	0	0	4	7	0	0
oligo_02011	Pelosinus_oligo_02011	0	16	0	43	10	47	3	0	80	66	93	33	97	67	24	12	5	0	34	0	9	55	749	130	35	64	81	5	40	30	11	9	9	171	32	45	9	0	7	12	145	22	3	0	83	0	170	41
oligo_02009	Firmicutes_oligo_02009	8	4	24	20	22	46	12	29	24	14	8	21	9	33	20	36	17	15	10	32	14	18	23	23	3	11	14	25	12	35	15	44	41	32	7	10	6	0	14	5	13	15	37	7	22	24	12	4
oligo_02008	Trichococcus_oligo_02008	0	0	0	0	5	8	0	0	0	3	0	0	0	0	0	5	0	0	0	0	0	0	0	0	0	0	0	0	5	5	0	0	3	5	0	0	0	0	0	0	3	6	0	0	3	0	0	0
oligo_01989	Aerococcaceae_oligo_01989	0	0	0	0	0	0	0	0	0	0	0	0	0	0	0	0	0	0	0	0	0	0	0	0	0	0	0	0	0	0	0	0	214	0	0	0	0	0	0	0	0	0	0	0	0	0	0	0
oligo_01984	Lactobacillus_oligo_01984	3	0	6	10	0	1	3	0	0	3	0	4	0	5	9	8	3	0	0	11	0	30	9	40	0	7	45	15	0	4	4	0	21	0	0	4	0	0	6	0	0	0	0	5	0	9	0	0
oligo_01982	Pelomonas_oligo_01982	0	0	0	4	0	1	0	0	0	3	3	0	0	0	5	9	3	0	0	12	0	0	6	22	0	5	18	4	0	3	7	0	6	0	0	0	3	0	4	0	0	3	3	0	0	8	0	0
oligo_01970	Comamonadaceae_oligo_01970	0	10	0	0	0	5	0	0	3	0	3	0	0	9	5	3	0	0	4	0	4	5	0	0	0	0	0	0	0	3	22	0	0	0	0	0	0	134	0	0	0	0	7	0	3	0	0	8
oligo_01969	Trichococcus_oligo_01969	0	0	0	3	8	12	3	0	0	8	0	3	0	0	0	8	0	0	16	0	0	0	6	0	0	3	3	0	7	0	0	0	0	3	4	0	3	0	0	0	7	9	0	0	4	0	6	0
oligo_01968	Trichococcus_oligo_01968	0	7	0	7	27	24	8	0	0	9	0	3	7	4	0	21	0	0	48	0	0	0	0	8	0	4	4	24	14	5	0	0	4	3	9	3	5	0	0	0	18	23	0	0	4	0	5	4
oligo_01952	Rhodococcus_oligo_01952	0	44	0	0	0	0	0	0	0	0	0	3	0	0	0	0	0	0	0	8	10	0	0	3	5	0	3	4	0	47	0	0	0	10	0	0	3	0	0	57	5	4	0	0	24	0	0	0
oligo_01950	Tolumonas_oligo_01950	3	0	5	3	3	2	5	0	12	0	0	3	3	5	6	6	0	0	3	0	4	5	0	0	0	0	0	3	8	0	0	0	3	0	0	0	0	0	7	3	0	3	0	0	0	6	0	0
oligo_01943	Alistipes_oligo_01943	0	3	5	6	0	3	19	0	16	0	0	0	0	5	8	9	0	0	4	4	11	3	0	0	0	0	0	0	11	3	5	7	5	0	0	0	0	0	8	4	0	0	0	0	0	3	0	0
oligo_01936	Actinomycetaceae_oligo_01936	16	12	40	24	31	12	99	0	75	12	12	37	55	110	97	154	28	4	31	101	103	90	30	16	12	24	16	63	47	37	62	95	33	14	5	26	13	7	45	48	20	39	11	15	22	70	14	9
oligo_01919	Candidatus Cloacamonas_oligo_01919	0	0	0	0	0	0	0	0	0	0	0	0	0	0	0	0	0	0	0	0	0	0	0	0	0	0	0	0	0	0	0	0	0	0	20	9	0	93	0	3	0	0	0	0	0	0	0	0
oligo_01904	Candidatus Cloacamonas_oligo_01904	0	0	0	0	0	0	0	0	0	0	0	0	0	0	0	0	0	0	0	0	0	0	0	0	0	0	0	0	4	0	0	0	0	0	38	6	0	137	0	0	5	0	0	0	0	0	0	0
oligo_01879	Flavobacterium_oligo_01879	0	0	0	0	0	0	0	0	0	0	6	36	21	0	0	11	0	0	0	0	0	0	0	0	0	0	0	0	0	5	0	0	0	5	0	0	0	0	0	0	0	0	11	15	4	0	0	0
oligo_01878	Methylobacillus_oligo_01878	0	0	0	0	0	0	0	0	0	0	0	0	0	0	0	0	0	0	0	0	6	0	0	0	3	3	0	0	0	0	0	0	0	0	0	3	0	0	0	0	3	0	0	0	5	0	0	0
oligo_01876	Holdemanella_oligo_01876	7	13	17	15	16	11	8	23	17	12	10	16	9	28	9	31	17	26	18	25	16	5	10	5	0	5	18	13	7	41	20	31	53	12	4	20	5	0	22	5	10	9	33	13	15	17	11	4
oligo_01869	Arcobacter_oligo_01869	0	4	0	0	0	0	0	0	0	0	0	3	0	0	0	0	0	0	0	0	4	0	0	0	5	0	0	0	3	0	0	0	0	0	0	3	0	0	0	0	12	0	0	0	0	0	0	0
oligo_01865	Flavobacterium_oligo_01865	0	0	0	0	0	0	0	0	0	0	0	0	0	0	0	0	0	0	0	0	0	0	0	0	0	0	0	0	0	0	0	0	0	0	0	0	0	0	0	0	0	0	0	0	0	0	0	0
oligo_01862	Flavobacterium_oligo_01862	0	0	0	0	0	0	0	0	0	3	73	10	16	0	0	0	0	0	0	0	0	8	0	0	801	4	4	0	0	0	0	0	0	0	0	88	26	0	9	0	26	0	0	0	0	0	0	0
oligo_01858	Mycobacterium_oligo_01858	0	0	0	0	0	0	0	0	0	0	5	0	0	0	0	0	0	0	0	0	8	9	31	0	4	0	0	0	0	0	0	0	0	0	0	5	0	0	0	0	0	0	0	0	0	0	0	0
oligo_01851	Flavobacterium_oligo_01851	0	9	0	36	0	13	6	0	9	19	34	25	35	4	122	6	3	0	23	0	49	28	26	0	8	30	28	0	16	5	0	0	6	75	38	89	40	8	27	8	144	43	7	41	56	0	53	44
oligo_01836	Erysipelothrix_oligo_01836	0	0	0	0	0	0	0	0	0	0	0	0	0	0	0	0	0	0	0	0	0	0	0	0	0	0	0	0	0	0	0	0	637	0	0	0	0	0	0	0	0	0	0	0	0	0	0	0
oligo_01828	Proteocatella_oligo_01828	3	6	14	29	5	32	8	0	3	0	0	0	3	3	0	3	0	0	5	5	0	0	0	0	0	0	0	0	27	0	0	5	0	0	0	0	0	0	3	0	0	0	0	0	7	0	13	0
oligo_01827	Proteocatella_oligo_01827	45	56	193	407	88	686	61	4	161	59	15	61	49	157	100	122	26	6	71	317	28	15	57	13	0	9	15	107	409	121	118	175	150	64	0	39	3	0	81	15	24	67	71	34	242	160	324	70
oligo_01800	Succinispira_oligo_01800	28	13	13	19	9	9	45	46	125	67	7	10	8	118	17	7	0	0	64	0	20	6	203	22	4	12	18	0	48	28	142	9	16	4	5	6	18	0	29	5	36	7	6	3	9	0	21	0
oligo_01790	Barnesiella_oligo_01790	0	0	4	0	0	0	0	0	7	0	3	3	4	12	20	0	4	0	0	9	13	8	0	0	0	0	0	0	0	4	3	0	0	0	0	0	0	0	11	0	0	3	3	8	0	0	0	0
oligo_01786	Veillonellaceae_oligo_01786	12	19	31	13	16	26	40	5	25	6	0	0	0	18	37	64	28	9	6	124	10	13	10	8	0	7	3	50	29	10	19	22	18	4	10	10	3	0	15	0	4	14	9	5	5	25	9	3
oligo_01767	Clostridiales_oligo_01767	3	0	3	6	20	3	30	0	8	0	0	8	12	12	20	132	0	0	0	4	0	0	0	0	0	0	0	12	26	3	7	13	3	0	0	7	0	0	3	0	0	5	0	0	7	3	0	4
oligo_01762	Sulfurimonas_oligo_01762	5	4	14	7	8	7	13	0	26	0	0	3	0	14	12	70	11	0	0	16	7	0	0	5	0	0	5	12	18	3	12	9	3	0	0	3	0	0	4	0	0	8	0	4	0	11	4	3
oligo_01760	Fusibacter_oligo_01760	0	0	0	0	0	0	0	0	0	0	0	0	0	0	0	0	0	0	0	0	0	0	0	0	0	0	0	0	0	0	0	4	0	0	0	0	0	0	0	0	0	0	0	0	0	0	0	0
oligo_01736	Streptococcus_oligo_01736	8	0	24	0	5	6	14	0	25	0	0	8	10	34	29	25	0	4	11	32	24	0	0	0	0	0	0	81	8	21	43	50	12	0	0	0	0	14	6	0	0	32	12	18	0	44	0	0
oligo_01733	Streptococcus_oligo_01733	0	0	0	0	0	0	0	0	0	0	0	0	0	10	0	0	0	0	0	0	0	0	0	0	0	0	0	0	0	0	0	0	0	0	0	0	0	0	0	0	0	368	0	0	0	0	4	0
oligo_01725	Streptococcus_oligo_01725	0	0	0	0	0	0	0	0	0	0	0	0	0	0	0	0	0	0	0	4	0	0	0	0	0	0	0	0	0	0	3	0	0	0	0	0	0	11	0	0	0	0	0	0	0	0	0	4
oligo_01722	Streptococcus_oligo_01722	4	0	4	6	8	11	7	3	6	0	0	3	0	10	9	16	6	0	0	37	4	3	28	23	4	12	16	11	3	12	8	15	8	6	7	3	9	0	6	0	0	6	11	0	10	12	3	0
oligo_01710	Tolumonas_oligo_01710	0	4	7	9	4	9	3	0	5	0	6	0	0	8	4	8	4	0	6	0	4	0	0	7	0	3	3	5	8	8	0	4	0	4	0	6	0	0	4	4	6	4	5	3	9	0	4	0
oligo_01700	Flavobacterium_oligo_01700	0	0	7	4	9	7	0	0	0	0	0	0	0	3	4	3	4	0	3	0	11	36	0	0	3	4	0	3	0	6	0	3	3	0	0	0	0	0	13	0	3	4	11	42	0	0	0	0
oligo_01698	Acinetobacter_oligo_01698	0	64	0	0	0	0	0	0	0	0	0	0	0	11	8	0	0	0	0	0	42	0	0	0	0	0	0	0	0	3	4	0	0	0	0	0	0	3	4	0	0	0	0	88	0	0	0	9
oligo_01681	Tolumonas_oligo_01681	6	0	0	4	13	7	0	0	0	0	0	0	0	0	7	4	0	0	5	6	0	10	0	0	0	0	0	4	0	5	0	0	0	0	0	0	0	0	0	0	15	4	0	7	3	4	0	0
oligo_01679	Acinetobacter_oligo_01679	163	409	290	325	445	622	232	16	274	54	178	203	174	533	679	357	266	142	262	247	948	1305	92	63	121	487	61	619	232	712	116	274	265	108	132	235	75	65	848	212	337	253	740	2244	237	142	135	114
oligo_01676	Acinetobacter_oligo_01676	339	631	469	904	1544	2059	317	10	363	381	578	535	398	1001	628	980	713	9	3517	103	305	162	766	599	234	82	174	338	594	1143	65	355	269	612	181	892	124	47	331	635	572	676	706	460	802	80	723	278
oligo_01667	Clostridiales_oligo_01667	0	0	3	6	0	7	0	0	5	3	12	0	0	11	5	3	3	12	0	3	4	5	14	10	4	4	4	5	0	3	0	3	9	9	6	4	4	0	0	0	8	4	9	3	5	6	0	3
oligo_01661	Clostridiales_oligo_01661	0	5	9	4	5	5	0	4	6	5	8	8	3	6	6	5	6	14	3	0	12	9	9	7	0	3	9	8	0	4	0	0	0	0	3	5	8	0	8	0	16	9	11	0	0	10	0	0
oligo_01636	Veillonella_oligo_01636	0	0	0	4	0	8	0	0	4	0	0	0	0	0	4	5	4	3	0	0	5	4	0	6	3	3	0	4	0	6	3	6	5	5	0	0	0	0	0	0	6	5	4	0	0	3	3	3
oligo_01621	Porphyromonadaceae_oligo_01621	3	0	0	6	0	6	0	5	0	0	3	0	0	4	6	8	5	4	0	4	7	3	0	7	0	0	0	4	0	7	4	3	6	0	0	0	5	0	0	0	5	3	8	4	0	6	0	0
oligo_01617	Sebaldella_oligo_01617	0	0	4	0	0	4	0	4	0	0	4	4	0	8	3	5	0	0	0	8	4	0	6	12	0	7	5	4	0	3	3	0	0	6	0	0	4	0	0	0	4	7	6	0	6	4	0	0
oligo_01611	Gammaproteobacteria_oligo_01611	11	0	0	0	0	0	0	0	0	0	0	0	0	0	0	0	0	0	0	0	0	0	0	0	0	23	673	0	0	0	0	0	0	0	0	0	0	0	0	0	0	0	0	0	0	0	0	0
oligo_01607	Lachnospiracea_incertae_sedis_oligo_01607	15	14	19	20	45	22	29	141	22	14	14	19	4	39	39	29	11	6	16	17	52	42	53	131	37	36	28	20	22	19	7	9	5	15	16	16	27	0	42	6	18	25	45	10	20	18	9	9
oligo_01606	Actinomycetales_oligo_01606	0	0	0	10	6	5	0	6	0	6	8	9	0	9	5	11	0	0	0	4	3	7	4	20	0	0	8	4	0	4	5	4	11	9	3	8	8	0	6	0	13	12	13	6	6	0	7	0
oligo_01604	Lachnospiraceae_oligo_01604	0	0	0	7	0	4	4	3	0	13	33	3	8	0	17	0	15	33	3	0	22	29	16	11	29	32	20	0	0	3	0	0	0	10	12	18	18	0	15	0	21	9	3	12	3	6	3	5
oligo_01601	Lachnospiracea_incertae_sedis_oligo_01601	3	0	3	4	0	8	0	41	6	4	12	10	5	0	17	5	6	5	5	0	19	21	9	34	7	5	7	5	4	3	0	0	4	10	8	21	6	0	17	0	23	14	5	9	10	3	0	3
oligo_01599	Clostridium XlVa_oligo_01599	3	0	6	15	6	7	5	16	5	9	8	15	0	16	18	19	6	0	4	26	11	6	46	47	17	10	31	9	0	8	5	12	6	13	6	10	10	0	9	6	5	6	16	9	11	11	6	3
oligo_01598	Clostridium XlVa_oligo_01598	4	7	10	7	12	17	4	28	11	7	3	5	4	30	19	28	4	0	5	28	12	12	25	42	63	12	16	15	5	3	13	9	4	8	0	8	7	0	9	4	3	7	13	6	9	7	3	3
oligo_01596	Blautia_oligo_01596	16	5	36	65	44	95	40	119	44	34	26	23	17	76	54	97	26	24	17	60	29	63	44	169	25	62	51	45	24	52	37	53	38	48	17	38	34	3	45	23	53	68	91	22	48	54	32	19
oligo_01595	Flavobacterium_oligo_01595	0	0	7	5	10	4	0	0	15	4	0	0	0	10	5	17	0	0	0	0	0	0	0	0	0	0	0	11	16	0	12	0	0	0	0	0	0	0	0	0	0	4	4	0	3	0	0	0
oligo_01594	Blautia_oligo_01594	30	10	87	160	78	179	71	180	60	70	70	59	35	183	149	190	62	37	34	95	92	104	107	331	73	74	139	98	32	108	65	111	66	122	44	93	60	3	83	37	87	100	151	45	84	104	39	25
oligo_01577	Coprococcus_oligo_01577	0	0	0	4	0	1	0	16	0	0	3	3	0	0	14	0	9	14	0	0	13	13	20	3	5	6	0	3	3	0	0	0	9	0	0	7	0	0	7	0	19	5	4	7	3	0	3	4
oligo_01572	Lachnospiraceae_oligo_01572	5	0	0	0	0	9	6	28	4	7	0	7	0	11	15	19	3	0	0	4	4	7	8	36	25	7	10	11	6	4	3	0	5	4	4	5	6	0	10	0	9	11	8	6	6	4	3	0
oligo_01551	Prevotella_oligo_01551	0	3	0	8	0	2	6	43	7	10	0	3	0	77	0	12	0	0	3	5	10	3	0	0	0	3	0	3	0	4	8	0	0	0	0	0	0	10	5	6	6	3	3	0	0	0	4	0
oligo_01548	Thiothrix_oligo_01548	0	40	0	0	0	1	10	0	0	0	0	0	6	0	0	0	0	0	0	0	0	0	0	0	0	79	0	0	28	0	0	0	0	0	3	0	0	0	3	11	15	0	0	3	22	0	5	6
oligo_01506	Prevotella_oligo_01506	4	0	0	0	0	0	9	0	120	3	0	0	0	0	0	0	10	94	4	0	0	0	0	0	0	0	0	0	39	0	16	0	0	0	12	0	0	0	0	0	0	7	20	15	3	8	0	0
oligo_01503	Prevotella_oligo_01503	38	417	8	126	138	62	94	6135	123	391	57	55	26	97	65	12	3	0	88	0	61	231	567	32	10	110	49	4	70	33	77	0	0	19	45	35	38	58	482	26	228	49	12	4	77	0	91	156
oligo_01460	Desulfovibrio_oligo_01460	17	29	30	8	16	5	26	0	30	10	5	4	0	19	8	17	6	0	6	90	23	24	12	13	0	0	7	5	21	9	29	13	8	0	0	9	6	0	19	3	3	3	8	8	4	21	0	6
oligo_01454	Bacteria_oligo_01454	0	0	0	0	0	0	0	0	0	0	0	0	0	0	0	0	6	0	0	0	0	5	0	0	0	0	0	0	0	0	0	0	0	0	662	0	0	0	0	0	0	0	0	3	0	0	0	0
oligo_01453	Shinella_oligo_01453	3	0	0	0	0	0	15	0	0	0	0	0	0	0	0	3	8	3	0	0	0	0	0	6	0	0	0	0	0	0	46	0	0	0	0	0	0	22	20	0	0	0	0	21	0	0	0	0
oligo_01451	Clostridiales_oligo_01451	0	0	0	0	0	0	0	0	0	0	0	0	3	4	4	11	0	5	0	13	0	0	0	0	0	0	0	0	0	12	3	9	29	5	0	0	0	0	3	0	3	0	5	0	0	5	0	0
oligo_01449	Shinella_oligo_01449	0	0	22	0	0	0	6	0	12	0	0	0	0	0	13	0	0	4	0	0	4	0	0	0	0	0	0	0	0	0	9	0	0	0	0	0	0	0	0	0	0	3	4	5	0	9	0	0
oligo_01446	Propionivibrio_oligo_01446	0	0	0	0	0	0	0	0	0	7	0	0	0	0	0	0	0	0	0	0	0	0	0	0	0	0	0	0	0	0	0	0	0	0	0	0	0	0	0	0	0	0	0	0	0	0	0	0
oligo_01444	Clostridium XlVb_oligo_01444	0	0	0	3	0	1	0	0	7	0	0	0	0	0	0	0	0	0	0	5	9	0	0	6	0	0	0	0	0	4	0	0	4	0	0	0	0	0	0	0	4	0	0	0	0	0	0	0
oligo_01436	Desulfovibrio_oligo_01436	67	46	104	24	36	10	57	12	154	11	12	5	10	83	66	68	35	14	44	195	41	35	38	20	0	11	19	40	86	32	313	30	25	4	8	10	0	80	53	12	9	49	33	32	27	110	24	37
oligo_01430	Bacteria_oligo_01430	0	0	7	0	0	0	0	0	0	0	0	0	0	0	6	3	35	0	0	7	0	0	0	0	0	0	0	0	0	0	75	0	0	0	0	0	0	3	7	0	0	0	412	0	0	9	0	0
oligo_01427	Bacteria_oligo_01427	62	26	78	26	36	56	167	3	269	5	21	14	13	180	98	283	214	7	18	667	28	14	7	15	3	22	90	83	164	16	345	44	6	0	12	15	11	15	40	14	6	127	16	31	22	220	19	13
oligo_01423	Lachnospiraceae_oligo_01423	0	0	0	0	0	2	0	7	5	8	24	3	0	0	15	0	4	18	3	0	9	23	8	6	10	9	12	4	0	0	0	0	12	3	11	3	25	0	6	0	24	7	6	13	3	4	0	0
oligo_01409	Sulfurospirillum_oligo_01409	0	0	0	0	0	0	0	0	0	13	19	8	5	5	34	8	9	12	0	0	14	13	22	26	9	19	21	4	0	9	5	0	11	16	11	25	11	0	0	3	23	10	12	10	16	6	7	3
oligo_01401	Alphaproteobacteria_oligo_01401	0	0	0	6	0	9	5	13	5	4	3	0	3	6	0	0	0	6	0	4	9	9	5	21	0	0	0	0	0	7	5	5	3	7	0	4	0	0	9	3	9	7	10	0	5	4	0	0
oligo_01400	Lachnospiraceae_oligo_01400	0	3	0	0	0	7	0	6	3	0	0	3	0	20	9	11	0	0	0	8	6	3	4	23	0	0	6	4	0	3	0	0	0	0	0	8	0	0	0	3	3	0	0	0	7	0	0	0
oligo_01398	Blautia_oligo_01398	12	6	52	102	18	108	54	183	44	41	49	51	31	89	105	146	31	53	16	59	132	108	69	222	33	81	118	91	21	103	52	83	90	121	31	65	75	0	73	29	82	83	84	41	80	84	23	32
oligo_01397	Blautia_oligo_01397	10	10	38	68	40	83	32	81	36	44	44	42	14	103	70	150	43	19	24	81	87	89	68	113	15	61	52	66	18	98	44	101	59	68	22	48	31	3	39	22	56	60	86	33	48	81	50	24
oligo_01392	Blautia_oligo_01392	54	17	150	250	151	419	135	421	125	163	150	167	74	393	307	455	167	127	83	247	178	239	197	621	204	248	313	228	83	274	118	246	197	268	93	192	136	9	208	54	196	236	321	108	203	255	142	57
oligo_01385	Comamonas_oligo_01385	0	0	0	0	0	0	0	0	161	0	0	3	0	8	0	0	0	0	0	0	3	0	0	0	0	0	0	0	0	0	0	0	0	11	0	0	0	6	7	0	0	0	0	0	0	0	0	0
oligo_01384	Lactobacillus_oligo_01384	0	0	25	0	0	0	5	0	92	0	0	0	0	14	0	0	0	0	0	0	3	0	0	3	0	0	0	0	0	0	4	0	0	10	0	0	0	25	0	0	0	0	10	3	3	0	0	0
oligo_01383	Lactobacillus_oligo_01383	7	0	181	3	8	0	11	4	418	10	7	29	10	170	18	10	5	20	10	47	59	3	0	6	0	0	3	0	7	7	24	6	0	15	9	5	11	97	47	0	6	9	237	36	11	30	3	6
oligo_01373	Dyadobacter_oligo_01373	0	0	0	9	12	10	0	0	0	0	0	0	0	0	0	0	0	0	0	0	0	0	0	3	0	0	0	0	0	0	0	0	0	4	0	0	0	0	0	0	0	0	0	0	6	0	4	4
oligo_01369	Bacteria_oligo_01369	13	6	0	8	15	1	18	9	36	0	0	0	0	9	4	9	13	0	0	8	3	0	0	4	0	3	9	3	17	3	8	0	0	0	0	21	0	0	0	0	0	3	0	0	0	5	0	12
oligo_01358	Leptotrichia_oligo_01358	0	0	5	0	0	0	0	0	0	0	0	0	0	0	0	0	0	0	0	0	3	0	0	0	0	0	0	15	0	0	32	8	5	0	0	0	0	0	0	0	0	0	26	10	0	0	0	0
oligo_01357	Sphingobacteriales_oligo_01357	0	0	0	0	0	0	0	0	0	0	0	0	0	0	0	0	0	0	0	0	0	0	0	0	0	0	0	0	0	0	0	0	0	0	0	0	0	0	0	0	0	0	0	0	0	0	0	0
oligo_01353	Leptotrichiaceae_oligo_01353	0	0	0	0	0	0	0	0	0	0	0	0	0	37	0	163	15	0	0	450	17	0	0	0	0	0	0	48	0	9	39	11	5	0	0	0	0	0	0	0	0	0	21	42	0	16	0	0
oligo_01352	Porphyromonadaceae_oligo_01352	0	0	0	10	10	12	0	0	0	4	0	6	3	0	0	0	0	0	0	0	0	0	0	0	0	0	0	0	0	0	0	0	0	24	0	0	0	0	0	0	0	6	0	0	7	0	3	0
oligo_01343	Sebaldella_oligo_01343	32	26	102	75	68	77	103	4	99	20	14	57	30	174	132	174	18	0	15	84	53	26	7	0	0	0	0	42	51	72	85	85	35	27	0	11	3	0	36	21	9	42	108	59	32	67	17	15
oligo_01334	Opitutae_oligo_01334	15	0	0	0	0	0	0	0	0	0	0	0	0	0	0	0	0	0	0	0	0	0	0	0	0	0	0	0	0	0	0	0	0	0	0	0	0	0	4	0	0	0	0	0	0	0	0	0
oligo_01300	Prevotella_oligo_01300	10	0	0	0	0	0	0	14	0	0	0	0	0	0	5	0	4	0	7	0	0	0	0	0	0	0	0	0	0	0	4	0	0	0	0	0	0	0	3	0	8	0	0	0	0	0	0	0
oligo_01299	Clostridium XlVb_oligo_01299	0	0	3	6	0	3	5	0	3	4	0	0	0	3	0	3	3	0	0	3	5	4	0	3	0	4	4	0	0	3	6	0	5	0	0	4	0	0	0	0	0	7	3	0	0	0	0	0
oligo_01273	Pseudomonas_oligo_01273	0	12	0	3	0	2	0	0	0	3	3	4	6	0	5	0	0	0	6	0	4	3	0	0	0	3	0	0	23	0	0	0	0	0	3	5	0	0	8	0	0	0	0	0	5	0	7	0
oligo_01270	Arcobacter_oligo_01270	0	0	5	0	0	0	0	0	7	0	0	0	0	0	3	3	0	0	0	0	0	0	0	0	0	0	0	0	0	0	3	0	0	0	0	0	0	0	0	0	0	0	0	0	0	0	0	0
oligo_01252	Betaproteobacteria_oligo_01252	0	0	0	0	0	0	0	0	0	0	0	0	48	0	22	0	0	0	0	0	0	0	0	0	0	0	0	0	0	0	0	0	0	0	0	0	0	0	0	0	3	0	0	0	0	0	0	0
oligo_01243	Betaproteobacteria_oligo_01243	0	0	0	0	0	0	0	0	0	9	19	6	4	6	6	0	0	0	0	0	0	5	48	0	0	0	0	0	0	6	0	0	0	10	5	25	7	0	0	0	23	3	0	0	0	0	11	0
oligo_01241	Bacteroides_oligo_01241	0	0	4	0	0	0	0	8	6	4	3	0	0	8	0	5	3	3	0	6	0	0	0	14	4	0	0	4	0	0	0	0	3	0	0	0	0	3	5	0	5	0	0	0	0	0	0	0
oligo_01240	Betaproteobacteria_oligo_01240	0	0	0	7	0	3	3	0	7	0	0	0	0	0	3	0	0	0	0	0	3	0	5	0	4	0	0	0	3	0	0	0	5	4	0	0	0	0	6	3	18	0	5	4	4	0	7	4
oligo_01230	Parasutterella_oligo_01230	5	5	8	9	14	16	8	27	5	8	7	7	3	15	12	7	6	6	3	11	7	9	18	26	3	3	9	10	0	4	4	3	0	9	0	12	13	0	12	0	13	15	9	7	8	9	3	5
oligo_01225	Comamonadaceae_oligo_01225	0	0	0	0	0	1	0	0	4	0	3	0	3	0	0	3	0	0	0	0	0	0	0	7	0	0	0	0	0	3	0	0	0	4	0	3	4	0	5	3	3	0	0	0	3	0	0	6
oligo_01222	Hydrogenophaga_oligo_01222	0	37	0	39	0	0	0	0	0	0	0	0	0	0	0	0	0	0	0	0	0	0	0	5	0	0	0	0	0	0	0	0	0	5	0	5	0	0	0	0	19	0	0	0	7	0	14	14
oligo_01221	Clostridiales_oligo_01221	0	0	0	0	0	0	0	0	0	0	0	0	0	0	0	0	0	0	0	0	0	0	0	0	0	0	0	0	0	0	0	0	0	0	0	0	0	0	0	0	0	0	0	0	0	0	0	0
oligo_01219	Rhodocyclaceae_oligo_01219	0	5	0	0	0	0	0	0	0	0	0	0	5	4	3	10	0	0	0	3	0	0	0	0	0	18	132	5	0	0	0	3	0	0	3	0	0	0	7	0	6	0	0	0	0	0	0	0
oligo_01218	Stenotrophomonas_oligo_01218	0	0	0	0	0	0	0	0	0	0	0	0	0	0	0	0	0	0	0	0	0	0	0	0	0	0	0	0	0	0	0	0	0	0	0	0	0	0	0	0	0	0	0	0	0	0	0	0
oligo_01216	Polynucleobacter_oligo_01216	0	47	0	0	5	0	0	0	0	4	0	25	0	26	0	0	0	0	0	0	0	0	4	9	4	80	270	0	4	4	0	0	0	5	3	0	0	0	3	11	0	0	0	0	7	0	0	0
oligo_01215	Betaproteobacteria_oligo_01215	0	0	0	3	0	1	7	0	0	0	0	0	0	0	0	0	0	0	0	0	0	0	0	0	0	33	878	0	0	0	0	0	0	0	0	0	0	0	0	0	0	0	0	0	0	0	0	0
oligo_01209	Hydrogenophaga_oligo_01209	0	0	0	0	0	0	0	0	0	0	0	0	0	0	0	0	0	18	0	0	0	0	0	0	0	0	0	0	0	0	0	0	0	0	30	0	0	0	0	0	0	0	0	0	0	0	0	0
oligo_01208	Hydrogenophaga_oligo_01208	4	26	0	0	0	3	0	0	0	0	0	0	0	0	0	0	5	3	0	5	0	0	0	0	0	0	0	0	0	7	0	0	0	0	624	0	0	0	0	14	0	3	0	3	0	0	5	0
oligo_01206	Acinetobacter_oligo_01206	0	0	3	0	0	0	5	0	6	0	0	0	3	4	0	0	3	0	0	13	25	15	0	0	0	0	0	0	9	0	0	13	6	0	0	0	5	0	16	4	0	0	0	12	0	3	0	0
oligo_01204	Comamonadaceae_oligo_01204	0	0	0	7	13	8	6	0	7	17	56	19	16	10	4	4	0	0	3	0	114	94	0	5	0	15	54	0	13	30	4	18	45	66	27	29	74	0	40	10	50	21	13	43	31	0	23	8
oligo_01203	Parasutterella_oligo_01203	5	8	12	12	21	28	12	49	16	15	9	8	4	14	27	18	15	10	10	16	20	23	29	70	27	19	23	16	4	6	5	12	16	26	8	19	17	3	28	3	22	20	15	15	7	11	7	7
oligo_01200	Comamonadaceae_oligo_01200	0	0	0	6	3	1	0	0	0	3	16	0	0	4	0	0	0	0	0	0	14	10	3	0	0	0	0	0	0	3	0	0	0	4	0	5	0	0	8	0	7	0	0	0	0	0	0	0
oligo_01198	Simplicispira_oligo_01198	54	2154	4	118	31	55	7	10	88	57	180	36	62	9	16	13	0	0	268	0	59	112	291	781	91	998	193	0	96	64	9	9	14	106	299	122	362	10	36	48	596	70	7	0	34	0	64	31
oligo_01194	Ruminococcaceae_oligo_01194	0	0	0	0	5	3	0	0	0	0	10	0	0	0	0	0	0	0	0	0	0	0	35	0	0	0	0	0	0	12	0	7	20	0	0	24	0	0	13	0	3	6	3	0	0	0	0	4
oligo_01190	Laribacter_oligo_01190	94	15	182	103	89	147	105	4	131	26	26	41	41	104	103	155	85	44	35	375	72	37	14	4	0	4	16	144	155	111	232	46	57	24	0	44	7	26	115	10	20	85	108	113	62	230	77	26
oligo_01177	Rhodocyclaceae_oligo_01177	0	0	0	0	5	4	0	0	0	0	0	0	0	0	0	0	0	0	0	0	0	0	0	0	0	0	0	0	0	0	0	18	0	0	0	0	0	0	0	0	0	0	32	25	0	0	0	0
oligo_01169	Moraxella_oligo_01169	0	0	248	0	0	0	0	0	0	0	0	4	0	6	58	26	0	4	0	0	0	0	0	0	0	0	0	269	0	8	25	5	23	0	0	0	0	0	0	0	0	36	168	240	7	176	0	0
oligo_01162	Moraxellaceae_oligo_01162	54	95	397	100	485	62	271	8	526	6	8	24	22	119	188	347	37	15	88	187	19	5	0	0	0	0	5	384	168	58	42	67	18	6	6	46	6	7	93	41	9	33	15	80	17	38	13	0
oligo_01153	Oxalobacteraceae_oligo_01153	0	3	0	10	0	0	0	0	0	0	0	0	0	0	0	0	35	0	0	0	0	0	0	0	0	0	0	0	0	0	0	0	0	0	10	0	0	0	0	0	3	9	3	7	15	0	0	3
oligo_01135	Succinispira_oligo_01135	50	0	0	0	0	0	4	0	0	0	0	0	0	0	30	0	0	0	0	35	0	0	0	0	0	0	0	0	0	0	0	0	0	0	0	0	0	0	0	0	0	0	4	0	0	0	0	0
oligo_01125	Rheinheimera_oligo_01125	4	0	0	19	7	3	0	0	4	0	0	0	0	0	0	0	18	0	0	0	0	0	0	0	0	0	0	0	0	0	0	0	0	0	0	0	0	0	0	0	0	0	8	25	7	0	0	0
oligo_01094	Paracoccus_oligo_01094	0	0	0	0	0	0	0	0	0	0	0	0	4	0	0	0	3	0	0	0	0	0	23	0	0	168	9	0	0	0	0	0	0	0	3	0	0	5	0	0	4	0	0	3	4	0	0	0
oligo_01079	Acidovorax_oligo_01079	0	0	4	0	4	1	0	0	0	0	5	4	4	3	0	4	3	3	0	0	4	9	4	0	0	0	0	0	0	8	0	3	0	0	0	3	0	0	6	0	0	4	7	12	0	6	0	0
oligo_01075	Acidovorax_oligo_01075	5	0	16	0	6	4	0	0	7	3	3	8	5	9	6	10	6	0	0	5	14	18	4	0	0	0	0	6	7	13	4	13	5	6	3	0	0	0	6	7	0	8	21	27	3	3	0	0
oligo_01068	Novosphingobium_oligo_01068	0	0	3	0	4	4	0	0	0	0	3	4	4	9	9	7	4	0	5	4	7	5	0	0	0	0	0	6	0	7	0	8	0	4	0	0	0	0	4	0	0	0	7	9	0	3	3	0
oligo_01063	Comamonadaceae_oligo_01063	15	35	47	39	120	60	69	3	95	19	15	32	16	172	84	188	123	17	41	284	88	42	11	4	0	7	7	101	78	126	122	82	46	3	3	17	7	5	89	6	13	51	38	27	18	86	27	4
oligo_01058	Streptococcus_oligo_01058	0	0	0	5	0	1	0	0	4	6	6	0	7	0	0	0	0	7	0	0	4	4	0	0	0	0	0	0	7	3	5	0	0	0	0	4	0	3	0	0	0	4	8	0	5	0	10	0
oligo_01056	Faecalibacterium_oligo_01056	0	0	6	9	0	1	3	0	4	0	12	9	4	8	0	5	5	48	4	16	16	0	8	0	0	9	6	4	3	30	6	17	37	13	0	5	5	0	7	0	13	0	22	3	0	14	3	0
oligo_01045	Faecalibacterium_oligo_01045	0	4	11	13	15	10	11	20	19	13	20	0	0	16	15	19	13	32	12	15	26	12	9	16	5	5	16	7	6	10	8	4	11	22	9	12	12	0	13	4	19	17	21	7	14	15	7	4
oligo_01042	Ruminococcaceae_oligo_01042	0	0	4	0	0	0	8	4	0	0	0	0	0	0	0	0	0	0	0	4	0	0	0	0	0	0	0	0	0	0	6	0	0	0	0	0	0	4	5	0	0	0	0	0	0	7	0	0
oligo_01039	Pseudomonas_oligo_01039	4	6	4	3	5	0	0	0	0	0	0	0	0	10	6	10	7	0	0	10	0	0	13	0	7	0	0	6	0	0	0	4	0	0	0	0	0	0	0	0	0	0	3	0	0	0	0	0
oligo_01028	Pseudomonas_oligo_01028	0	0	0	0	0	0	0	0	0	0	0	0	0	0	0	0	0	0	0	3	0	0	0	0	0	0	0	0	0	0	0	0	4	0	0	0	0	0	0	0	0	3	0	0	0	0	0	0
oligo_01027	Iodobacter_oligo_01027	0	0	0	0	0	0	0	0	0	0	0	0	0	0	0	0	0	0	0	0	0	0	0	0	0	0	0	0	0	0	0	0	0	0	0	0	0	0	0	0	0	0	0	0	0	0	0	0
oligo_01025	Betaproteobacteria_oligo_01025	5	0	0	0	0	0	0	0	0	0	0	0	7	0	3	0	0	0	0	0	10	0	0	0	0	0	0	0	0	0	0	0	0	0	0	0	0	0	13	0	0	0	0	0	0	0	0	0
oligo_01024	Betaproteobacteria_oligo_01024	0	0	0	0	0	0	0	0	0	9	435	44	17	0	0	0	0	0	0	0	0	25	19	0	0	33	50	0	0	0	0	0	0	3	41	109	702	0	3	4	18	0	0	0	0	0	0	0
oligo_01021	Gemmiger_oligo_01021	40	54	104	113	80	91	89	213	72	65	150	77	69	122	161	120	78	108	61	145	153	96	122	189	54	93	142	94	50	85	78	63	95	127	63	120	123	9	155	37	139	93	175	84	97	130	61	41
oligo_01018	Faecalibacterium_oligo_01018	19	17	73	85	67	69	56	188	110	66	67	50	31	103	102	81	56	101	35	41	146	135	76	202	17	62	110	51	30	44	50	19	71	87	45	68	100	6	97	12	91	116	155	53	72	82	50	33
oligo_00982	Clostridium XVIII_oligo_00982	4	0	3	6	6	8	5	20	10	0	0	5	3	11	7	13	0	0	0	10	7	4	11	17	0	0	8	3	3	8	0	3	0	4	0	3	5	0	11	0	7	7	14	0	3	6	6	0
oligo_00974	Clostridiales_Incertae Sedis XI_oligo_00974	0	0	0	5	0	1	0	0	0	0	4	0	0	0	0	3	3	0	0	0	0	0	0	0	0	0	0	0	0	5	0	0	171	0	0	0	0	0	0	0	0	0	0	0	4	0	0	0
oligo_00964	Fusobacteriaceae_oligo_00964	0	0	0	0	0	0	0	0	0	0	0	0	0	0	0	0	11	285	0	0	0	0	0	0	0	0	0	0	0	0	0	0	0	0	0	0	0	0	0	0	0	0	0	407	0	0	0	0
oligo_00961	Betaproteobacteria_oligo_00961	0	0	0	0	0	0	0	0	0	0	0	0	0	0	0	0	6	34	0	4	0	0	0	0	0	0	0	0	0	0	0	0	397	0	0	0	0	0	0	0	0	0	0	0	0	0	0	0
oligo_00958	Propionivibrio_oligo_00958	10	0	7	11	12	8	6	3	0	7	3	5	3	18	14	11	14	0	5	0	0	0	10	17	12	17	19	21	0	0	6	0	0	0	4	9	33	0	8	0	4	15	12	0	5	5	0	3
oligo_00956	Clostridium XVIII_oligo_00956	3	0	0	12	15	22	4	37	13	6	3	5	0	17	9	9	7	5	5	12	12	10	12	19	0	3	4	8	6	3	0	8	5	11	4	6	0	0	7	3	10	3	11	6	12	7	8	0
oligo_00954	Fusobacteriaceae_oligo_00954	5	0	21	7	3	100	3	0	0	0	3	0	0	0	0	0	0	0	0	0	0	0	6	0	0	0	0	15	4	0	0	27	28	0	0	0	0	0	4	0	0	0	3	15	279	0	61	19
oligo_00953	Acetoanaerobium_oligo_00953	0	0	0	11	3	82	0	0	0	3	0	0	0	0	0	0	0	0	0	0	0	0	0	0	0	0	0	0	4	0	0	0	0	13	0	0	0	0	0	0	3	0	0	0	57	0	15	10
oligo_00951	Propionigenium_oligo_00951	65	10	223	231	250	391	187	10	328	22	25	72	36	18	59	28	36	28	77	0	39	0	0	0	0	0	0	41	265	23	90	13	41	27	0	16	0	18	32	0	16	557	811	427	351	204	285	183
oligo_00948	Acetoanaerobium_oligo_00948	270	65	807	259	121	587	223	11	213	50	15	60	58	374	325	631	154	72	175	4291	58	27	36	14	0	6	21	672	532	230	552	616	226	11	8	14	5	3	98	14	22	114	194	161	144	722	152	37
oligo_00938	Thiothrix_oligo_00938	0	0	4	0	3	3	0	0	4	0	6	5	6	0	4	7	0	0	3	3	6	6	3	0	0	0	0	3	4	4	6	8	0	0	0	0	0	0	3	4	0	10	12	7	0	3	0	0
oligo_00932	Aquabacterium_oligo_00932	10	48	11	3	4	3	11	5	3	3	0	0	0	0	3	3	14	4	6	0	8	7	0	0	0	6	0	4	0	0	3	0	0	0	0	0	5	0	21	4	3	3	0	11	0	3	5	0
oligo_00929	Malikia_oligo_00929	27	0	0	0	0	1	0	0	0	0	32	0	3	33	0	28	117	16	12	0	0	0	78	4	8	205	0	0	0	0	0	0	0	9	12	6	12	0	0	0	20	0	3	4	13	0	6	0
oligo_00928	Aquabacterium_oligo_00928	0	10	0	0	0	2	0	0	0	0	3	3	0	0	0	0	0	0	3	0	0	38	0	4	52	3	0	0	0	0	0	0	0	17	7	0	21	0	0	8	5	0	0	0	11	0	5	0
oligo_00926	Aquabacterium_oligo_00926	157	1206	105	139	101	124	161	19	55	29	23	87	49	114	93	81	683	12	98	43	63	120	52	107	86	428	171	693	264	67	30	48	38	42	432	70	128	7	385	353	200	100	52	218	126	53	58	162
oligo_00925	Betaproteobacteria_oligo_00925	0	0	0	0	0	0	0	0	0	0	0	0	0	0	0	0	0	0	0	0	0	0	0	0	0	0	0	0	0	0	0	0	0	0	24	0	61	0	0	0	0	0	0	0	0	0	0	0
oligo_00904	Pseudoxanthomonas_oligo_00904	0	6	6	0	0	3	9	0	0	0	0	0	0	5	0	4	19	0	0	9	0	0	0	0	0	0	0	3	0	0	3	3	0	0	0	0	0	0	3	10	0	0	0	3	0	4	0	0
oligo_00902	Thermomonas_oligo_00902	0	0	0	3	4	0	0	0	7	0	3	0	0	7	5	11	0	0	0	11	28	10	0	0	0	0	3	0	0	7	0	0	0	0	7	0	3	0	18	11	12	0	0	0	0	0	0	0
oligo_00894	Prevotella_oligo_00894	0	0	0	0	0	0	0	0	0	0	0	0	0	0	0	0	0	0	0	0	0	0	0	0	0	0	0	0	0	0	0	0	0	0	0	0	0	0	0	0	0	0	0	0	0	0	0	0
oligo_00887	Pseudoxanthomonas_oligo_00887	21	89	35	19	44	37	40	4	16	8	3	15	17	26	19	48	58	0	16	97	9	23	5	11	0	9	6	41	21	20	38	38	23	8	10	3	4	0	24	53	8	16	11	23	15	31	9	9
oligo_00865	Bacteroidales_oligo_00865	9	0	0	0	0	0	0	0	8	0	6	3	0	0	0	0	0	3	5	3	0	0	0	9	0	0	0	0	4	5	7	0	3	0	0	0	4	0	3	0	0	3	10	10	5	16	0	0
oligo_00863	Selenomonas_oligo_00863	6	0	7	0	0	0	0	0	46	0	3	6	0	3	0	0	5	6	0	3	0	0	0	0	0	0	0	0	0	0	0	0	0	0	0	0	4	5	4	0	0	0	7	6	3	5	0	0
oligo_00862	Megasphaera_oligo_00862	6	0	0	0	3	0	3	10	13	0	0	0	0	7	3	0	5	0	3	11	3	0	0	37	0	0	0	0	0	0	7	0	5	3	0	4	0	3	0	0	0	0	3	7	0	3	0	0
oligo_00860	Veillonellaceae_oligo_00860	0	0	0	0	0	0	0	0	0	6	0	0	0	6	0	0	0	0	0	0	0	5	77	8	0	3	0	0	0	0	0	0	0	0	0	4	0	0	0	0	0	0	0	0	0	0	4	0
oligo_00859	Aeromonas_oligo_00859	0	0	0	0	0	0	0	0	0	0	0	0	0	0	0	0	0	0	0	0	0	0	0	0	0	0	0	0	0	0	0	0	0	0	0	0	0	0	0	0	0	0	0	0	0	0	0	0
oligo_00856	Mitsuokella_oligo_00856	5	0	0	0	0	0	8	0	201	0	0	21	4	4	0	0	0	8	10	9	13	0	12	402	0	0	0	0	10	0	17	3	4	0	7	0	0	0	4	0	8	5	22	63	13	50	0	0
oligo_00831	Leucobacter_oligo_00831	0	35	0	3	0	9	5	0	0	0	0	0	3	6	0	9	0	0	0	7	14	3	0	0	0	0	4	4	7	3	0	7	18	0	0	0	0	0	0	0	0	0	0	12	3	0	3	0
oligo_00805	Clostridium sensu stricto_oligo_00805	3	0	0	10	0	0	4	0	3	0	0	0	4	0	3	0	7	0	0	3	8	4	0	0	0	3	0	0	7	3	4	0	0	0	0	0	8	0	12	0	3	0	0	18	0	3	0	0
oligo_00802	Aeromonadaceae_oligo_00802	0	0	0	0	0	0	0	0	0	0	0	0	0	0	0	0	0	0	0	0	0	0	0	0	0	0	0	0	0	0	0	0	0	0	523	0	0	0	0	0	0	0	0	0	0	0	0	0
oligo_00798	Flavobacterium_oligo_00798	0	0	0	0	0	0	0	0	0	0	3	0	0	0	0	0	0	0	0	0	0	0	0	0	79	416	15	0	0	0	0	0	0	0	23	0	7	0	5	0	69	0	0	0	0	0	0	0
oligo_00796	Burkholderiales_oligo_00796	0	19	0	9	0	4	3	0	0	0	0	4	3	0	0	0	0	0	3	0	0	0	5	21	11	8	0	0	3	4	0	0	0	0	0	7	4	0	5	8	3	0	0	0	0	0	0	0
oligo_00773	Bacteroidetes_oligo_00773	0	0	0	0	0	0	0	0	0	0	0	0	0	0	0	0	0	0	0	0	0	0	0	0	0	0	0	0	0	0	0	0	0	0	0	0	0	0	0	0	0	0	0	0	0	0	0	0
oligo_00767	Sphaerotilus_oligo_00767	0	37	0	0	0	0	0	0	0	0	0	0	0	0	0	0	0	0	0	0	0	3	0	0	8	227	213	0	0	0	0	0	0	0	36	0	40	0	0	3	22	0	0	0	0	0	0	0
oligo_00739	Lachnospiracea_incertae_sedis_oligo_00739	3	5	5	10	9	9	3	45	14	6	15	8	3	3	26	8	10	4	0	11	29	23	13	34	12	16	35	7	5	11	10	5	23	13	9	16	16	3	21	0	24	11	18	12	12	21	7	3
oligo_00736	Lachnospiraceae_oligo_00736	8	8	0	7	0	5	0	0	0	0	0	0	0	6	12	0	0	4	3	0	3	0	3	0	4	3	0	4	0	0	0	0	0	0	3	3	4	0	4	0	6	0	0	0	0	0	0	0
oligo_00733	Lachnospiracea_incertae_sedis_oligo_00733	6	4	0	10	3	2	3	24	12	10	11	8	4	0	20	0	9	9	0	8	17	17	11	28	4	10	19	10	0	9	13	9	21	10	12	12	11	0	16	0	24	18	36	10	4	19	0	0
oligo_00715	Comamonadaceae_oligo_00715	0	0	0	4	0	8	0	6	0	0	4	3	0	0	8	5	5	6	0	3	17	11	7	13	0	3	8	3	0	6	4	0	13	8	3	9	4	0	3	0	15	6	8	3	4	6	3	6
oligo_00695	Prevotella_oligo_00695	0	0	0	0	0	0	0	7	3	4	15	0	3	0	6	0	4	23	6	0	0	3	0	0	0	6	7	0	0	0	3	0	3	3	5	6	13	0	15	0	9	0	4	7	0	0	0	0
oligo_00693	Fusobacteriales_oligo_00693	0	0	0	0	0	0	0	0	0	0	0	0	0	0	0	0	0	0	0	0	0	0	0	0	0	0	0	0	0	0	0	0	0	0	0	0	0	0	0	0	0	0	0	0	0	0	0	0
oligo_00691	Rhodocyclaceae_oligo_00691	0	0	0	0	0	0	0	0	0	0	7	0	0	0	0	0	0	44	0	0	0	0	0	3	0	12	3	0	0	0	0	0	0	0	0	4	0	0	0	0	0	0	0	0	0	0	0	0
oligo_00688	Clostridium XlVa_oligo_00688	10	5	9	9	0	6	15	0	3	3	3	9	11	24	27	21	12	23	5	17	6	6	19	0	0	0	3	18	14	4	21	0	7	0	0	0	0	0	17	0	6	9	5	5	10	15	6	0
oligo_00664	Rhodocyclaceae_oligo_00664	9	3	0	13	15	0	34	44	13	0	0	0	0	64	3	44	7	0	0	26	4	0	0	0	0	0	0	14	0	3	73	0	5	0	0	0	0	3	13	4	4	0	0	0	0	5	0	0
oligo_00651	Selenomonadales_oligo_00651	0	0	0	0	0	0	0	0	27	6	5	5	3	19	0	0	0	6	0	0	0	0	0	0	0	0	0	0	0	0	3	0	0	4	0	0	0	0	0	0	0	0	4	6	0	3	0	0
oligo_00650	Lachnospiraceae_oligo_00650	20	22	0	15	0	7	5	0	0	0	0	3	8	7	11	5	13	5	10	0	5	3	20	0	3	6	0	8	14	4	0	0	9	3	3	3	3	0	0	0	10	6	0	12	13	5	8	9
oligo_00647	Geobacter_oligo_00647	8	0	12	22	18	3	36	0	12	0	10	3	5	0	7	0	0	0	9	0	13	0	0	0	0	0	0	0	46	4	12	0	0	8	0	6	0	0	21	0	35	15	4	9	73	0	8	0
oligo_00641	Geobacter_oligo_00641	12	3	9	0	0	1	10	0	7	0	0	0	0	0	0	0	19	34	0	0	0	0	0	10	0	4	5	0	0	0	3	0	0	0	5	0	0	0	25	0	0	5	0	3	0	8	0	0
oligo_00636	Aeromonadaceae_oligo_00636	3	0	6	7	5	6	0	33	0	0	0	0	0	6	4	0	0	0	0	10	3	3	0	4	0	0	0	6	0	0	0	3	0	4	0	0	0	0	0	0	0	0	4	0	3	3	0	0
oligo_00625	Ruminococcaceae_oligo_00625	4	7	6	6	11	7	8	7	6	0	5	5	0	10	9	19	0	0	0	13	5	8	5	13	3	4	0	11	5	7	3	3	6	4	4	4	5	0	5	5	0	9	7	4	7	4	9	4
oligo_00593	Comamonadaceae_oligo_00593	0	0	0	0	0	0	0	0	0	0	0	0	0	0	0	0	0	0	0	0	0	21	0	0	0	4	5	0	0	0	0	0	0	0	4	0	0	0	0	0	5	0	0	0	0	0	3	0
oligo_00592	Coprococcus_oligo_00592	0	0	0	0	8	3	0	0	0	0	4	5	3	0	0	0	0	0	0	0	4	0	19	0	0	4	56	0	0	0	0	0	0	10	12	8	12	0	4	18	8	0	0	0	8	0	25	6
oligo_00591	Polaromonas_oligo_00591	0	3	0	0	0	0	0	0	0	0	0	0	0	0	12	0	6	0	0	0	0	6	0	0	12	0	0	0	0	0	0	0	0	0	0	0	0	0	0	0	0	0	0	0	0	0	0	0
oligo_00589	Rhodoferax_oligo_00589	0	5	0	0	0	0	0	0	0	0	3	0	0	0	0	0	0	0	3	0	0	0	0	0	36	78	10	0	0	0	0	0	0	3	0	0	0	0	7	0	25	0	0	0	0	0	0	0
oligo_00546	Clostridium IV_oligo_00546	15	17	17	16	20	8	17	82	6	16	26	8	6	13	19	4	9	9	0	5	12	10	18	31	12	8	17	5	12	4	4	0	9	6	8	19	17	0	13	3	10	13	5	4	14	9	8	6
oligo_00541	Leadbetterella_oligo_00541	5	6	8	4	0	1	28	0	14	0	0	0	0	0	3	0	0	0	17	0	0	0	6	0	0	0	0	4	8	3	8	0	9	0	0	0	0	0	0	3	0	0	4	0	5	4	6	5
oligo_00540	Uliginosibacterium_oligo_00540	4	0	10	0	0	0	5	0	8	0	0	0	0	3	0	4	15	13	3	0	0	0	0	0	0	0	0	0	0	0	8	0	0	0	0	0	0	3	0	0	0	0	0	3	0	15	0	0
oligo_00535	Ruminococcaceae_oligo_00535	3	0	0	5	12	5	6	5	5	28	28	12	14	17	34	11	17	18	4	0	19	18	10	24	7	9	16	3	0	0	6	0	12	21	12	36	17	0	13	5	31	16	11	7	15	3	9	10
oligo_00514	Ruminococcus_oligo_00514	9	12	5	6	3	3	0	184	9	12	29	9	4	5	97	0	19	27	15	0	39	154	86	12	16	68	29	0	3	0	0	0	4	12	24	30	50	0	41	0	121	9	6	15	6	0	3	4
oligo_00509	Tolumonas_oligo_00509	15	18	29	18	5	10	49	5	25	9	3	0	0	4	11	9	28	3	18	16	0	5	8	0	0	0	0	19	25	5	68	11	12	0	0	0	0	6	4	4	3	3	16	15	13	34	9	17
oligo_00507	Gammaproteobacteria_oligo_00507	97	106	135	207	125	142	135	5	425	38	32	23	34	117	132	209	84	6	358	17	15	33	291	255	227	89	71	114	170	29	35	112	108	43	27	66	9	40	78	58	146	86	54	34	232	48	206	201
oligo_00501	Clostridium IV_oligo_00501	23	7	25	52	60	66	32	107	23	24	13	20	10	61	51	46	32	32	9	47	48	18	62	72	13	44	31	32	13	30	20	11	27	42	10	28	22	0	36	11	25	38	28	17	22	30	13	10
oligo_00499	Tolumonas_oligo_00499	187	126	389	324	94	263	388	12	500	26	38	36	32	121	159	184	233	124	340	197	22	27	118	67	11	34	23	281	227	47	363	92	244	8	22	22	13	112	97	35	87	113	132	94	186	124	205	199
oligo_00496	Candidatus Cloacamonas_oligo_00496	0	0	0	0	0	0	0	0	0	0	0	0	0	0	0	0	0	0	0	0	0	0	0	0	0	0	0	0	0	0	0	0	0	0	42	19	0	0	0	27	0	0	0	0	0	0	0	0
oligo_00493	Candidatus Cloacamonas_oligo_00493	0	0	7	11	3	10	7	3	0	0	0	0	0	0	4	0	9	7	3	0	0	0	0	0	0	3	0	16	8	0	0	0	0	0	0	0	0	0	6	0	8	0	3	0	5	0	0	4
oligo_00492	Candidatus Cloacamonas_oligo_00492	0	0	0	0	0	0	4	0	0	0	0	0	0	0	0	0	8	0	0	0	0	0	0	0	0	0	0	0	0	0	0	0	4	0	28	0	0	78	0	0	0	0	5	0	0	0	0	0
oligo_00486	Candidatus Cloacamonas_oligo_00486	0	0	0	0	0	0	0	0	0	7	0	0	0	0	0	0	0	0	0	0	0	0	0	0	0	0	0	0	0	0	0	0	0	0	96	85	0	0	0	14	22	0	0	0	0	0	0	1684
oligo_00467	Arcobacter_oligo_00467	0	0	0	6	4	14	3	0	0	0	0	0	0	3	0	38	4	0	0	5	0	0	0	24	0	10	6	0	5	7	0	3	95	4	0	0	5	0	0	0	0	5	0	0	0	5	0	0
oligo_00451	Lachnospiracea_incertae_sedis_oligo_00451	0	0	0	4	0	4	3	9	0	11	12	5	3	0	12	0	7	10	0	0	11	10	7	14	6	9	9	0	0	0	0	0	4	4	8	7	19	0	10	0	16	3	6	3	0	0	3	0
oligo_00417	Veillonellaceae_oligo_00417	0	0	0	0	0	0	0	0	8	3	8	3	0	0	3	6	10	61	0	6	19	0	0	0	0	0	0	0	0	25	4	0	27	0	0	10	0	0	0	0	0	3	7	9	0	12	4	0
oligo_00403	Microvirgula_oligo_00403	6	0	0	0	0	0	0	0	35	0	0	0	0	0	3	0	0	0	0	0	0	0	0	0	0	0	0	0	0	0	0	0	0	0	0	0	0	0	20	0	0	0	0	0	0	0	0	0
oligo_00401	Enterococcus_oligo_00401	0	0	0	0	0	0	0	0	0	0	0	0	0	0	0	0	0	0	0	0	0	0	0	0	0	3	0	0	0	0	0	0	1537	0	0	3	0	0	0	0	0	0	0	0	0	0	0	0
oligo_00396	Enterococcaceae_oligo_00396	12	1342	9	142	245	466	90	0	43	31	29	37	26	50	30	266	15	0	102	15	9	3	19	67	45	42	68	6	79	63	24	62	1018	121	13	26	16	0	27	13	18	51	13	25	219	63	107	66
oligo_00389	Streptococcus_oligo_00389	0	3	0	0	0	0	0	0	3	0	4	0	3	0	3	0	3	34	0	0	3	3	0	50	0	3	7	0	0	0	0	0	0	0	5	3	9	0	7	0	14	5	0	12	0	0	0	0
oligo_00383	Anaerolineaceae_oligo_00383	0	0	0	0	0	1	0	0	0	4	11	0	4	0	0	0	3	5	0	0	5	0	0	0	0	0	0	0	0	0	0	0	3	0	0	3	0	0	4	0	6	7	5	5	3	0	6	0
oligo_00382	Bacteroidetes_oligo_00382	0	0	0	0	0	0	0	0	0	0	0	0	0	0	10	0	0	0	0	0	0	0	0	0	0	0	0	0	0	0	0	0	0	0	0	0	0	0	0	0	0	0	0	0	0	0	0	0
oligo_00379	Prolixibacteraceae_oligo_00379	0	0	0	0	0	0	0	3	0	0	0	0	3	0	4	0	4	20	11	0	0	0	6	10	0	16	31	0	0	0	0	0	0	0	7	3	10	0	3	0	24	0	0	8	0	0	0	0
oligo_00373	Betaproteobacteria_oligo_00373	0	8	0	0	0	0	0	0	0	0	0	0	0	0	3	3	0	0	0	0	0	0	48	0	158	8	0	0	0	0	0	0	0	0	4	0	8	3	0	0	5	0	0	0	0	0	0	0
oligo_00364	Betaproteobacteria_oligo_00364	0	0	0	0	0	0	0	0	0	0	0	0	0	0	0	0	0	0	0	0	0	0	0	0	0	0	0	0	0	0	0	0	0	0	0	0	0	0	3	0	3	0	0	0	0	0	0	0
oligo_00363	Betaproteobacteria_oligo_00363	0	4	0	0	0	0	0	0	0	0	0	0	0	0	0	0	0	0	0	0	0	0	0	0	7	4	0	0	0	0	0	0	0	0	0	0	0	0	0	0	0	0	0	0	0	0	3	0
oligo_00362	Betaproteobacteria_oligo_00362	0	0	0	0	0	0	0	0	0	0	0	0	0	0	0	0	0	0	0	0	0	0	0	0	0	0	0	0	0	0	0	0	0	0	364	0	0	0	0	0	0	0	0	0	0	0	0	0
oligo_00335	Sphingomonadaceae_oligo_00335	3	0	0	0	0	0	0	0	0	0	0	0	0	0	72	0	0	0	0	13	13	0	0	0	0	0	9	0	0	0	0	0	0	0	0	0	0	0	0	0	0	0	0	0	0	0	0	3
oligo_00317	Sphingobium_oligo_00317	0	0	0	0	0	0	0	0	0	0	0	0	0	0	0	0	55	2005	0	0	0	0	0	0	0	0	0	0	0	0	0	0	0	0	0	0	0	0	0	0	0	0	0	0	0	0	0	0
oligo_00315	Sphingobium_oligo_00315	3	3	0	0	0	2	3	0	0	0	0	0	0	0	0	0	19	676	3	4	0	3	0	0	0	0	0	0	0	0	0	0	0	0	0	0	0	0	3	3	0	3	0	0	3	0	0	0
oligo_00310	Lactococcus_oligo_00310	0	0	0	0	0	0	0	0	0	0	0	0	32	0	0	0	0	0	0	0	0	0	0	0	0	5	28	0	0	0	0	0	0	0	4	0	0	0	0	0	0	0	0	0	0	0	0	0
oligo_00279	Lachnospiraceae_oligo_00279	0	0	0	0	0	0	0	0	0	0	0	0	0	0	0	0	0	0	0	3	0	0	0	0	0	0	0	0	0	0	0	0	0	0	0	0	0	0	3	0	84	0	0	0	0	0	0	0
oligo_00230	Trichococcus_oligo_00230	0	0	0	0	0	0	0	0	0	0	0	9	0	8	12	0	7	0	0	0	0	0	0	0	0	4	3	8	0	25	0	0	0	15	17	7	0	0	0	3	0	0	0	0	0	0	0	0
oligo_00226	Rhodocyclaceae_oligo_00226	0	0	0	4	0	6	5	0	0	4	0	0	0	0	0	0	11	5	0	0	0	0	0	0	0	0	0	0	0	0	0	0	0	0	0	0	0	0	0	0	4	0	0	0	0	0	0	5
oligo_00222	Clostridiales_oligo_00222	7	9	6	0	0	0	0	0	0	0	4	0	0	0	8	0	0	0	4	0	0	0	75	0	0	6	9	0	6	0	0	0	0	0	0	0	0	0	18	0	3	0	0	0	0	0	4	0
oligo_00176	Anaerolineaceae_oligo_00176	25	0	0	0	0	0	0	0	0	0	0	0	0	0	113	0	0	0	0	0	0	0	0	0	0	0	0	0	0	0	0	0	0	0	0	0	0	0	0	0	0	0	0	0	0	0	0	0
oligo_00174	Synergistaceae_oligo_00174	0	3	9	0	0	1	0	0	6	3	6	0	0	7	8	288	3	0	5	4	3	0	3	25	0	3	5	0	0	0	9	0	0	0	0	0	0	20	0	0	0	4	0	6	0	8	0	78
oligo_00171	Thiovirga_oligo_00171	10	28	8	0	0	0	3	0	0	4	0	0	0	0	0	0	12	0	0	4	0	0	0	0	0	0	0	4	0	0	0	0	0	0	0	0	0	0	0	0	0	0	0	9	0	12	0	0
oligo_00170	Alistipes_oligo_00170	8	12	0	20	5	5	5	18	3	16	4	4	0	0	28	0	4	13	7	0	4	14	9	14	17	4	5	0	5	0	0	0	0	3	4	0	21	3	29	0	6	14	0	7	0	0	4	4
oligo_00168	Bacteroidetes_oligo_00168	8	0	0	0	0	0	0	0	0	0	0	0	0	0	0	0	0	0	0	0	0	0	0	0	0	0	0	0	0	0	0	0	0	0	0	0	0	0	0	0	0	0	0	0	0	0	0	0
oligo_00167	Chlorophyta_oligo_00167	0	0	0	0	0	0	0	0	0	0	0	0	0	0	0	0	3	0	0	0	0	0	0	0	0	0	0	0	0	0	0	0	0	0	0	0	0	0	0	0	0	0	0	0	0	0	0	0
oligo_00165	Gammaproteobacteria_oligo_00165	0	0	0	0	0	0	0	0	0	0	0	0	0	0	0	0	0	0	0	0	0	0	0	0	0	0	3	0	0	0	0	0	0	0	0	0	0	0	0	0	0	0	0	0	0	0	0	0
oligo_00162	Arcobacter_oligo_00162	8	0	8	3	4	5	22	0	12	5	0	0	0	13	6	10	0	0	7	12	8	0	0	0	0	3	0	14	7	8	0	8	3	0	0	4	0	0	10	0	0	0	0	0	0	9	0	0
oligo_00161	Bacteria_oligo_00161	0	0	0	0	0	0	0	0	0	0	0	0	0	0	0	0	0	0	0	0	0	0	0	0	0	0	0	0	0	0	0	0	0	0	0	0	0	0	0	139	0	0	0	0	0	0	0	0
oligo_00158	Tepidiphilus_oligo_00158	0	0	3	0	7	1	21	0	9	0	0	0	0	5	0	0	0	16	4	0	0	0	0	0	0	0	0	0	3	13	4	8	0	0	7	4	0	7	3	0	3	0	4	0	0	10	6	6
oligo_00157	Aminivibrio_oligo_00157	0	5	0	10	17	23	6	0	0	0	0	0	0	0	3	14	19	4	0	10	0	0	0	0	0	0	0	32	3	3	7	6	70	0	14	0	0	0	0	0	0	0	28	0	3	35	3	10
oligo_00147	Sulfuricurvum_oligo_00147	4	11	0	0	0	0	5	0	0	0	0	0	0	0	0	0	10	0	0	0	0	0	0	0	0	0	0	0	0	0	0	0	0	0	0	0	0	0	0	0	0	0	0	0	0	10	0	0
oligo_00145	Odoribacter_oligo_00145	20	32	18	25	10	10	13	122	4	13	32	6	9	3	25	0	27	23	6	3	5	42	48	6	11	18	15	6	8	0	10	0	8	5	17	15	39	4	40	6	41	24	15	11	8	10	10	13
oligo_00142	Gammaproteobacteria_oligo_00142	10	10	16	4	0	0	3	0	19	0	0	0	0	5	3	9	4	16	4	18	0	0	0	0	0	0	0	7	0	0	7	4	0	0	0	0	0	0	0	0	0	0	0	0	0	5	0	0
oligo_00135	Uliginosibacterium_oligo_00135	5	3	0	0	0	0	0	0	0	0	0	0	0	0	5	0	12	22	0	0	0	0	4	0	0	0	0	0	0	0	0	0	0	0	0	0	0	0	3	0	0	0	0	0	0	0	0	0
oligo_00134	Brevundimonas_oligo_00134	0	0	0	3	0	2	3	0	3	0	0	0	0	3	4	0	0	0	0	12	10	0	0	0	0	0	0	0	3	5	0	0	0	0	0	0	0	0	4	3	0	0	0	0	0	0	0	0
oligo_00128	Clostridium IV_oligo_00128	0	0	3	0	0	4	0	0	0	0	0	0	4	4	6	41	0	0	5	0	15	0	0	0	0	0	0	3	60	5	12	15	0	0	0	0	0	0	0	0	0	4	0	0	20	61	14	3
oligo_00125	Anaerocella_oligo_00125	0	0	0	0	0	2	0	0	0	0	0	0	0	0	0	0	11	0	0	4	0	0	0	3	0	0	0	3	0	0	0	3	8	0	0	0	0	0	0	0	0	0	0	0	0	13	0	0
oligo_00118	Acidaminococcaceae_oligo_00118	0	5	0	23	33	18	0	3	0	0	0	0	0	14	0	6	0	0	0	0	0	0	3	12	0	4	0	3	5	0	0	0	0	0	4	0	3	0	0	0	19	0	0	0	10	0	4	6
oligo_00104	Arcobacter_oligo_00104	5	14	10	17	7	37	5	0	0	0	0	0	0	0	8	0	5	0	12	0	4	0	0	0	0	0	0	3	11	0	0	0	3	3	0	0	0	0	3	3	8	0	8	13	11	3	18	3
oligo_00103	Methylophilus_oligo_00103	0	16	0	0	0	1	0	0	0	0	19	0	4	5	0	0	0	0	0	0	0	3	4	0	0	3	0	0	0	9	0	0	0	7	4	0	0	11	3	5	6	0	0	0	12	0	30	4
oligo_00096	Actinomycetales_oligo_00096	7	5	16	34	47	34	36	3	16	13	0	3	5	20	8	182	6	0	3	10	10	6	0	29	0	3	7	16	34	0	7	13	10	7	0	14	0	0	9	8	3	9	0	0	27	10	13	13
oligo_00091	Bacteroidetes_oligo_00091	0	0	0	0	0	0	0	0	5	0	0	0	0	0	0	0	0	0	0	0	0	0	0	0	0	0	0	0	0	0	0	0	0	0	0	0	0	301	0	0	0	0	0	0	0	0	0	0
oligo_00090	Streptobacillus_oligo_00090	0	0	6	0	9	12	4	0	14	9	6	0	3	15	3	3	0	0	3	0	12	0	0	3	0	0	0	0	3	4	0	3	0	8	0	3	0	0	0	3	3	0	0	0	3	0	7	3
oligo_00084	Bacteroidales_oligo_00084	7	0	4	4	6	11	3	0	0	0	0	0	0	0	12	3	6	0	14	3	0	0	6	3	0	0	0	5	6	0	0	3	0	9	0	0	0	0	0	9	9	0	3	7	9	0	12	4
oligo_00083	Thauera_oligo_00083	0	17	5	94	69	60	36	0	12	13	9	9	0	9	7	93	11	3	5	30	128	16	6	68	16	29	25	28	32	37	24	44	51	20	23	26	47	0	58	27	55	33	18	15	88	8	46	105
oligo_00082	Arcobacter_oligo_00082	10	9	10	5	0	23	0	0	0	0	0	0	0	0	3	3	0	0	8	0	0	0	4	0	0	0	0	3	4	0	4	0	4	3	0	0	0	0	3	0	4	3	0	9	4	4	14	3
oligo_00062	Sphaerotilus_oligo_00062	5	8	0	0	0	0	0	0	0	0	0	0	3	0	0	0	7	0	4	0	0	0	0	0	0	0	0	0	0	0	0	0	0	0	0	0	0	0	3	0	0	0	0	0	0	0	0	0
oligo_00061	Clostridiales_oligo_00061	0	3	7	4	6	8	5	0	0	4	6	5	7	11	6	18	11	9	3	8	9	9	13	8	0	7	9	12	8	19	14	8	13	4	3	4	0	0	16	4	9	5	10	3	7	10	4	3
oligo_00023	Neisseriaceae_oligo_00023	0	0	0	0	0	0	0	0	0	0	0	0	0	0	201	0	0	0	0	0	0	0	0	0	0	0	0	0	0	0	0	0	0	0	0	0	0	0	0	0	0	0	0	0	0	0	0	0
oligo_00021	Ruminococcus_oligo_00021	0	0	0	0	0	0	10	0	0	0	0	0	0	0	0	0	0	0	0	0	0	0	0	0	0	0	0	0	0	0	0	0	0	0	161	0	0	3	0	0	0	0	0	0	0	0	0	0
[truncated: 167 more columns]

## Sheet: ASVs (percents)
ASV/oligotype	oligotype_pretty	Boonville-AUG-001	Spencer-AUG-002	Junction_City_East-AUG-003	Delano-AUG-004	Monticello-AUG-005	Albertville-AUG-006	Franklin-AUG-007	Springboro-AUG-008	Woodmere-AUG-009	Great_Falls-JAN-100	Portland-JAN-101	Vancouver_Marinepark-JAN-102	Vancouver_Westside-JAN-103	Moore-JAN-105	Yukon-JAN-106	Burkburnett-JAN-107	Freeport-JAN-108	Kenedy-JAN-109	Milwaukee_JI-AUG-010	Palmetto-JAN-111	Johns_Creek_Env_Camp-JAN-112	Little_River-JAN-113	Hardinsburg-JAN-114	Clintwood-JAN-115	Coeburn-JAN-116	Matewan-JAN-117	Williamson-JAN-118	Discovery_Bay-JAN-119	Milwaukee_SS-AUG-011	Richmond-JAN-120	Stockton-JAN-121	Santa_Barbara-JAN-122	Santa_Barbara-JAN-123	Bozeman-JAN-125	Syracuse-JAN-126	Pendleton-JAN-127	Duncansville-JAN-128	Memphis-JAN-129	New_London-AUG-012	Iowa_City-JAN-130	Burlington-JAN-131	Lincoln-JAN-132	Whittier-JAN-133	Austin-JAN-134	Madison-JAN-135	Yuma-JAN-136	St_Paul-JAN-137	Shakopee-JAN-138
oligo_01218	Stenotrophomonas_oligo_01218	0	0	0	0	0	0	0	0	0	0	0	0	0	0	0	0	0	0	0	0	0	0	0	0	0	0	0	0	0	0	0	0	0	0	0	0	0	0	0	0	0	0	0	0	0	0	0	0
oligo_07488	Chryseobacterium_oligo_07488	0	0	0	0	0	0	0	0	0	0	0	0	0	0	0	0	0	0	0	0	0	0	0	0	0	0	0	0	0	0	0	0	0	0	0	0	0	0	0	0	0	0	0	0	0	0	0	0
oligo_03014	Prolixibacteraceae_oligo_03014	0	0	0	0	0	0	0	0	0	0	0	0	0	0	0	0	0	0	0	0	0	0	0	0	0	0	0	0	0	0	0	0	0	0	0	0	0	0	0	0	0	0	0	0	0	0	0	0
oligo_07777	Comamonadaceae_oligo_07777	0	0	0	0	0	0	0	0	0	0	0	0	0	0	0	0	0	0	0	0	0	0	0	0	0	0	0	0	0	0	0	0	0	0	0	0	0	0	0	0	0	0	0	0	0	0	0	0
oligo_06473	Gordonia_oligo_06473	0	0	0	0	0	0	0	0	0	0	0	0	0	0	0.00850268	0	0	0	0	0	0	0	0	0	0	0	0	0	0	0	0	0	0	0	0	0	0	0	0	0	0	0	0	0.0221888	0	0	0	0
oligo_00165	Gammaproteobacteria_oligo_00165	0	0	0	0	0	0	0	0	0	0	0	0	0	0	0	0	0	0	0	0	0	0	0	0	0	0	0.00734358	0	0	0	0	0	0	0	0	0	0	0	0	0	0	0	0	0	0	0	0	0
oligo_07492	Flavobacterium_oligo_07492	0	0.0254342	0	0	0	0	0	0	0	0	0	0	0	0	0	0	0	0	0	0	0	0	0	0	0	0	0	0	0	0	0	0	0	0	0	0	0	0	0	0	0	0	0	0	0	0	0	0
oligo_05049	Rheinheimera_oligo_05049	0	0	0	0	0	0	0	0	0	0	0	0	0	0	0	0	0	0	0	0	0	0	0	0	0	0	0	0	0	0	0	0	0	0	0	0	0	0	0	0	0	0	0	0	0	0	0	0
oligo_07765	Curvibacter_oligo_07765	0	0	0	0	0	0	0	0	0	0	0	0	0	0	0	0	0	0	0	0	0	0	0	0	0	0	0	0	0	0	0	0	0	0	0	0	0	0	0	0	0	0	0	0	0	0	0	0
oligo_04062	Rhodocyclaceae_oligo_04062	0	0	0	0	0	0	0	0	0	0	0	0	0	0	0	0	0	0	0	0	0	0	0	0	0	0	0	0	0	0	0	0	0	0	0.00964754	0	0	0	0	0	0	0	0	0	0	0	0	0
oligo_02704	Arcobacter_oligo_02704	0	0	0	0	0	0	0	0	0	0	0	0	0	0	0	0	0	0	0	0	0	0	0	0	0	0	0	0	0	0	0	0	0	0	0	0	0	0	0	0	0	0	0	0	0.00683457	0	0	0
oligo_05040	Oxalobacteraceae_oligo_05040	0	0	0	0	0	0	0	0	0	0	0	0	0	0	0	0	0	0	0	0	0	0	0	0	0	0	0	0	0	0	0	0	0	0	0	0	0	0	0	0	0	0	0	0	0	0	0	0
oligo_02694	Propionispira_oligo_02694	0	0	0	0	0	0	0	0	0	0	0	0	0	0	0	0	0	0	0	0	0	0	0	0	0	0	0	0	0	0	0	0	0	0	0	0	0	0	0	0	0.0659061	0	0	0	0.0153778	0	0	0.0107849
oligo_06215	Arcobacter_oligo_06215	0	0	0	0.00516076	0	0.00133429	0	0	0	0	0	0	0	0	0	0	0	0	0	0	0	0	0	0	0	0	0	0	0	0	0	0	0	0	0	0	0	0	0	0	0	0	0	0	0	0	0	0
oligo_03766	Chryseobacterium_oligo_03766	0	0.0726691	0	0	0	0	0	0	0	0.0311147	0	0	0	0	0	0	0	0	0	0	0	0	0	0	0	0	0	0	0	0	0	0	0	0	0	0	0	0	0	0	0	0	0	0.0187752	0	0	0	0
oligo_04783	Stenotrophomonas_oligo_04783	0.00584556	0	0.0127651	0.00516076	0.00989609	0	0	0	0	0	0	0	0	0.00484809	0	0	0.00569822	0.0149967	0	0	0	0	0	0	0	0	0	0	0	0	0	0	0	0	0	0	0	0	0	0	0	0	0	0	0	0	0	0
oligo_05286	Paludibacter_oligo_05286	0	0.161689	0	0	0	0.00266859	0	0	0	0	0.00727079	0	0	0	0	0	0.00759763	0	0	0	0	0	0	0	0	0	0	0	0	0	0	0	0	0	0	0	0	0	0	0	0	0	0	0.0051205	0	0	0	0
oligo_05076	Alishewanella_oligo_05076	0	0	0	0	0	0	0	0	0	0	0	0	0	0	0	0	0	0	0	0	0	0	0	0	0	0	0	0	0	0	0	0	0	0	0	0	0	0	0	0	0	0	0	0	0	0	0	0
oligo_07857	Rivicola_oligo_07857	0	0	0	0.0154823	0	0.00133429	0	0	0.00550772	0	0	0	0	0	0	0	0	0	0	0	0	0	0	0	0	0.00635445	0.0122393	0	0	0	0	0	0	0	0	0	0	0	0	0	0	0	0	0	0	0	0	0
oligo_04195	Thauera_oligo_04195	0	0	0	0.0103215	0	0	0	0	0.00550772	0.0103716	0	0	0	0	0	0	0.00949704	0	0.00668863	0	0	0	0.00896974	0	0	0	0	0	0.0139094	0	0	0	0	0	0	0	0	0	0	0	0.00627677	0	0	0.0051205	0	0	0.0190759	0
oligo_06767	Pseudomonas_oligo_06767	0	0	0.0145887	0.013762	0	0.0106744	0	0	0	0	0	0	0	0	0	0	0	0.00749836	0	0	0	0	0	0.0052233	0	0	0	0.0219558	0	0	0	0	0	0	0	0	0	0	0	0	0	0	0.00556524	0.0051205	0	0.007176	0	0.00808865
oligo_08541	Prolixibacteraceae_oligo_08541	0	0.0109004	0	0.00860126	0	0.00400288	0	0	0	0	0	0	0	0	0	0	0	0	0	0	0	0	0	0	0	0.0105908	0	0	0.0121707	0	0	0	0	0	0	0	0	0	0	0.0305012	0.0188303	0	0	0	0.0102519	0	0.00635863	0
oligo_04304	Rhodocyclaceae_oligo_04304	0	0	0	0	0	0	0	0	0	0	0	0	0	0	0.326503	0	0	0	0	0	0	0	0	0	0	0	0	0	0	0	0	0	0	0	0	0	0	0	0	0	0	0	0	0	0	0	0	0
oligo_04411	Proteobacteria_oligo_04411	0.00584556	0.0145338	0	0	0	0	0	0	0	0	0	0	0.015707	0	0.0187059	0	0.00569822	0	0	0	0	0.00814266	0	0	0	0	0.00979144	0	0	0	0	0	0	0	0	0	0	0	0.0121435	0	0.0219687	0	0	0	0	0	0	0
oligo_06270	Prevotella_oligo_06270	0	0	0	0	0	0	0	0	0	0	0	0	0	0	0	0	0	0	0	0	0	0	0	0	0	0	0	0	0	0	0	0	0	0	0	0	0	0	0	0	0	0	0	0	0	0	0	0
oligo_08510	Veillonellaceae_oligo_08510	0	0	0	0.013762	0	0.00800576	0	0	0	0	0	0.0251099	0	0.0113122	0	0	0	0	0.00501647	0	0	0	0	0	0	0	0	0	0	0	0	0	0	0	0	0	0	0	0	0	0	0	0	0	0	0	0	0
oligo_00736	Lachnospiraceae_oligo_00736	0.0155882	0.0145338	0	0.0120418	0	0.00667147	0	0	0	0	0	0	0	0.00969619	0.0204064	0	0	0.00749836	0.00501647	0	0.00644801	0	0.00538184	0	0.00690346	0.00635445	0	0.00878233	0	0	0	0	0	0	0.00964754	0.00678641	0.014936	0	0.00693914	0	0.00941516	0	0	0	0	0	0	0
oligo_06880	Flavobacterium_oligo_06880	0	0	0	0	0	0	0	0	0	0	0	0	0	0	0	0	0	0	0	0	0	0	0	0	0	0	0	0	0	0.0127822	0	0	0	0	0	0	0	0	0	0	0	0	0	0	0	0	0	0
oligo_04072	Dysgonomonas_oligo_04072	0	0	0	0	0	0.00133429	0.00721345	0	0	0	0	0	0	0	0	0	0	0	0	0	0	0	0.0125576	0	0	0	0	0.0197602	0	0	0	0.00678273	0	0	0	0	0	0	0.00520436	0	0.00470758	0	0	0	0	0.01196	0	0.024266
oligo_05098	Acinetobacter_oligo_05098	0	0	0.00911793	0.00860126	0	0.0120086	0	0	0	0	0	0	0	0.0113122	0.00680214	0.00694336	0.00949704	0	0.0117051	0	0.00644801	0	0.00717579	0	0	0	0	0	0	0.0127822	0	0.0113045	0.00934296	0	0	0.00678641	0	0	0.00520436	0.0237232	0.00470758	0	0	0	0.0119605	0	0	0
oligo_02536	Neisseriaceae_oligo_02536	0	0.00545019	0	0.00860126	0.0217714	0.0133429	0	0	0	0.00777867	0	0	0	0	0	0	0	0	0.00501647	0	0	0	0	0	0	0	0	0	0	0	0	0	0	0.00654151	0	0	0	0	0	0.0101671	0	0	0	0.0051205	0.0170864	0	0.00847817	0
oligo_02008	Trichococcus_oligo_02008	0	0	0	0	0.00989609	0.0106744	0	0	0	0.00777867	0	0	0	0	0	0.0086792	0	0	0	0	0	0	0	0	0	0	0	0	0.00869338	0.0127822	0	0	0.00700722	0.0109025	0	0	0	0	0	0	0.00470758	0.0114458	0	0	0.00512593	0	0	0
oligo_02385	Flavobacteriaceae_oligo_02385	0	0	0.00911793	0	0.00989609	0.00400288	0	0	0.0110154	0	0	0	0	0.0113122	0.00510161	0	0	0	0	0	0.012896	0	0	0	0	0	0	0	0.00521603	0	0	0.00678273	0	0	0	0	0	0	0.00867393	0	0	0	0.00556524	0.0187752	0	0	0	0
oligo_01334	Opitutae_oligo_01334	0.0292278	0	0	0	0	0	0	0	0	0	0	0	0	0	0	0	0	0	0	0	0	0	0	0	0	0	0	0	0	0	0	0	0	0	0	0	0	0	0.00693914	0	0	0	0	0	0	0	0	0
oligo_01444	Clostridium XlVb_oligo_01444	0	0	0	0.00516076	0	0.00133429	0	0	0.0128513	0	0	0	0	0	0	0	0	0	0	0.0121421	0.019344	0	0	0.0104466	0	0	0	0	0	0.0102257	0	0	0.00934296	0	0	0	0	0	0	0	0.00627677	0	0	0	0	0	0	0
oligo_00894	Prevotella_oligo_00894	0	0	0	0	0	0	0	0	0	0	0	0	0	0	0	0	0	0	0	0	0	0	0	0	0	0	0	0	0	0	0	0	0	0	0	0	0	0	0	0	0	0	0	0	0	0	0	0
oligo_04384	Novosphingobium_oligo_04384	0	0.0417848	0	0	0	0	0	0	0	0	0	0	0.0251312	0.0290886	0	0	0	0	0	0	0	0	0	0	0	0.0381267	0.0195829	0	0	0.0127822	0.00868056	0	0	0	0.0289426	0	0	0	0	0.0135561	0	0	0	0	0.00512593	0	0	0
oligo_07111	Cloacibacterium_oligo_07111	0.0233822	0.0127171	0.0182359	0	0.00593765	0.00400288	0	0	0.00734363	0	0	0	0	0	0.00510161	0	0	0	0.00501647	0	0	0	0	0	0	0	0	0.00878233	0	0	0	0	0	0	0	0	0	0	0.00520436	0	0	0	0.00556524	0.0051205	0	0	0	0
oligo_04692	Xanthomonadaceae_oligo_04692	0	0.0181673	0	0	0	0	0	0	0	0	0	0	0	0	0	0	0	0	0	0	0	0	0	0	0.0103552	0.00635445	0.0122393	0	0	0	0	0	0	0	0	0	0	0	0	0	0.0251071	0	0	0	0	0	0	0
oligo_02481	Acidovorax_oligo_02481	0	0.0109004	0	0	0.00791687	0.00400288	0	0	0	0	0	0.0188324	0	0	0	0	0	0	0	0	0	0	0.0179395	0.0104466	0	0.00635445	0.017135	0	0	0	0	0	0	0.013083	0.0128634	0	0	0	0	0.0101671	0.00784597	0	0	0	0.00683457	0	0	0.00808865
oligo_00403	Microvirgula_oligo_00403	0.0116911	0	0	0	0	0	0	0	0.0642567	0	0	0	0	0	0.00510161	0	0	0	0	0	0	0	0	0	0	0	0	0	0	0	0	0	0	0	0	0	0	0	0.0346957	0	0	0	0	0	0	0	0	0
oligo_05530	Streptococcus_oligo_05530	0	0	0.00547076	0	0	0.00266859	0.00721345	0	0.0128513	0	0	0	0	0	0	0	0	0	0	0	0.0107467	0	0	0	0	0	0	0.00658675	0	0	0.0115741	0	0	0	0	0	0	0	0	0	0	0	0	0	0	0.009568	0	0
oligo_04607	Xanthomonadaceae_oligo_04607	0	0.0454182	0	0	0	0	0	0	0	0	0	0	0	0	0	0	0	0	0	0	0	0	0	0.00696439	0	0	0	0	0	0	0	0	0	0	0.0482377	0	0.011202	0	0	0.0610025	0.00941516	0	0	0	0.00854321	0	0	0
oligo_02304	Rivicola_oligo_02304	0	0	0.00547076	0	0	0.00133429	0.00721345	0	0	0.0103716	0	0.0156937	0	0.00484809	0.00510161	0	0	0.0131221	0	0	0.00859734	0	0.00538184	0	0	0	0.00734358	0	0	0	0	0	0.0116787	0	0	0.0113107	0.011202	0	0	0	0	0.0057229	0	0	0	0	0	0
oligo_05674	Desulfomicrobium_oligo_05674	0	0	0	0	0	0.00133429	0	0	0	0	0	0.0094162	0.00942418	0	0	0	0	0	0	0	0.012896	0.00814266	0	0	0	0	0	0	0	0	0	0	0	0	0	0	0	0	0	0	0.00627677	0.0267069	0	0.0136547	0.00683457	0	0	0
oligo_07506	Streptococcus_oligo_07506	0	0.019984	0	0	0	0	0	0	0	0.0855654	0	0	0	0	0	0	0.0208935	0	0.00501647	0	0	0	0	0.00870549	0.0138069	0	0	0	0	0	0	0	0.00700722	0	0	0.00904855	0	0	0	0	0	0	0	0	0	0	0	0
oligo_06883	Thiobaca_oligo_06883	0	0	0	0	0	0.00133429	0	0	0	0	0	0	0	0	0	0	0	0	0	0	0	0	0	0	0	0	0	0	0	0	0	0	0	0	0.00964754	0	0	0	0	0	0	0	0	0	0	0	0	0.0107849
oligo_08604	Marinilabiliaceae_oligo_08604	0	0	0.0127651	0.020643	0.00593765	0	0.00721345	0	0	0	0	0	0	0	0	0	0.00569822	0	0	0	0	0	0	0	0	0	0	0.0197602	0	0	0.00868056	0	0	0	0	0	0	0	0	0	0	0	0.0111305	0	0.00512593	0.007176	0	0
oligo_08218	Propionivibrio_oligo_08218	0	0.00545019	0.00729435	0	0.00989609	0.00400288	0.00961793	0	0	0	0	0	0	0	0.00680214	0.00520752	0.00759763	0	0	0.0364263	0	0	0	0	0	0	0	0.0109779	0	0	0	0	0	0	0	0	0	0	0.0121435	0	0	0	0	0	0	0	0	0
oligo_04286	Erysipelotrichaceae_incertae_sedis_oligo_04286	0	0.00726691	0.00911793	0	0.00791687	0.00266859	0	0.0499163	0	0.0155573	0	0	0	0	0.00680214	0	0	0	0	0	0.019344	0	0.00896974	0.0191521	0	0	0.00734358	0	0.00521603	0	0	0	0	0.00654151	0	0	0.0336059	0	0.0121435	0	0	0.00953816	0	0	0.00683457	0	0	0
oligo_02192	Dialister_oligo_02192	0	0	0	0	0	0.00133429	0	0	0.0183591	0	0	0	0	0	0	0	0	0.00937295	0	0.00971369	0.0107467	0	0	0	0	0	0	0	0	0	0.00868056	0.00678273	0.00934296	0.00654151	0	0	0.0224039	0	0	0	0	0.00763053	0	0.00682734	0	0.026312	0	0
oligo_04578	Comamonadaceae_oligo_04578	0	0	0	0	0	0	0	0	0	0	0	0	0	0	0	0	0	0	0	0.0339979	0	0.0108569	0.00896974	0	0	0	0	0	0	0	0	0	0	0.00872201	0.0353743	0	0	0	0	0	0.0109844	0	0	0	0	0	0	0
oligo_08433	Prevotella_oligo_08433	0	0	0	0	0	0	0	0	0	0	0	0	0	0	0	0	0	0	0	0	0	0	0	0.0156699	0	0	0	0	0	0	0	0	0	0	0	0	0	0	0	0	0	0	0	0	0	0	0	0
oligo_04125	Gammaproteobacteria_oligo_04125	0	0	0	0	0	0	0	0	0	0	0	0	0.103666	0	0.0374118	0	0	0	0	0	0	0	0	0	0	0.0084726	0.0489572	0	0	0	0	0	0	0	0	0	0	0	0	0.0135561	0.0251071	0	0	0	0.00683457	0	0	0
oligo_08675	Flavobacterium_oligo_08675	0	0	0	0	0	0	0	0	0	0	0	0	0	0	0	0	0	0	0	0	0	0	0	0	0	0	0	0	0	0	0	0	0	0	0.0160792	0.00678641	0.0224039	0	0	0	0.00627677	0	0	0	0	0	0	0
oligo_05912	Bacteroides_oligo_05912	0.0097426	0	0	0	0	0	0	0	0	0	0	0	0	0	0	0	0.00949704	0	0	0	0.00644801	0	0	0.109689	0	0	0	0	0	0	0.0144676	0	0	0	0	0	0	0	0.00520436	0	0	0	0.00556524	0	0	0.007176	0	0
oligo_08360	Prevotella_oligo_08360	0	0	0	0	0	0	0	0	0.00550772	0	0.0193888	0.0094162	0	0	0	0	0.0113964	0.00749836	0	0	0.0171947	0.024428	0	0.0156699	0	0	0	0	0	0	0	0	0.0163502	0.00872201	0	0	0	0	0.00693914	0	0.00470758	0	0.00742032	0.0051205	0.00683457	0	0.0105977	0
oligo_08753	Bacteroides_oligo_08753	0	0.00726691	0	0.0103215	0	0.00533718	0	0	0	0	0	0	0	0	0.0170054	0	0	0	0	0	0	0.00814266	0	0	0	0	0	0	0	0	0.00868056	0	0	0.0109025	0	0.0135728	0	0	0.0104087	0	0	0	0	0	0	0	0	0
oligo_05284	Flavobacterium_oligo_05284	0	0	0	0	0	0	0	0	0	0	0	0	0	0	0	0	0	0	0	0	0	0	0	0	0	0	0	0	0	0	0	0	0	0	0	0	0	0	0	0	0	0	0	0	0	0	0	0
oligo_08628	Acinetobacter_oligo_08628	0.00584556	0.00545019	0.00729435	0.0189228	0.00593765	0.0213487	0.0264493	0	0	0	0	0.0156937	0	0.0113122	0.00680214	0	0.0113964	0	0	0	0	0	0	0.0052233	0.00862932	0	0	0.00878233	0.00521603	0	0	0.00904364	0	0	0	0.00678641	0	0	0	0.0101671	0.00470758	0.0133534	0	0	0.0119605	0	0	0
oligo_07688	Thauera_oligo_07688	0	0	0	0	0	0	0	0	0	0	0	0	0	0	0	0	0	0	0	0	0	0	0	0.0052233	0	0	0	0	0	0.0076693	0	0	0	0	0.0514536	0	0	0	0.0121435	0	0.00784597	0	0	0	0	0	0	0.0107849
oligo_06211	Arcobacter_oligo_06211	0	0	0	0.0154823	0.00791687	0.00667147	0	0	0	0	0	0	0	0	0	0	0	0	0	0	0	0	0	0	0	0	0	0	0	0	0	0	0	0	0	0	0	0.00906344	0	0	0	0	0	0	0.00512593	0	0.0105977	0.0107849
oligo_08751	Clostridiales_oligo_08751	0.00779408	0	0.0127651	0	0	0	0	0	0.0146873	0	0	0	0	0	0	0	0	0	0.00668863	0	0	0	0	0	0	0	0	0	0	0	0	0	0	0	0	0	0	0	0.0104087	0	0	0	0.00556524	0	0	0	0	0
oligo_03302	Prevotella_oligo_03302	0.00779408	0	0	0	0	0	0	0	0	0	0	0	0	0	0	0	0.0151953	0.0112475	0	0	0	0	0	0	0	0	0	0	0	0	0	0	0	0	0	0	0	0	0	0	0	0	0.0241161	0.124599	0	0	0	0
oligo_01270	Arcobacter_oligo_01270	0	0	0.00911793	0	0	0	0	0	0.0128513	0	0	0	0	0	0.00510161	0.00520752	0	0	0	0	0	0	0	0	0	0	0	0	0	0	0.00868056	0	0	0	0	0	0	0	0	0	0	0	0	0	0	0	0	0
oligo_04557	Bacteroidetes_oligo_04557	0.00779408	0	0.00911793	0.00688101	0.00791687	0.00533718	0	0	0	0	0	0	0	0.00484809	0	0	0	0	0	0	0	0	0	0.00696439	0	0.0084726	0	0.00878233	0.00695471	0	0	0	0	0	0	0	0	0	0	0	0	0	0	0	0.00512593	0	0.0127173	0.0107849
oligo_07705	Streptococcus_oligo_07705	0	0.0363346	0	0	0	0	0	0	0	0	0	0	0	0	0	0	0	0	0	0	0	0	0	0	0	0	0	0	0	0	0	0	0	0	0	0	0	0	0	0	0	0	0	0	0	0	0	0
oligo_08048	Flavobacterium_oligo_08048	0	0	0	0	0	0	0	0	0	0	0	0	0	0	0	0	0	0	0	0	0	0	0	0	0.0189845	0.0105908	0.0122393	0	0	0	0	0	0	0	0	0	0.011202	0	0	0	0.0329531	0	0	0	0	0	0	0
oligo_05079	Rivicola_oligo_05079	0	0	0	0	0	0	0	0	0	0	0	0	0	0	0	0	0	0	0	0	0	0	0	0	0	0	0	0	0	0	0	0	0	0	0	0	0	0	0	0	0	0	0	0	0	0	0	0
oligo_05948	Psychromonas_oligo_05948	0	0	0	0	0	0	0.00721345	0	0	0	0	0	0	0	0	0	0.0113964	0	0	0.0145705	0	0	0	0	0	0	0	0.0109779	0	0	0	0	0	0	0	0	0	0	0	0	0	0	0.00556524	0	0	0.014352	0	0
oligo_05341	Formivibrio_oligo_05341	0	0	0	0.0189228	0.0316675	0.0266859	0	0	0	0	0	0	0	0.00484809	0.00680214	0	0	0	0	0	0	0	0	0	0	0	0	0	0	0.0102257	0	0	0	0.00872201	0	0	0	0	0	0	0	0	0.00742032	0	0.00854321	0	0	0
oligo_07695	Rheinheimera_oligo_07695	0	0	0	0	0	0.00266859	0	0.0146813	0	0	0	0.0125549	0	0	0.0204064	0	0	0.00749836	0	0	0.0171947	0	0.00896974	0	0.00862932	0.00635445	0	0	0	0	0	0	0	0	0	0.0113107	0.014936	0	0.0138783	0	0.00470758	0	0	0	0	0	0	0
oligo_01760	Fusibacter_oligo_01760	0	0	0	0	0	0	0	0	0	0	0	0	0	0	0	0	0	0	0	0	0	0	0	0	0	0	0	0	0	0	0	0.00904364	0	0	0	0	0	0	0	0	0	0	0	0	0	0	0	0
oligo_07271	Empedobacter_oligo_07271	0	0	0	0	0	0	0	0	0	0	0	0	0	0	0	0	0	0	0	0	0	0	0	0	0	0	0	0	0	0	0	0	0	0	0	0	0	0	0	0	0	0	0	0	0	0	0	0
oligo_01039	Pseudomonas_oligo_01039	0.00779408	0.0109004	0.00729435	0.00516076	0.00989609	0	0	0	0	0	0	0	0	0.0161603	0.0102032	0.0173584	0.0132959	0	0	0.0242842	0	0	0.0233213	0	0.012081	0	0	0.0131735	0	0	0	0.00904364	0	0	0	0	0	0	0	0	0	0	0.00556524	0	0	0	0	0
oligo_06389	Pleomorphomonas_oligo_06389	0.00584556	0	0	0	0	0	0	0	0.0165232	0	0	0	0	0	0	0.00520752	0	0	0	0.0121421	0.0107467	0.00814266	0	0	0	0	0	0	0	0	0.0173611	0	0	0	0	0	0.011202	0	0.0104087	0	0	0	0	0	0	0	0	0
oligo_04405	Flavobacterium_oligo_04405	0	0	0	0	0	0	0	0.0528526	0	0	0.00727079	0	0	0	0.00510161	0	0	0	0	0	0	0	0	0	0.00862932	0	0.0122393	0	0	0	0	0	0	0	0.00964754	0	0.011202	0	0.0520436	0	0.00470758	0	0	0	0	0	0	0
oligo_07722	Desulfovibrio_oligo_07722	0	0	0	0	0	0	0	0	0.0128513	0	0	0	0	0	0	0	0	0	0.00836078	0	0	0	0	0	0	0	0	0	0	0	0	0	0	0.00654151	0	0	0	0	0.0104087	0	0.00470758	0	0.00742032	0.0119478	0.0153778	0	0.0105977	0
oligo_06524	Porphyromonadaceae_oligo_06524	0.0233822	0.00545019	0	0.00688101	0	0.00266859	0	0	0.00550772	0	0	0	0	0	0	0.0086792	0.0189941	0	0	0	0	0	0	0	0	0	0	0.00658675	0.0156481	0	0	0	0	0	0	0	0	0	0.00693914	0	0	0	0	0	0	0	0	0
oligo_05952	Desulfomicrobium_oligo_05952	0	0	0.00547076	0	0	0.00133429	0	0	0	0	0	0	0	0	0	0.00520752	0.0151953	0.00562377	0	0.016999	0	0	0	0	0	0	0	0.00658675	0	0.0076693	0.0173611	0	0	0	0	0	0	0	0	0	0	0	0	0	0	0.007176	0	0
oligo_03883	Empedobacter_oligo_03883	0	0	0	0.0120418	0.00593765	0.0120086	0	0	0	0	0	0.0094162	0	0.00646412	0	0	0.00569822	0	0.00668863	0	0	0	0	0	0	0	0	0	0	0	0	0	0	0	0	0.00678641	0	0	0	0	0	0	0	0	0	0	0	0
oligo_03615	Anaerocella_oligo_03615	0	0	0	0	0	0	0	0	0	0.0440791	0	0	0	0	0	0	0	0	0	0	0	0	0	0	0	0	0	0	0	0	0	0	0	0	0	0	0	0	0	0	0	0	0	0	0.00512593	0	0	0
oligo_07146	Enhydrobacter_oligo_07146	0	0	0	0	0	0	0	0	0	0.235953	0	0	0	0	0	0	0	0	0	0	0	0	0	0	0	0	0	0	0	0	0	0	0	0	0	0	0	0	0	0	0	0	0	0	0	0	0	0
oligo_03918	Sphingobacterium_oligo_03918	0	0	0	0.00688101	0	0.00266859	0	0.00880876	0	0	0.00727079	0	0	0	0.00680214	0	0	0	0.00501647	0	0	0	0.00538184	0	0.0897449	0.00635445	0	0	0	0	0	0	0	0	0.00964754	0	0.014936	0	0.00520436	0	0	0	0.00927541	0	0	0	0	0
oligo_05940	Enhydrobacter_oligo_05940	0	0	0.00911793	0	0	0.00800576	0	0	0.0165232	0	0	0	0	0.00646412	0.00850268	0	0	0	0.0100329	0	0.00644801	0	0	0	0	0	0	0	0	0.0076693	0	0	0	0	0	0.0248835	0	0	0	0.0101671	0	0	0	0.00682734	0	0	0	0
oligo_07720	Cryomorphaceae_oligo_07720	0	0	0.00547076	0.00516076	0	0.00266859	0.00721345	0	0	0	0	0	0	0	0	0	0	0.031868	0.00668863	0	0	0	0	0	0	0	0	0	0	0	0	0	0.0186859	0	0	0	0	0	0	0	0	0	0	0	0	0.007176	0	0
oligo_07956	Acinetobacter_oligo_07956	0	0.00726691	0	0.00516076	0.00791687	0.0186801	0	0	0.00734363	0	0.00727079	0	0	0.0129282	0	0	0	0	0.0250824	0	0	0	0	0	0	0	0	0	0	0.0102257	0	0	0	0	0	0	0	0	0	0.0203342	0.00941516	0	0	0	0.0136691	0	0	0
oligo_08736	Pedobacter_oligo_08736	0	0	0	0	0	0	0	0	0	0	0	0	0	0	0	0	0	0	0	0	0	0	0	0	0.00690346	0.0190634	0	0	0	0	0	0	0	0	0	0	0	0	0	0	0	0	0	0	0	0	0	0
oligo_02640	Novispirillum_oligo_02640	0.0233822	0	0	0	0.00593765	0	0.00721345	0	0	0	0	0	0	0	0	0	0	0	0.00501647	0	0	0	0	0	0	0	0	0	0	0	0	0	0	0	0	0	0	0	0	0	0	0	0	0	0	0	0	0
oligo_03761	Acinetobacter_oligo_03761	0	0	0	0	0	0.0733862	0	0	0	0	0	0	0	0	0	0	0	0.0112475	0	0	0	0	0	0	0	0	0	0	0	0	0	0	0.00934296	0	0	0	0	0	0	0	0	0	0.00556524	0	0.00683457	0.009568	0	0
oligo_01299	Clostridium XlVb_oligo_01299	0	0	0.00547076	0.0103215	0	0.00400288	0.0120224	0	0.00550772	0.0103716	0	0	0	0.00484809	0	0.00520752	0.00569822	0	0	0.00728527	0.0107467	0.0108569	0	0.0052233	0	0.0084726	0.00979144	0	0	0.0076693	0.0173611	0	0.0116787	0	0	0.00904855	0	0	0	0	0	0.0133534	0.00556524	0	0	0	0	0
oligo_05767	Comamonas_oligo_05767	0	0	0	0	0	0	0	0	0	0	0	0	0	0	0	0	0	0	0	0	0	0	0	0	0	0	0	0	0	0.0383465	0	0	0	0	0.0225109	0	0	0	0	0	0.00470758	0	0	0	0	0	0	0
oligo_05564	Comamonas_oligo_05564	0.0175367	0	0	0	0	0	0	0	0	0	0	0	0	0	0	0.00520752	0.00949704	0	0	0.00971369	0	0	0.00538184	0.156699	0	0	0	0	0	0	0.0173611	0	0	0.00872201	0	0	0	0.00906344	0	0	0	0.0057229	0	0	0	0.014352	0	0
oligo_08558	Flavobacteriaceae_oligo_08558	0	0.00726691	0	0	0.00989609	0	0	0	0	0.00777867	0.104215	0	0	0	0	0	0	0	0	0	0	0	0	0	0.0293397	0	0	0	0	0	0	0	0	0	0	0.0475049	0	0	0.0190826	0.0101671	0	0	0	0	0	0	0	0
oligo_08707	Arcobacter_oligo_08707	0	0	0	0	0	0	0	0	0	0	0	0	0	0	0	0	0	0	0	0	0	0	0	0	0	0	0	0	0	0	0	0	0	0	0	0	0	0	0.0294914	0	0	0	0	0	0	0	0	0
oligo_06426	Prevotella_oligo_06426	0	0.0163506	0	0	0	0	0	0	0	0	0	0	0	0	0	0	0	0	0	0	0	0	0	0	0	0	0	0	0	0	0	0	0	0	0	0	0	0	0	0	0	0	0	0	0	0	0	0
oligo_07013	Flavobacterium_oligo_07013	0	0	0	0.00516076	0	0	0	0	0	0	0	0.0094162	0	0	0	0	0	0	0	0	0	0	0	0.00870549	0.0224362	0	0.00979144	0	0	0	0	0	0	0	0.0321585	0.00904855	0.014936	0	0	0.0101671	0	0	0	0	0	0	0.00635863	0
oligo_00859	Aeromonas_oligo_00859	0	0	0	0	0	0	0	0	0	0	0	0	0	0	0	0	0	0	0	0	0	0	0	0	0	0	0	0	0	0	0	0	0	0	0	0	0	0	0	0	0	0	0	0	0	0	0	0
oligo_05887	Megamonas_oligo_05887	0	0	0.00547076	0.00860126	0.00791687	0.00266859	0	0.00880876	0	0	0	0.0156937	0	0.00484809	0.0136043	0.010415	0.00569822	0	0.00668863	0.00728527	0	0	0	0	0	0.0105908	0	0.0197602	0	0.0102257	0.0115741	0.00678273	0.0140144	0.00654151	0	0	0	0	0.00867393	0	0	0	0.0111305	0	0	0.007176	0	0
oligo_04956	Lachnospiraceae_oligo_04956	0.0175367	0	0	0	0	0	0	0	0	0	0	0	0	0	0	0	0.108266	0	0	0	0	0	0	0	0.0155328	0	0	0	0	0	0	0	0	0	0.00964754	0	0	0	0	0	0.101998	0	0	0	0	0	0	0
oligo_05684	Flavobacterium_oligo_05684	0	0.00908364	0	0.0258038	0.0158337	0.0213487	0	0	0.00550772	0	0	0	0	0	0	0	0	0	0.00501647	0	0	0	0	0	0	0	0	0	0	0	0	0	0	0	0	0	0	0	0.00520436	0	0	0	0	0	0	0	0	0
oligo_06402	Hydrogenophaga_oligo_06402	0	0	0	0.013762	0.0257298	0.00266859	0	0	0.00917953	0	0	0	0	0	0	0	0	0	0	0	0	0	0	0	0.00690346	0	0	0	0.0139094	0	0	0	0	0.00872201	0.0192951	0	0	0	0	0	0	0	0	0.0221888	0.0119605	0	0	0
oligo_06421	Ruminococcus_oligo_06421	0.00584556	0	0	0	0	0	0	0	0	0	0	0	0	0	0	0	0	0	0	0.0485684	0	0	0	0	0	0	0	0	0	0	0	0	0	0	0	0	0	0	0	0	0	0	0	0	0	0.02392	0	0
oligo_05147	Rhodococcus_oligo_05147	0	0.00545019	0	0.0326848	0	0.00133429	0	0	0	0	0	0	0	0	0	0.00520752	0.00569822	0	0	0.0267126	0	0	0	0	0	0	0	0	0	0	0	0.00678273	0	0	0	0	0	0	0.0104087	0	0	0	0	0	0	0.007176	0	0
oligo_04828	Holdemanella_oligo_04828	0	0	0	0.00516076	0	0.00133429	0	0	0	0.00777867	0	0	0	0	0	0	0	0.00562377	0.00668863	0.0242842	0	0	0	0.0052233	0	0	0.0195829	0.00658675	0	0.0153386	0	0.00678273	0.044379	0	0	0.0113107	0.011202	0	0.0104087	0.0101671	0.00627677	0	0.00927541	0	0	0.014352	0	0
oligo_04782	Xanthomonas_oligo_04782	0	0	0	0	0	0	0	0	0	0.308554	0	0	0	0	0	0	0	0	0.0886243	0	0	0	0	0	0	0	0	0	0	0	0	0	0	0	0	0	0	0	0	0	0	0	0	0	0	0	0	0
oligo_05368	Psychromonas_oligo_05368	0.00779408	0	0	0	0	0	0	0	0	0	0	0.0188324	0.00942418	0	0	0	0	0	0	0	0	0	0.00717579	0	0	0	0.017135	0	0	0	0	0	0	0	0	0	0	0	0.00520436	0	0	0	0	0.0051205	0	0	0	0
oligo_07700	Roseateles_oligo_07700	0	0.0545019	0	0	0	0	0.00721345	0	0.00917953	0	0	0	0	0	0	0	0.00759763	0	0	0.0339979	0	0	0	0	0	0	0	0	0	0	0.00868056	0.00904364	0	0	0	0	0	0	0	0.0169451	0	0	0	0	0	0	0	0
oligo_06638	Desulfobacter_oligo_06638	0	0.0109004	0	0	0	0	0	0	0	0.0129645	0.0218124	0	0	0	0.025508	0	0	0.0337426	0.00668863	0	0.0107467	0	0.00717579	0	0	0	0	0	0	0	0	0	0.0116787	0.00872201	0	0.015835	0	0	0.00520436	0	0.00627677	0.0057229	0	0.0051205	0	0	0	0
oligo_07717	Sutterella_oligo_07717	0	0	0.00547076	0.0103215	0	0.00667147	0.00721345	0	0	0	0	0.0094162	0	0	0	0	0	0.00937295	0	0	0	0	0.00538184	0.017411	0	0.00635445	0.0122393	0.00658675	0	0	0	0	0.00700722	0	0	0	0	0	0.00520436	0	0.00627677	0.00953816	0.0166957	0	0	0.007176	0	0.0107849
oligo_05942	Enhydrobacter_oligo_05942	0	0	0	0	0	0.00400288	0	0	0.00734363	0	0	0.0094162	0.0282725	0.0210084	0	0	0	0	0	0	0.0365387	0.0189995	0	0	0	0	0	0	0	0.0076693	0	0	0	0.00654151	0	0.0203592	0	0	0.00867393	0	0	0	0	0	0	0	0	0
oligo_04669	Firmicutes_oligo_04669	0.00584556	0.00726691	0	0.013762	0.0138545	0.00667147	0.00961793	0.00880876	0	0	0	0	0	0	0.00510161	0.00520752	0	0	0	0.0194274	0	0	0	0	0	0	0	0.0241514	0	0	0	0	0.00700722	0	0	0	0	0.0271903	0	0	0	0	0	0.0051205	0.00512593	0.009568	0	0
oligo_04657	Lachnospiraceae_oligo_04657	0	0	0	0.00688101	0	0.00133429	0	0.00880876	0	0.0155573	0	0	0.00942418	0	0	0	0.00949704	0	0	0	0.012896	0.0162853	0.00538184	0.0104466	0	0.0127089	0.00734358	0	0	0	0	0	0	0	0	0	0.01867	0	0	0	0.0125535	0	0.00742032	0.010241	0	0.007176	0	0
oligo_05007	Burkholderiales_oligo_05007	0	0	0.00547076	0	0	0.00133429	0	0	0	0.00777867	0	0	0.00942418	0.00484809	0.00510161	0.0121509	0	0	0	0	0.0150454	0.00814266	0.00538184	0	0	0	0	0.0109779	0	0.0102257	0	0.0113045	0	0	0	0.00678641	0	0	0.00520436	0	0	0.0057229	0.00927541	0.00682734	0	0	0	0
oligo_07711	Acidovorax_oligo_07711	0	0	0.00547076	0	0.00593765	0.00133429	0	0.0264263	0	0	0.0145416	0.0094162	0	0	0	0	0	0.0112475	0	0	0	0	0.00896974	0.0052233	0	0	0	0.00658675	0	0	0	0	0	0.013083	0	0	0	0	0	0	0.00784597	0.00763053	0	0.0051205	0.00683457	0.009568	0.00847817	0
oligo_08335	Barnesiella_oligo_08335	0	0.0109004	0.00547076	0	0	0.00133429	0	0.0205538	0	0.0103716	0	0	0	0	0	0	0.00569822	0.00749836	0	0	0	0.0217138	0.0233213	0	0	0.00635445	0	0	0	0	0	0	0	0	0	0.00904855	0	0	0.00867393	0	0.0345223	0	0	0	0	0	0.00635863	0
oligo_05199	Comamonadaceae_oligo_05199	0	0	0	0	0	0	0	0	0	0	0	0	0	0.00808016	0.00510161	0.0138867	0.00949704	0	0	0.0388548	0	0	0	0	0	0	0	0.0329337	0	0.0076693	0.00868056	0.0226091	0.00934296	0	0	0	0	0	0	0	0	0	0.0129856	0.0136547	0.00512593	0.043056	0	0
oligo_01241	Bacteroides_oligo_01241	0	0	0.00729435	0	0	0	0	0.02349	0.0110154	0.0103716	0.00727079	0	0	0.0129282	0	0.0086792	0.00569822	0.00562377	0	0.0145705	0	0	0	0.0243754	0.00690346	0	0	0.00878233	0	0	0	0	0.00700722	0	0	0	0	0.00906344	0.00867393	0	0.00784597	0	0	0	0	0	0	0
oligo_04960	Macromonas_oligo_04960	0.00584556	0	0	0	0	0	0	0	0	0	0	0	0	0	0	0	0	0	0	0	0	0	0	0	0	0	0	0	0	0	0	0	0	0	0	0	0	0	0	0	0	0	0	0	0	0	0	0
oligo_02434	Clostridium XlVb_oligo_02434	0	0	0.00729435	0.0120418	0	0.00934006	0.00721345	0.0176175	0	0	0	0	0	0.00646412	0.00680214	0.0086792	0	0	0.00501647	0	0.00644801	0.0108569	0.00717579	0.017411	0	0	0	0	0	0	0	0	0	0.00872201	0	0	0.014936	0	0.00867393	0	0.00627677	0.0057229	0.00556524	0	0	0.007176	0	0
oligo_01357	Sphingobacteriales_oligo_01357	0	0	0	0	0	0	0	0	0	0	0	0	0	0	0	0	0	0	0	0	0	0	0	0	0	0	0	0	0	0	0	0	0	0	0	0	0	0	0	0	0	0	0	0	0	0	0	0
oligo_04640	Firmicutes_oligo_04640	0	0	0	0	0	0	0	0	0	0	0	0	0	0	0	0	0.0132959	0.00937295	0	0	0	0	0	0	0	0	0	0	0	0	0	0	0	0	0	0	0	0	0	0	0	0	0	0	0	0.014352	0	0
oligo_02912	Comamonadaceae_oligo_02912	0	0	0	0	0	0	0	0	0	0	0	0	0	0	0	0	0	0	0	0.0194274	0	0	0	0	0	0	0	0	0	0	0	0.0158264	0	0	0	0	0	0	0	0	0	0	0	0	0	0.038272	0	0
oligo_08713	Sphingobacterium_oligo_08713	0	0	0	0	0	0	0	0	0	0	0.0193888	0.0125549	0.0125656	0	0.0102032	0	0.0493846	0.041241	0	0	0.0171947	0.00814266	0.00538184	0	0	0	0	0	0	0	0	0	0	0	0	0.0294078	0	0.0151057	0	0.0135561	0	0	0	0.0324298	0.00512593	0	0.00847817	0
oligo_02678	Terrisporobacter_oligo_02678	0	0	0	0.00516076	0	0.0133429	0	0	0	0	0	0	0	0	0	0	0	0	0	0	0	0	0	0	0	0	0	0	0.00521603	0	0	0	0	0	0	0	0	0	0	0	0	0	0	0	0.0256296	0	0.0211954	0
oligo_08428	Pseudomonas_oligo_08428	0	0	0	0	0	0	0	0	0	0	0	0	0	0	0	0	0.00569822	0	0	0	0	0	0	0	0.0172586	0	0	0	0	0	0	0.156003	0.0560577	0	0	0	0	0	0	0	0	0	0	0	0.0102519	0	0	0
oligo_02178	Rhizobium_oligo_02178	0	0.00545019	0	0	0	0.00133429	0	0	0	0.00777867	0	0.0094162	0	0	0	0	0.00569822	0.0187459	0	0	0	0	0	0.00870549	0.00517759	0.00635445	0	0.00878233	0	0	0	0	0	0	0.00964754	0	0	0	0	0.0101671	0	0	0	0	0.00512593	0	0	0
oligo_05114	Acidaminococcaceae_oligo_05114	0	0	0	0	0	0.00266859	0.00721345	0	0.00734363	0	0	0	0.00942418	0.00646412	0	0	0	0	0	0	0.019344	0.0162853	0	0	0	0	0	0	0.00521603	0.0127822	0	0	0.0116787	0.00654151	0.0128634	0	0	0	0.0138783	0.0406683	0	0	0	0	0	0	0	0
oligo_04909	Pusillimonas_oligo_04909	0	0	0	0	0	0.0467003	0	0	0	0	0	0	0	0	0	0	0	0	0	0	0	0	0	0	0	0	0	0	0	0	0	0	0	0	0.00964754	0	0	0	0	0	0	0	0	0	0	0	0	0
oligo_08492	Megamonas_oligo_08492	0	0	0	0.0172025	0.0217714	0	0	0	0	0	0	0.0219711	0.015707	0.00484809	0.0204064	0	0	0	0	0	0.0171947	0	0	0	0	0	0	0	0.00521603	0	0	0	0	0	0	0.0203592	0	0	0.0346957	0	0	0	0.0111305	0.0051205	0	0	0	0
oligo_00167	Chlorophyta_oligo_00167	0	0	0	0	0	0	0	0	0	0	0	0	0	0	0	0	0.00569822	0	0	0	0	0	0	0	0	0	0	0	0	0	0	0	0	0	0	0	0	0	0	0	0	0	0	0	0	0	0	0
oligo_04603	Comamonadaceae_oligo_04603	0	0	0	0	0	0.00133429	0	0	0	0	0	0	0.0188484	0	0	0	0.00569822	0	0	0	0.00644801	0	0	0	0	0	0.0587487	0	0	0	0	0	0	0.021805	0.0192951	0	0.011202	0.00906344	0	0	0.0125535	0	0	0	0	0	0	0
oligo_06745	Aeromonas_oligo_06745	0	0	0	0	0	0	0	0	0	0	0	0	0	0	0	0	0	0.0993533	0	0	0	0	0	0	0	0	0	0	0	0	0	0	0	0	0	0	0	0	0	0	0	0	0	0	0	0	0	0
oligo_07577	Aeromonas_oligo_07577	0	0	0	0	0	0	0	0	0	0	0	0	0.0565451	0	0	0	0	0	0	0	0	0.0162853	0	0	0	0	0.0318222	0	0	0	0	0	0	0	0	0	0	0	0	0.0135561	0.0141227	0	0	0	0	0	0	0.00808865
oligo_04670	Geobacter_oligo_04670	0.00584556	0.0127171	0.00729435	0	0.00791687	0.00400288	0.00721345	0.00880876	0.00734363	0	0	0	0	0.00646412	0	0.0173584	0	0	0	0.0194274	0.0107467	0	0	0	0	0	0.00734358	0.00878233	0	0	0	0	0	0	0	0	0.011202	0.0422961	0.0104087	0	0	0	0	0	0	0	0	0
oligo_07603	Flavobacteriaceae_oligo_07603	0	0	0.00729435	0	0	0.00133429	0.00721345	0	0.0110154	0	0	0	0	0.00646412	0	0	0	0	0	0	0	0	0	0	0	0	0	0.00878233	0.0121707	0	0	0.0226091	0	0	0	0	0	0	0	0	0	0.00763053	0.00927541	0	0	0	0.0169563	0
oligo_05471	Veillonella_oligo_05471	0	0.067219	0	0	0	0.00400288	0	0	0.00550772	0	0	0	0	0.00484809	0	0	0	0	0.0117051	0	0.0150454	0	0	0.00696439	0	0	0	0	0	0.0127822	0.00868056	0	0	0	0	0	0	0.00906344	0.0104087	0	0	0	0	0.0256025	0	0	0	0
oligo_01451	Clostridiales_oligo_01451	0	0	0	0	0	0	0	0	0	0	0	0	0.00942418	0.00646412	0.00680214	0.0190942	0	0.00937295	0	0.0315695	0	0	0	0	0	0	0	0	0	0.0306772	0.00868056	0.0203482	0.0677364	0.0109025	0	0	0	0	0.00520436	0	0.00470758	0	0.00927541	0	0	0.01196	0	0
oligo_04475	Cloacibacillus_oligo_04475	0	0	0	0	0	0.00266859	0	0	0	0	0	0	0	0.00808016	0.0187059	0	0	0	0	0	0.0365387	0	0	0	0	0	0	0	0	0.0102257	0	0	0	0	0	0	0	0	0.00520436	0	0.0172611	0	0	0	0	0	0	0
oligo_08319	Bacteroidetes_oligo_08319	0	0	0	0	0	0	0	0	0	0	0	0	0	0	0	0	0	0.00749836	0	0	0	0	0	0	0	0	0	0	0	0	0	0	0	0	0	0	0	0	0	0	0	0	0	0	0	0	0	0
oligo_05124	Comamonas_oligo_05124	0	0	0	0.00516076	0.0118753	0.00400288	0.00961793	0	0	0	0	0	0	0.00484809	0.0102032	0.0138867	0.00569822	0	0	0.00728527	0.00644801	0	0	0	0	0	0	0.0197602	0	0.0102257	0.00868056	0.0203482	0.0186859	0	0	0	0	0	0	0	0	0.0057229	0.0166957	0.010241	0.00683457	0.01196	0	0.0161773
oligo_05209	Eisenbergiella_oligo_05209	0	0	0	0	0	0	0	0	0	0	0	0	0	0	0	0	0	0	0	0	0	0	0	0	0	0	0	0	0	0	0	0	0	0	0	0	0	0	0	0	0	0	0.00927541	0	0	0	0	0
oligo_06828	Chitinophagaceae_oligo_06828	0	0	0.00911793	0.00860126	0	0.00400288	0.00961793	0	0	0	0.012118	0	0.00942418	0	0.00510161	0	0.00569822	0	0.00836078	0	0	0	0.00538184	0.0139288	0	0	0.00734358	0.00658675	0.00521603	0	0	0	0	0.00654151	0	0	0	0	0	0	0	0	0.00742032	0.0051205	0.0170864	0.007176	0.0169563	0.00808865
oligo_04358	Rhodocyclaceae_oligo_04358	0	0	0	0	0	0	0	0	0	0	0	0	0	0	0	0	0	0	0	0	0.00859734	0	0	0	0	0	0	0	0	0	0	0	0	0	0	0	0	0.0362538	0.00520436	0	0	0	0	0	0	0	0	0
oligo_07800	Sutterella_oligo_07800	0	0	0.00911793	0	0.0138545	0.00266859	0.00721345	0	0	0	0	0.0188324	0.0125656	0.00808016	0.0136043	0.00694336	0.00759763	0	0.00501647	0.00971369	0	0.00814266	0	0	0	0	0	0	0.00521603	0.0204515	0	0.0113045	0	0	0	0.00904855	0	0	0.00693914	0	0	0.0114458	0.0129856	0.0051205	0	0.007176	0.00635863	0
oligo_03887	Bacteroidetes_oligo_03887	0.00584556	0	0	0	0	0	0	0	0	0	0	0	0	0	0.108834	0	0	0	0	0	0	0	0	0	0	0	0	0	0	0	0	0	0	0	0	0	0	0	0	0	0	0	0	0	0	0	0	0
oligo_08023	Flavobacterium_oligo_08023	0	0	0	0	0	0	0	0	0	0	0.00727079	0	0	0	0	0	0	0	0	0	0	0	0	0	0.0103552	0	0	0	0	0	0	0	0	0.00654151	0	0	0	0	0	0.0101671	0	0	0	0	0.0205037	0	0	0
oligo_08752	Tolumonas_oligo_08752	0.0097426	0.00726691	0.0127651	0.00688101	0	0.00400288	0.00721345	0	0.00550772	0	0	0	0	0	0	0	0.0151953	0.00562377	0	0.0121421	0	0	0	0	0	0	0	0	0	0	0.00868056	0	0	0	0	0	0	0	0	0	0	0	0	0.0051205	0.0136691	0	0	0.024266
oligo_08584	Azonexus_oligo_08584	0	0	0	0	0	0	0	0	0	0	0	0	0	0	0	0	0	0	0	0	0	0	0	0	0	0	0	0	0	0	0	0	0	0	0	0	0	0	0	0	0	0	0	0	0	0	0	0
oligo_07401	Cloacibacterium_oligo_07401	0	0	0	0	0	0	0	0	0	0	0	0	0	0	0	0	0	0	0	0	0	0.0108569	0	0	0	0	0	0	0	0	0	0	0	0	0	0	0	0.00906344	0	0	0	0	0	0	0	0	0.0105977	0
oligo_08618	Simplicispira_oligo_08618	0	0.0708524	0	0	0	0	0	0	0	0.0129645	0	0	0	0	0	0	0	0	0	0	0	0	0	0	0	0	0	0	0	0	0	0	0	0	0.00964754	0	0.011202	0	0	0.0338903	0.00784597	0	0	0	0.00854321	0	0	0.0161773
oligo_08094	Enterococcus_oligo_08094	0	0	0	0	0	0.00133429	0	0	0.00734363	0	0	0	0	0	0	0.0086792	0	0	0.00836078	0.0121421	0	0	0	0	0	0	0	0.00878233	0.0156481	0	0.0115741	0.00678273	0.0116787	0	0	0	0	0	0	0	0	0.0057229	0.00556524	0	0.0205037	0.019136	0	0.0134811
oligo_04587	Rhodoferax_oligo_04587	0	0	0	0	0	0	0	0	0	0	0	0	0.0439795	0	0	0	0	0	0	0	0	0	0	0	0.105278	0.0105908	0.00979144	0	0	0	0	0	0	0	0	0	0	0	0	0	0.0109844	0	0	0	0	0	0	0
oligo_06251	Arcobacter_oligo_06251	0.00779408	0	0	0	0	0.00400288	0	0	0	0	0	0	0	0	0	0	0.00569822	0	0	0	0	0	0	0	0	0	0	0	0	0	0	0	0	0	0	0	0	0	0	0.0101671	0	0	0	0	0.00683457	0	0.00635863	0
oligo_06683	Rhodospirillaceae_oligo_06683	0.0136396	0.00908364	0	0.00688101	0	0.00133429	0.00961793	0	0.00550772	0	0.00727079	0.0125549	0	0.00484809	0	0.010415	0	0	0	0	0	0	0	0.017411	0.00517759	0	0.017135	0	0.00695471	0	0	0	0	0.00654151	0	0	0	0	0	0	0	0.0133534	0	0	0	0	0.00847817	0.00808865
oligo_04970	Fusicatenibacter_oligo_04970	0	0	0	0	0	0	0	0	0	0	0	0	0	0	0	0	0.0303905	0	0	0	0	0.0108569	0	0	0.0345173	0	0	0	0	0	0	0	0	0	0	0.0113107	0	0.00906344	0.00520436	0	0	0	0	0	0	0	0	0
oligo_04013	Pseudoclavibacter_oligo_04013	0	0	0	0.00516076	0.0217714	0.0120086	0.0120224	0	0	0	0	0	0	0	0	0	0	0	0	0	0	0	0	0.0104466	0	0	0	0	0	0	0	0	0	0.026166	0	0.0135728	0	0	0	0	0	0	0	0	0.0102519	0	0.0105977	0.0134811
oligo_04528	Leptotrichia_oligo_04528	0	0	0.00547076	0	0	0.00133429	0	0	0.00550772	0.00777867	0	0	0	0.00484809	0.00510161	0.00520752	0	0	0.00836078	0	0	0	0.0107637	0.0226343	0	0	0	0	0.00869338	0	0.0173611	0	0.00700722	0	0.0128634	0	0	0	0	0	0.0125535	0.0057229	0.00556524	0	0.00854321	0	0.0148368	0
oligo_07895	Fusobacteriales_oligo_07895	0.00779408	0	0	0	0	0.00133429	0.0120224	0	0.00734363	0	0	0	0	0	0	0	0	0	0	0	0.00859734	0	0	0	0	0	0	0	0	0	0	0	0	0	0	0	0	0	0	0	0.00470758	0	0	0.0153615	0	0	0	0
oligo_05817	Lactobacillus_oligo_05817	0	0	0	0	0.00791687	0	0.00961793	0	0	0.0207431	0	0	0	0.00808016	0	0.010415	0	0	0	0	0	0	0.0143516	0	0	0.00635445	0.00979144	0	0	0	0.0115741	0	0	0	0	0	0	0	0	0	0	0.0057229	0	0	0	0	0	0.250748
oligo_01352	Porphyromonadaceae_oligo_01352	0	0	0	0.0172025	0.0197922	0.0160115	0	0	0	0.0103716	0	0.0188324	0.00942418	0	0	0	0	0	0	0	0	0	0	0	0	0	0	0	0	0	0	0	0	0.052332	0	0	0	0	0	0	0	0.0114458	0	0	0.0119605	0	0.00635863	0
oligo_04958	Bacteria_oligo_04958	0	0	0	0	0	0	0	0	0	0.132237	0	0	0	0	0	0	0	0	0.0100329	0	0	0	0	0	0	0	0	0	0	0	0	0	0	0.00872201	0	0	0.011202	0	0	0	0.00784597	0	0	0	0	0	0	0
oligo_01636	Veillonella_oligo_01636	0	0	0	0.00688101	0	0.0106744	0	0	0.00734363	0	0	0	0	0	0.00680214	0.0086792	0.00759763	0.00562377	0	0	0.0107467	0.0108569	0	0.0104466	0.00517759	0.00635445	0	0.00878233	0	0.0153386	0.00868056	0.0135655	0.0116787	0.0109025	0	0	0	0	0	0	0.00941516	0.00953816	0.00742032	0	0	0.007176	0.00635863	0.00808865
oligo_06492	Alloprevotella_oligo_06492	0	0	0	0	0	0.00266859	0	0	0	0	0	0	0	0	0.00510161	0	0	0.0149967	0	0	0	0	0.00538184	0.0278576	0	0.0381267	0.00979144	0	0	0.0153386	0	0	0	0.00654151	0	0	0	0	0.00520436	0	0.00627677	0	0.00742032	0	0	0	0.00635863	0
oligo_03929	Pasteurellaceae_oligo_03929	0	0.00908364	0	0	0.017813	0.00133429	0.0336627	0	0	0	0	0	0	0	0.025508	0.0277734	0	0	0	0	0	0	0	0	0	0	0	0.079041	0.00695471	0	0.0202546	0.0158264	0	0	0	0.0113107	0	0	0	0	0	0.0057229	0	0	0	0.007176	0	0
oligo_06540	Paludibacter_oligo_06540	0	0	0	0	0	0	0	0	0	0	0	0	0	0	0	0	0	0	0	0	0	0	0	0	0	0	0	0	0	0	0	0	0	0	0	0	0	0	0	0	0	0	0	0	0	0	0	0
oligo_07909	Massilia_oligo_07909	0	0	0	0	0	0	0	0	0	0.00777867	0	0	0	0	0	0	0	0	0	0	0	0	0	0	0	0	0	0	0	0	0	0	0	0	0.0289426	0.12668	0	0.0876133	0	0	0	0	0	0	0	0	0	0
oligo_02711	Arcobacter_oligo_02711	0.0155882	0	0.00547076	0	0	0.00266859	0.00721345	0	0	0	0	0	0	0	0	0	0	0	0	0	0	0	0	0	0	0	0	0.00658675	0.00869338	0	0.0173611	0	0.00934296	0	0	0	0	0	0.00867393	0	0	0	0.0148406	0.00682734	0	0	0	0
oligo_08189	Propionispira_oligo_08189	0	0.0545019	0	0	0	0.00934006	0	0	0	0	0	0	0	0	0	0	0	0	0	0	0	0	0	0.0052233	0.0293397	0	0.00979144	0	0	0	0	0	0	0	0	0	0	0	0.00693914	0	0.00627677	0	0	0	0	0	0	0
oligo_01094	Paracoccus_oligo_01094	0	0	0	0	0	0	0	0	0	0	0	0	0.0125656	0	0	0	0.00569822	0	0	0	0	0	0.0412608	0	0	0.355849	0.0220307	0	0	0	0	0	0	0	0.00964754	0	0	0.0151057	0	0	0.00627677	0	0	0.0051205	0.00683457	0	0	0
oligo_05915	Pectinatus_oligo_05915	0	0	0	0	0	0	0	0	0	0	0	0	0	0	0	0	0	0	0	0	0	0	0	0.00696439	0	0	0	0	0	0	0.0520833	0	0	0	0	0	0	0	0	0	0	0.00763053	0	0	0	0.040664	0	0
oligo_05884	Empedobacter_oligo_05884	0.00584556	0.00545019	0.0127651	0.00860126	0.00593765	0.00934006	0	0.0146813	0.0128513	0	0	0	0	0	0	0	0	0	0.0100329	0	0	0	0	0	0	0	0	0	0	0	0	0	0	0	0	0	0	0	0	0	0	0	0.00556524	0	0	0	0	0
oligo_05531	Streptococcus_oligo_05531	0	0	0.0109415	0	0.00791687	0.00667147	0.0120224	0	0.0220309	0	0	0	0	0.00646412	0.00510161	0	0	0	0	0	0.00644801	0	0	0	0	0	0	0.00878233	0	0.0076693	0.0173611	0.0113045	0	0	0	0	0	0	0	0	0	0	0	0	0	0	0	0
oligo_08730	Aeromonas_oligo_08730	0	0	0	0	0	0	0	0	0	0	0	0	0	0	0	0	0	0	0.0117051	0	0	0	0	0	0	0	0	0	0	0	0	0	0	0	0	0	0	0	0	0	0	0	0	0	0	0	0	0
oligo_05761	Ruminococcus_oligo_05761	0	0	0	0	0	0	0	0	0	0	0	0	0.0596865	0	0	0	0	0	0	0	0	0	0	0.00696439	0.00862932	0.0444812	0.325565	0	0	0	0	0	0	0	0.0482377	0	0	0	0	0	0.00470758	0	0	0	0	0	0	0
oligo_00636	Aeromonadaceae_oligo_00636	0.00584556	0	0.0109415	0.0120418	0.00989609	0.00800576	0	0.0968964	0	0	0	0	0	0.00969619	0.00680214	0	0	0	0	0.0242842	0.00644801	0.00814266	0	0.00696439	0	0	0	0.0131735	0	0	0	0.00678273	0	0.00872201	0	0	0	0	0	0	0	0	0.00742032	0	0.00512593	0.007176	0	0
oligo_08439	Cloacibacterium_oligo_08439	0	0	0	0	0	0	0	0	0	0.280032	0	0	0	0	0	0	0	0	0	0	0	0	0	0	0	0	0	0	0	0	0	0	0	0	0	0	0	0	0	0	0	0	0	0	0	0	0	0
oligo_04468	Bacteria_oligo_04468	0	0	0	0	0	0	0	0	0	0.00777867	0.00727079	0.0219711	0.00942418	0.00646412	0.00850268	0	0.00759763	0.0112475	0	0	0	0	0.00896974	0.00696439	0	0	0.0122393	0	0	0	0	0	0	0.0109025	0	0.00904855	0.011202	0	0.00693914	0	0.00627677	0.00763053	0.00556524	0.010241	0.00683457	0	0	0
oligo_07701	Thermomonas_oligo_07701	0	0.00908364	0	0	0.017813	0.00667147	0.0120224	0	0.00917953	0	0	0	0.00942418	0	0	0	0	0	0.00836078	0	0.00859734	0	0	0.0052233	0.012081	0	0	0	0.00695471	0.0102257	0	0	0	0	0	0	0	0	0.0104087	0.0271122	0	0	0	0	0	0	0.00635863	0
oligo_08026	Flavobacterium_oligo_08026	0	0	0	0	0	0	0	0	0	0	0	0	0	0	0	0	0	0	0	0	0	0	0	0	0	0	0	0	0	0.0281208	0	0	0	0	0.0225109	0	0	0	0	0	0	0	0	0	0	0	0	0
oligo_01273	Pseudomonas_oligo_01273	0	0.0218007	0	0.00516076	0	0.00266859	0	0	0	0.00777867	0.00727079	0.0125549	0.0188484	0	0.00850268	0	0	0	0.0100329	0	0.00859734	0.00814266	0	0	0	0.00635445	0	0	0.0399896	0	0	0	0	0	0.00964754	0.0113107	0	0	0.0138783	0	0	0	0	0	0.00854321	0	0.0148368	0
oligo_03718	Massilia_oligo_03718	0	0	0.00547076	0.00516076	0.00593765	0.00533718	0	0	0	0.0103716	0.00727079	0	0	0.00484809	0	0	0	0	0.00501647	0	0	0	0	0	0	0	0	0	0	0	0	0	0	0	0	0	0	0	0	0	0	0.0057229	0	0.00682734	0.00512593	0	0	0
oligo_05921	Bacteroidetes_oligo_05921	0	0.0109004	0	0	0	0	0	0	0.00550772	0.023336	0	0	0	0.0646412	0	0	0	0	0	0	0	0	0.0376729	0.0191521	0	0.0169452	0.0146872	0	0	0	0	0	0	0	0	0.0203592	0	0	0	0	0	0	0	0	0	0	0.00635863	0
oligo_05869	Rhizobium_oligo_05869	0	0	0	0	0	0	0	0	0.0146873	0	0.00969438	0.0156937	0.00942418	0.00808016	0	0	0	0	0	0.0145705	0.0666294	0.0352849	0	0.0052233	0	0	0	0	0	0.0306772	0.0115741	0	0	0	0	0.00904855	0	0	0.0156131	0	0	0	0	0	0	0	0	0
oligo_00865	Bacteroidales_oligo_00865	0.0175367	0	0	0	0	0	0	0	0.0146873	0	0.0145416	0.0094162	0	0	0	0	0	0.00562377	0.00836078	0.00728527	0	0	0	0.0156699	0	0	0	0	0.00695471	0.0127822	0.0202546	0	0.00700722	0	0	0	0.014936	0	0.00520436	0	0	0.0057229	0.0185508	0.0170683	0.00854321	0.038272	0	0
oligo_04015	Bacteria_oligo_04015	0	0	0	0	0	0	0	0	0	0	0	0	0	0	0	0	0	0	0	0	0	0	0	0	0	0	0	0	0	0	0	0	0.0140144	0	0	0	0	0	0	0.0101671	0	0	0	0	0	0	0	0
oligo_07453	Aeromonas_oligo_07453	0	0	0	0	0	0	0	0	0	0	0	0	0	0	0	0	0	0	0	0	0	0	0	0	0	0	0	0	0	0	0	0	0	0	0	0	0	0	0	0	0	0	0	0	0	0	0	0
oligo_08714	Paludibacter_oligo_08714	0	0	0	0	0	0	0	0	0	0	0	0	0	0	0	0	0	0	0	0	0	0	0	0	0	0	0	0	0	0	0	0	0	0	0	0	0	0	0	0	0.109844	0	0	0	0	0	0	0
oligo_00496	Candidatus Cloacamonas_oligo_00496	0	0	0	0	0	0	0	0	0	0	0	0	0	0	0	0	0	0	0	0	0	0	0	0	0	0	0	0	0	0	0	0	0	0	0.135066	0.0429806	0	0	0	0.0915037	0	0	0	0	0	0	0	0
oligo_05643	Enterobacteriaceae_oligo_05643	0	0	0	0	0.00593765	0.00133429	0.00961793	0	0	0	0.00969438	0	0.0219898	0	0	0	0	0	0.0200659	0	0	0	0	0	0	0	0	0	0.0208641	0	0	0	0	0.0152635	0	0	0	0	0	0	0	0.0133534	0	0	0	0	0	0
oligo_05792	Rhizobium_oligo_05792	0	0	0	0	0	0	0	0	0	0	0	0	0.0125656	0	0	0.0347168	0	0	0	0	0	0	0	0.00870549	0	0	0.00979144	0.0153691	0	0.0153386	0	0.0113045	0	0.00654151	0.0160792	0	0.011202	0	0	0	0.0235379	0.020984	0	0	0.0136691	0	0.00847817	0
oligo_01028	Pseudomonas_oligo_01028	0	0	0	0	0	0	0	0	0	0	0	0	0	0	0	0	0	0	0	0.00728527	0	0	0	0	0	0	0	0	0	0	0	0	0.00934296	0	0	0	0	0	0	0	0	0.0057229	0	0	0	0	0	0
oligo_06431	Prevotella_oligo_06431	0	0	0	0	0	0	0	0	0	0	0	0	0	0.0113122	0	0	0	0	0	0	0	0	0	0.106207	0	0	0	0	0	0	0.00868056	0	0	0	0	0	0	0	0	0	0	0.0057229	0	0	0	0	0	0
oligo_06692	Tolumonas_oligo_06692	0	0	0	0	0	0	0	0	0	0	0	0	0	0	0	0	0	0	0	0	0.0150454	0	0	0	0	0	0	0	0	0	0	0	0	0	0	0	0	0	0.00520436	0	0	0	0	0.00853417	0	0	0	0
oligo_08407	Flavobacterium_oligo_08407	0	0	0.00911793	0.00860126	0.00791687	0.00800576	0	0	0	0	0	0	0	0	0	0.0086792	0.00949704	0	0.0133773	0	0	0	0.00896974	0.0104466	0	0	0	0.0131735	0.0139094	0	0	0	0	0.00654151	0	0	0	0	0	0.0101671	0.00784597	0.00953816	0.00556524	0.0051205	0.0102519	0.01196	0	0.0134811
oligo_05602	Rhodocyclaceae_oligo_05602	0	0	0	0	0	0	0	0	0	0	0	0.0156937	0	0	0.00680214	0	0	0.041241	0.00501647	0.00728527	0.012896	0	0	0	0	0	0	0	0	0	0.0115741	0	0	0.0109025	0	0	0	0.00906344	0	0	0	0.0057229	0.0185508	0.020482	0.0153778	0.028704	0	0
oligo_07590	Alphaproteobacteria_oligo_07590	0	0.00545019	0	0	0	0	0	0.00880876	0	0.00777867	0	0	0	0	0	0	0.00569822	0	0	0	0.0107467	0.0135711	0.00538184	0.0052233	0	0	0	0	0	0	0	0	0	0	0	0	0.011202	0	0.0121435	0	0.00627677	0.00763053	0	0.00682734	0	0	0	0
oligo_01989	Aerococcaceae_oligo_01989	0	0	0	0	0	0	0	0	0	0	0	0	0	0	0	0	0	0	0	0	0	0	0	0	0	0	0	0	0	0	0	0	0.499848	0	0	0	0	0	0	0	0	0	0	0	0	0	0	0
oligo_01878	Methylobacillus_oligo_01878	0	0	0	0	0	0	0	0	0	0	0	0	0	0	0	0	0	0	0	0	0.012896	0	0	0	0.00517759	0.00635445	0	0	0	0	0	0	0	0	0	0.00678641	0	0	0	0	0.00470758	0	0	0	0.00854321	0	0	0
oligo_06853	Psychrobacter_oligo_06853	0	0.019984	0	0.00516076	0	0	0	0	0	0	0	0	0	0	0	0	0.00569822	0	0	0	0	0	0	0.017411	0.0189845	0	0.0122393	0	0.00695471	0	0	0	0	0	0.0225109	0	0.014936	0	0	0	0.00627677	0	0	0	0.00854321	0	0.00635863	0
oligo_06707	Peptostreptococcaceae_oligo_06707	0	0	0	0.00516076	0	0.00934006	0	0	0.00917953	0	0	0	0.00942418	0.00808016	0.00680214	0	0	0	0	0.00971369	0	0.0135711	0.0107637	0.0121877	0	0	0.00734358	0.00658675	0	0	0	0.00678273	0	0	0	0.00678641	0.011202	0	0	0	0	0	0	0	0	0.007176	0	0
oligo_06960	Acidovorax_oligo_06960	0	0	0	0	0	0	0	0	0	0	0	0	0	0	0	0	0	0	0	0	0	0	0	0	0	0	0	0	0	0	0	0	0.0910938	0	0	0	0	0	0	0	0	0.020984	0	0.0051205	0	0	0	0.0323546
oligo_05253	Duganella_oligo_05253	0	0	0	0.013762	0	0.00667147	0	0.0205538	0	0	0	0	0	0.00646412	0.00850268	0.010415	0.00569822	0.00562377	0	0	0.0150454	0.0271422	0.00538184	0.00870549	0	0.0084726	0	0.00878233	0	0.017895	0	0	0.00700722	0	0	0.00678641	0	0	0	0	0.00470758	0.0190763	0	0	0	0	0	0
oligo_03455	Desulfobulbus_oligo_03455	0.0097426	0.00726691	0.00547076	0.00860126	0.00989609	0.00533718	0	0	0.00550772	0	0.00727079	0	0	0	0.00510161	0.0086792	0.00949704	0	0.00836078	0	0	0	0.0107637	0.00870549	0	0	0	0.0109779	0	0	0	0.00678273	0	0.0109025	0	0.00904855	0	0	0	0.0135561	0.00784597	0.00763053	0	0.00682734	0.00512593	0.007176	0	0
oligo_08755	Alishewanella_oligo_08755	0	0	0	0	0	0	0	0	0.0275386	0	0	0	0	0	0	0	0	0	0	0	0.0279414	0	0	0	0	0	0	0	0	0	0	0	0	0	0	0	0	0	0.0121435	0	0	0	0.00556524	0	0	0	0	0
oligo_04630	Polaromonas_oligo_04630	0	0	0	0	0	0	0	0	0	0	0	0	0	0	0	0	0	0	0	0	0	0	0	0	0	0	0	0	0	0	0	0	0	0	0	0	0	0	0	0	0	0	0	0	0	0	0	0
oligo_08209	Dechloromonas_oligo_08209	0	0.00545019	0	0	0	0	0	0	0	0	0	0	0.116232	0	0.00510161	0	0	0	0	0	0	0	0	0	0	0	0.00734358	0	0	0	0	0	0	0	0	0	0	0	0	0	0.0329531	0	0	0	0	0	0	0
oligo_05866	Rhizobium_oligo_05866	0	0	0	0	0	0	0	0	0	0	0.00727079	0	0	0	0	0	0.0113964	0.0374918	0	0	0.0107467	0	0	0	0	0	0.0195829	0.00878233	0	0.0102257	0	0	0	0	0.0257268	0	0	0	0	0	0	0	0	0	0	0	0	0
oligo_07141	Thiothrix_oligo_07141	0	0	0	0	0	0	0	0	0.00550772	0.0129645	0	0.0376648	0.0408381	0	0	0	0	0	0.0100329	0	0	0	0	0	0	0	0	0	0	0.0102257	0	0	0.0140144	0.00872201	0	0	0	0	0.00693914	0	0	0.0190763	0	0.0221888	0	0	0	0
oligo_07561	Formivibrio_oligo_07561	0	0.0145338	0.0364717	0	0	0.00533718	0	0	0	0	0	0	0.00942418	0.0161603	0.00680214	0.010415	0	0	0.0117051	0	0	0	0	0	0	0	0	0	0.00869338	0	0.0115741	0	0	0	0	0	0	0	0.0138783	0	0	0	0	0.010241	0	0.007176	0	0
oligo_00135	Uliginosibacterium_oligo_00135	0.0097426	0.00545019	0	0	0	0	0	0	0	0	0	0	0	0	0.00850268	0	0.0227929	0.041241	0	0	0	0	0.00717579	0	0	0	0	0	0	0	0	0	0	0	0	0	0	0	0.00520436	0	0	0	0	0	0	0	0	0
oligo_04368	Novosphingobium_oligo_04368	0.0116911	0.00726691	0	0	0	0	0	0	0	0	0	0	0	0	0	0	0	0	0	0	0	0.0108569	0	0	0	0	0	0	0	0	0	0	0	0	0.109339	0	0	0	0	0	0	0	0	0	0	0	0	0
oligo_03400	Arcobacter_oligo_03400	0	0	0	0	0	0	0	0	0	0	0	0	0	0	0	0	0	0	0	0	0	0	0	0	0	0	0	0	0	0	0	0	0	0	0	0	0	0	0	0	0	0	0	0	0	0	0	0
oligo_05254	Flavobacterium_oligo_05254	0	0.00908364	0.00729435	0	0	0.00400288	0	0	0.00550772	0	0	0	0	0	0	0	0	0	0	0	0	0.0162853	0	0	0	0	0	0	0	0	0	0.0135655	0.00934296	0	0	0	0	0	0	0	0	0	0	0.0802212	0.00683457	0	0.0105977	0
oligo_07923	Aeromonas_oligo_07923	0	0	0	0	0	0	0	0	0	0	0	0	0	0	0	0	0	0	0	0	0	0	0.00538184	0	0	0	0.0195829	0	0.00521603	0	0	0	0.00934296	0	0	0	0.014936	0	0	0	0.0125535	0	0	0	0	0	0	0
oligo_02160	Trichococcus_oligo_02160	0	0	0.00547076	0.00516076	0	0	0.00721345	0	0	0	0	0.0094162	0	0.00484809	0	0	0.0265917	0.397413	0	0.00728527	0.00644801	0	0	0	0	0	0	0	0	0	0	0.00678273	0.00700722	0	0	0	0	0	0	0	0	0	0	0.00853417	0	0	0	0
oligo_04738	Microbacterium_oligo_04738	0.00584556	0	0.00547076	0	0	0	0	0	0.0403899	0	0	0	0	0	0	0	0	0	0	0	0	0	0	0	0	0	0	0	0	0	0	0	0	0	0	0	0	0	0	0	0	0	0	0	0	0	0	0
oligo_07896	Fusobacteriales_oligo_07896	0	0	0	0	0	0	0	0	0	0	0	0	0	0	0	0	0	0	0	0	0	0	0	0	0	0	0	0	0	0	0	0	0	0	0	0	0	0	0	0	0	0	0	0	0	0	0	0
oligo_03316	Trichococcus_oligo_03316	0	0	0	0	0	0	0	0	0	0.0155573	0	0	0.0251312	0.00808016	0.00510161	0.0364526	0	0	0.00501647	0.00728527	0	0	0	0.0121877	0	0	0.00979144	0.0219558	0	0.0102257	0	0	0	0.00654151	0	0	0	0	0	0	0.0188303	0.020984	0	0	0.0136691	0	0.00847817	0.0161773
oligo_05648	Selenomonadales_oligo_05648	0	0	0	0	0	0	0	0	0	0.0207431	0.0169652	0	0.0534037	0	0	0	0	0	0	0	0	0	0	0	0	0	0	0	0.0104321	0	0.00868056	0	0	0.0152635	0	0	0	0.0120846	0	0	0	0.0152611	0	0	0.00512593	0	0.00847817	0.00808865
oligo_06411	Flavobacterium_oligo_06411	0	0	0	0	0	0	0	0	0	0	0	0	0	0	0	0	0	0	0	0	0	0	0	0	0	0	0	0	0	0	0	0	0	0	0	0	0	0	0	0	0	0	0	0.0256025	0	0	0	0
oligo_00925	Betaproteobacteria_oligo_00925	0	0	0	0	0	0	0	0	0	0	0	0	0	0	0	0	0	0	0	0	0	0	0	0	0	0	0	0	0	0	0	0	0	0	0.0771803	0	0.227773	0	0	0	0	0	0	0	0	0	0	0
oligo_06179	Sulfurospirillum_oligo_06179	0	0	0	0	0	0	0	0	0.00550772	0	0	0	0	0	0	0	0	0	0	0	0	0.0108569	0.0125576	0	0	0	0.0122393	0	0	0	0	0	0	0	0	0	0	0	0	0	0	0	0	0	0	0	0	0
oligo_05982	Flavobacterium_oligo_05982	0	0	0	0	0	0	0	0	0	0	0	0	0	0	0	0	0	0	0	0	0	0	0	0	0	0	0	0	0	0	0	0	0	0	0	0	0	0	0	0	0	0	0	0	0	0	0	0
oligo_01079	Acidovorax_oligo_01079	0	0	0.00729435	0	0.00791687	0.00133429	0	0	0	0	0.012118	0.0125549	0.0125656	0.00484809	0	0.00694336	0.00569822	0.00562377	0	0	0.00859734	0.024428	0.00717579	0	0	0	0	0	0	0.0204515	0	0.00678273	0	0	0	0.00678641	0	0	0.0104087	0	0	0.00763053	0.0129856	0.020482	0	0.014352	0	0
oligo_07112	Cloacibacterium_oligo_07112	0.0136396	0.00545019	0.00911793	0	0	0.00266859	0	0	0.00734363	0	0	0	0	0.00808016	0.00510161	0	0.00759763	0	0	0	0	0	0	0	0	0	0	0	0	0	0.00868056	0	0	0	0	0	0	0	0.00520436	0	0	0.0057229	0.00742032	0.010241	0	0	0	0
oligo_02048	Veillonellaceae_oligo_02048	0	0.00908364	0	0	0	0.00533718	0.00961793	0.0146813	0.00550772	0	0	0	0	0.00646412	0.00510161	0.010415	0	0	0	0.0145705	0	0.0162853	0.0107637	0.0052233	0	0.00635445	0.0220307	0.0153691	0	0	0.0115741	0.00678273	0.00700722	0.00654151	0	0	0	0	0.0104087	0	0	0	0.0148406	0	0	0	0.00635863	0
oligo_04314	Rhodocyclaceae_oligo_04314	0	0	0	0	0	0	0	0	0	0	0	0	0.119373	0	0.0391123	0	0	0	0	0	0.0150454	0	0	0	0	0	0.0220307	0	0	0	0	0	0	0	0	0	0	0	0	0.0338903	0.00627677	0	0	0	0	0	0	0
oligo_04370	Flavobacterium_oligo_04370	0	0	0	0	0	0.00266859	0	0	0.00917953	0	0	0	0	0.00484809	0	0.00520752	0	0	0	0	0	0.0108569	0	0.0052233	0.00517759	0.0254178	0.00979144	0	0	0	0	0.0113045	0	0	0	0.00904855	0	0	0.00693914	0.0271122	0.00627677	0	0	0	0.00854321	0	0	0
oligo_05836	Butyricicoccus_oligo_05836	0	0	0	0	0	0.00266859	0.00721345	0	0.00550772	0	0.00969438	0.0188324	0	0.00484809	0.00510161	0.00694336	0.00569822	0.00749836	0	0.00728527	0.0107467	0.0271422	0.0107637	0.00870549	0	0.00635445	0.0146872	0.0109779	0	0.0076693	0.00868056	0	0.00700722	0.0109025	0.0160792	0.015835	0	0	0.0104087	0	0.00941516	0.00763053	0.0185508	0.0051205	0	0.014352	0	0
oligo_06447	Sebaldella_oligo_06447	0.0097426	0	0.00547076	0	0	0	0	0	0.0165232	0	0	0	0	0	0	0	0	0	0	0	0.0107467	0.00814266	0	0	0	0	0	0	0	0	0.00868056	0	0	0	0	0	0	0	0.0329609	0	0	0	0	0	0	0	0	0
oligo_07723	Betaproteobacteria_oligo_07723	0	0	0	0	0	0.00667147	0.00721345	0	0	0	0	0	0	0.551067	0	0	0	0	0	0	0	0.00814266	0	0	0	0	0.00734358	0.00658675	0	0	0	0	0	0	0	0	0	0.0151057	0	0	0	0	0	0.0051205	0	0	0.00847817	0
oligo_08392	Clostridiales_oligo_08392	0	0	0.00729435	0	0.00593765	0	0	0	0.00550772	0	0	0	0	0	0	0	0.00569822	0	0	0.0121421	0.00859734	0.0108569	0	0	0	0.0084726	0	0	0.00521603	0	0.00868056	0	0	0	0	0	0	0	0.0173479	0	0	0	0	0	0	0.014352	0	0
oligo_05442	Chryseobacterium_oligo_05442	0	0	0	0.00860126	0	0.00800576	0	0.0411076	0	0.0103716	0	0.0094162	0	0.0113122	0.0170054	0.0121509	0	0	0	0.00971369	0.0171947	0.0189995	0.00717579	0.0383042	0.00862932	0.0105908	0.017135	0.00658675	0	0.0102257	0	0	0	0	0	0	0	0	0	0	0.00627677	0.00953816	0	0	0.00512593	0.009568	0	0
oligo_08695	Pseudomonas_oligo_08695	0	0.00726691	0.00547076	0	0	0.00400288	0	0	0.00550772	0	0.00727079	0	0.0125656	0	0.00680214	0.0086792	0	0	0	0.00728527	0.00644801	0	0.0179395	0	0	0	0.00979144	0.00658675	0.0156481	0	0.0173611	0	0	0	0	0	0	0	0	0	0	0	0	0	0	0	0	0
oligo_04523	Tolumonas_oligo_04523	0.00584556	0.00908364	0.0145887	0.020643	0	0.00400288	0.0144269	0	0.00550772	0	0	0	0	0.00808016	0	0.00520752	0	0	0.0150494	0	0	0.00814266	0.0143516	0	0	0	0	0	0	0	0.0144676	0.00678273	0.0116787	0	0	0	0	0	0	0	0	0.00763053	0	0	0.0102519	0	0.0105977	0.0188735
oligo_07991	Flavobacterium_oligo_07991	0	0	0	0	0	0	0	0	0	0	0	0	0	0	0	0	0	0	0	0	0	0	0	0	0	0	0	0	0	0	0	0	0	0.00872201	0	0	0	0	0	0	0	0	0	0	0	0	0	0
oligo_08747	Flavobacterium_oligo_08747	0	0.127171	0	0	0	0	0	0	0.0275386	0	0	0	0	0	0	0	0.0702781	0	0	0	0	0	0	0	0	0	0	0	0	0.0076693	0.0231481	0	0.0116787	0	0	0	0	0	0	0.0135561	0.00627677	0	0	0	0	0	0	0
oligo_04988	Comamonadaceae_oligo_04988	0	0	0	0	0.00593765	0	0	0	0	0	0.00969438	0	0	0	0.0102032	0	0	0	0	0.0194274	0.0107467	0	0	0	0	0.00635445	0.0146872	0.00878233	0	0	0	0	0	0	0.0128634	0	0	0.0725076	0	0	0.00470758	0	0.0111305	0.0051205	0.0102519	0	0	0
oligo_01858	Mycobacterium_oligo_01858	0	0	0	0	0	0	0	0	0	0	0.012118	0	0	0	0	0	0	0	0	0	0.0171947	0.024428	0.0556124	0	0.00690346	0	0	0	0	0	0	0	0	0	0	0.0113107	0	0	0	0	0	0	0	0	0	0	0	0
oligo_03155	Saprospiraceae_oligo_03155	0	0	0	0	0	0	0	0	0	0	0	0	0	0	0.12584	0	0	0	0	0	0	0	0	0	0	0	0.0489572	0	0	0	0	0	0	0	0	0	0	0	0	0	0	0	0	0	0	0	0	0
oligo_03024	Mitsuokella_oligo_03024	0	0	0	0	0	0	0	0	0	0	0	0	0	0	0.0119037	0	0	0	0	0	0.758716	0	0	0	0	0	0	0	0	0	0	0	0	0	0	0	0	0	0	0	0	0	0	0	0	0	0	0
oligo_03607	Actinomycetaceae_oligo_03607	0.0097426	0	0.0145887	0	0	0.00533718	0.00961793	0	0	0	0	0	0	0	0	0	0	0	0	0	0.00859734	0	0	0	0	0	0	0.00878233	0	0	0	0	0.0116787	0	0	0	0	0	0.0104087	0	0	0	0.0111305	0.00682734	0	0.019136	0	0
oligo_01068	Novosphingobium_oligo_01068	0	0	0.00547076	0	0.00791687	0.00533718	0	0	0	0	0.00727079	0.0125549	0.0125656	0.0145443	0.0153048	0.0121509	0.00759763	0	0.00836078	0.00971369	0.0150454	0.0135711	0	0	0	0	0	0.0131735	0	0.017895	0	0.0180873	0	0.00872201	0	0	0	0	0.00693914	0	0	0	0.0129856	0.0153615	0	0.007176	0.00635863	0
oligo_06962	Enhydrobacter_oligo_06962	0	0	0	0	0	0	0	0	0.0110154	0	0	0	0	0	0	0	0.0113964	0.00562377	0.00836078	0	0	0	0	0	0	0	0	0	0	0	0.00868056	0	0	0	0	0	0	0	0	0	0	0	0.00927541	0.010241	0	0	0	0
oligo_01225	Comamonadaceae_oligo_01225	0	0	0	0	0	0.00133429	0	0	0.00734363	0	0.00727079	0	0.00942418	0	0	0.00520752	0	0	0	0	0	0	0	0.0121877	0	0	0	0	0	0.0076693	0	0	0	0.00872201	0	0.00678641	0.014936	0	0.00867393	0.0101671	0.00470758	0	0	0	0.00512593	0	0	0.0161773
oligo_03008	Insolitispirillum_oligo_03008	0.0292278	0.0109004	0	0	0.00593765	0.00133429	0	0	0.0110154	0	0	0	0	0	0	0	0.00759763	0.00562377	0	0	0	0.00814266	0	0	0	0	0	0.00658675	0	0	0.00868056	0	0	0	0	0	0	0	0.00693914	0	0	0	0.00556524	0	0	0	0	0
oligo_05155	Betaproteobacteria_oligo_05155	0	0	0	0	0	0	0	0	0	0	0	0	0	0	0	0	0	0.0168713	0	0	0	0	0	0	0	0	0	0	0	0	0	0	0	0	0	0	0	0	0	0	0	0	0	0	0	0	0	0
oligo_04724	Selenomonas_oligo_04724	0	0.0127171	0	0	0	0.0133429	0	0	0	0	0	0	0.00942418	0	0	0	0	0	0	0.00728527	0.0214934	0.0135711	0	0.0243754	0.00862932	0.0211815	0	0	0	0.0153386	0	0	0	0.0152635	0.00964754	0.0113107	0.011202	0	0	0.0338903	0.00784597	0.0057229	0	0	0.00854321	0	0.00635863	0
oligo_05060	Betaproteobacteria_oligo_05060	0	0	0	0	0	0	0	0	0	0	0	0	0.11309	0	0	0	0	0	0	0	0	0	0	0	0	0	0	0	0	0	0	0	0	0	0	0	0	0	0	0	0.0376606	0	0	0	0	0	0	0
oligo_05930	Clostridia_oligo_05930	0	0	0.00911793	0.0120418	0.0118753	0.00667147	0.00961793	0	0.00917953	0	0	0	0	0	0.0187059	0	0	0	0	0.0145705	0	0	0	0	0	0	0	0.00658675	0	0	0	0	0	0	0	0	0	0	0.00520436	0	0	0	0.00556524	0	0	0	0	0
oligo_03922	Bacteroidetes_oligo_03922	0	0.0181673	0	0	0	0	0	0	0	0	0	0	0.223039	0	0	0	0	0	0	0	0	0	0	0	0	0	0	0	0	0	0	0	0	0	0	0	0	0	0	0.0881147	0	0	0	0	0	0	0	0
oligo_07670	Stenotrophomonas_oligo_07670	0.00779408	0.0127171	0	0.00688101	0.0118753	0.00133429	0.00961793	0	0	0	0	0	0	0	0	0	0	0	0.00501647	0.016999	0.012896	0.0515702	0	0	0	0	0	0.00878233	0	0.0127822	0.00868056	0	0.00700722	0	0	0	0	0	0.0173479	0.0101671	0	0	0	0.010241	0	0	0	0
oligo_03923	Bacteroidetes_oligo_03923	0	0	0	0	0	0	0	0	0	0	0	0	0	0	0	0	0	0	0	0	0	0	0	0	0	0	0	0	0	0	0	0	0	0	0	0	0	0	0	0	0	0	0	0	0	0	0	0
oligo_07908	Tetrasphaera_oligo_07908	0.00584556	0	0	0	0	0.00133429	0	0	0	0	0	0	0	0	0.00680214	0	0.0189941	0.00749836	0	0	0	0.00814266	0	0	0	0	0	0.00658675	0	0	0	0	0	0	0	0	0	0	0.0138783	0	0	0	0	0	0.00683457	0	0	0
oligo_03016	Succinispira_oligo_03016	0	0	0	0	0	0	0	0	0	0	0	0	0.0439795	0	0	0	0	0	0	0	0	0	0	0	0	0	0	0	0	0	0	0	0	0	0.0160792	0	0	0	0	0	0	0	0	0	0	0	0	0
oligo_07959	Acinetobacter_oligo_07959	0	0	0.00729435	0.00516076	0.00989609	0.0173458	0.00721345	0	0.00550772	0	0	0	0	0.0177763	0.0102032	0.0173584	0	0	0.00668863	0	0.0107467	0	0.0107637	0	0	0	0.00734358	0	0.00521603	0.0230079	0	0	0	0	0	0.0203592	0	0	0	0.0203342	0.00784597	0	0	0.0051205	0	0	0.00635863	0.00808865
oligo_02717	Clostridiales_oligo_02717	0.00584556	0.00908364	0	0	0	0.00533718	0	0.035235	0.00550772	0.0103716	0	0	0.00942418	0	0.00510161	0	0	0	0	0	0.0107467	0.00814266	0.0143516	0.0052233	0.0310655	0.00635445	0.00979144	0	0	0	0	0	0	0	0.0128634	0	0	0	0.00867393	0	0.00470758	0	0	0	0	0	0	0
oligo_08226	Rhodobacteraceae_oligo_08226	0	0.00908364	0	0	0	0	0	0	0	0	0	0	0	0	0	0	0	0	0	0	0	0	0	0	0	0.0105908	0.227651	0	0	0	0	0	0	0	0.0353743	0	0.13069	0	0	0	0	0	0	0	0	0	0	0
oligo_06474	Desulfobacteraceae_oligo_06474	0	0	0	0.00860126	0	0.00667147	0	0	0	0.0103716	0	0	0	0	0	0	0	0	0	0	0	0	0	0	0	0	0	0	0	0	0	0	0.0303646	0	0	0	0	0	0	0	0.00627677	0	0	0	0	0	0.0148368	0
oligo_06829	Propionivibrio_oligo_06829	0.00584556	0	0.00911793	0.00516076	0.0118753	0.00400288	0	0	0	0	0	0	0	0.00646412	0.00680214	0	0.0151953	0	0.0133773	0	0	0.00814266	0	0.0121877	0	0	0	0	0.00695471	0	0.00868056	0	0	0	0	0.00678641	0	0	0	0.0169451	0.00470758	0.0057229	0.00742032	0	0.0170864	0	0.0105977	0.0107849
oligo_05803	Exiguobacterium_oligo_05803	0	0	0	0.00516076	0	0	0	0	0	0.0985298	0	0	0	0	0	0	0.0151953	0	0.0819357	0	0	0	0	0	0	0	0	0	0	0.0076693	0	0	0	0	0	0	0	0	0	0	0	0	0	0	0	0	0	0
oligo_06168	Gemmobacter_oligo_06168	0	0	0	0	0	0	0	0	0	0	0	0	0	0	0	0	0	0	0	0	0	0	0	0	0	0	0.0244786	0	0	0	0	0	0	0	0	0	0	0	0	0	0	0	0	0	0	0	0	0
oligo_05412	Comamonadaceae_oligo_05412	0	0	0	0	0	0	0	0.0205538	0	0.00777867	0.0266596	0	0	0	0.0136043	0	0.00759763	0.0112475	0	0	0.0214934	0.0407133	0.0161455	0	0.00517759	0.0084726	0	0	0	0	0	0	0	0	0.00964754	0.015835	0.0784138	0	0.00867393	0	0.0203995	0	0	0.010241	0	0	0	0
oligo_07967	Rhodobacteraceae_oligo_07967	0	0	0	0.0172025	0	0.0146772	0	0	0	0	0	0	0	0.0145443	0.0136043	0.0225659	0	0	0	0	0	0	0	0.0452686	0	0.0127089	0	0	0.00521603	0.0076693	0.0115741	0	0.0280289	0	0	0	0	0	0	0	0	0	0	0	0.0136691	0	0.0105977	0.0161773
oligo_06382	Ruminococcaceae_oligo_06382	0.0155882	0.019984	0.0109415	0.00688101	0.00593765	0.0120086	0.00961793	0	0.0220309	0	0	0	0	0	0.0136043	0.0121509	0	0	0	0.0218558	0	0	0	0	0	0	0	0	0.0104321	0	0.0347222	0	0	0	0	0	0	0	0.00520436	0	0	0	0	0	0	0.045448	0	0
oligo_01950	Tolumonas_oligo_01950	0.00584556	0	0.00911793	0.00516076	0.00593765	0.00266859	0.0120224	0	0.0220309	0	0	0.0094162	0.00942418	0.00808016	0.0102032	0.010415	0	0	0.00501647	0	0.00859734	0.0135711	0	0	0	0	0	0.00658675	0.0139094	0	0	0	0.00700722	0	0	0	0	0	0.0121435	0.0101671	0	0.0057229	0	0	0	0.014352	0	0
oligo_06023	Uruburuella_oligo_06023	0	0	0.00547076	0	0.0613558	0.00533718	0.0264493	0	0.0477336	0	0	0	0	0.0242405	0.0187059	0.00520752	0	0	0.00836078	0	0	0	0	0	0	0	0	0.0109779	0.00869338	0	0.00868056	0.00678273	0	0	0	0.0113107	0	0	0	0	0	0	0	0	0	0.0598	0	0
oligo_03576	Clostridium XI_oligo_03576	0	0	0	0.00516076	0	0	0.00961793	0.0587251	0	0	0	0	0	0.0113122	0.0119037	0.0156226	0.00569822	0	0	0.00728527	0.00859734	0.0108569	0	0.0295987	0.0103552	0.0190634	0.0146872	0.0109779	0	0.0230079	0	0	0	0	0	0	0	0	0.00867393	0.0101671	0	0.00763053	0.00556524	0.0051205	0.00854321	0	0	0.00808865
oligo_08109	Betaproteobacteria_oligo_08109	0	0	0	0	0	0	0	0	0.0183591	0	0	0	0	0	0	0	0	0	0	0.00971369	0.00859734	0	0	0	0	0	0	0	0	0.0102257	0.0144676	0	0.0140144	0	0	0	0	0	0	0	0	0	0.00742032	0.00682734	0	0.01196	0	0
oligo_07977	Lactobacillus_oligo_07977	0	0	0	0.00516076	0	0.00533718	0	0	0	0	0	0	0	0	0	0	0	0	0	0	0	0	0	0	0	0	0	0	0.00869338	0	0	0	0	0	0	0	0	0	0.00693914	0	0	0	0	0	0	0	0	0
oligo_07134	Bacteroides_oligo_07134	0	0.00545019	0	0	0	0	0.00721345	0.0176175	0	0.0103716	0	0.0094162	0.00942418	0.00484809	0.0153048	0	0.0113964	0	0	0	0	0.0162853	0.00896974	0	0.00517759	0.0169452	0.0122393	0.00878233	0.00695471	0	0	0	0	0	0.00964754	0	0	0	0.0121435	0	0.00941516	0	0	0.00682734	0	0	0.00635863	0
oligo_06030	Comamonadaceae_oligo_06030	0	0	0	0	0	0	0	0	0	0	0	0	0	0.0113122	0	0	0	0	0	0	0	0	0	0	0	0	0	0	0	0	0	0	0	0	0	0.00678641	0	0	0	0	0	0	0	0	0	0	0	0
oligo_04851	Fusibacter_oligo_04851	0.0292278	0.039968	0	0.0120418	0	0.00133429	0	0	0	0	0	0	0	0	0	0	0	0	0.0117051	0	0	0	0.0107637	0	0	0.0296541	0	0	0	0	0	0	0	0	0.0160792	0	0	0	0.024287	0.0101671	0.0156919	0	0	0	0	0	0.00847817	0
oligo_04070	Tolumonas_oligo_04070	0	0	0	0	0	0	0	0	0	0	0	0	0	0	0	0	0.0132959	0	0	0.0388548	0	0	0	0	0	0	0	0	0	0	0	0	0	0	0	0	0	0	0	0	0	0	0	0.00853417	0	0.026312	0	0
oligo_08748	Trichococcus_oligo_08748	0	0	0	0	0.00989609	0.00934006	0.0120224	0	0	0.00777867	0	0	0	0	0	0.010415	0	0	0.0351153	0	0	0	0	0	0	0	0	0	0.0104321	0.0076693	0	0.0226091	0	0	0.00964754	0.00678641	0	0	0	0.0271122	0.0235379	0.0267069	0	0	0.00854321	0	0.0105977	0.00808865
oligo_01982	Pelomonas_oligo_01982	0	0	0	0.00688101	0	0.00133429	0	0	0	0.00777867	0.00727079	0	0	0	0.00850268	0.0156226	0.00569822	0	0	0.0291411	0	0	0.0107637	0.0383042	0	0.0105908	0.0440615	0.00878233	0	0.0076693	0.0202546	0	0.0140144	0	0	0	0.011202	0	0.00693914	0	0	0.0057229	0.00556524	0	0	0.019136	0	0
oligo_05636	Blautia_oligo_05636	0	0	0	0	0	0	0	0	0	0	0	0	0	0	0	0	0	0	0	0	0	0	0	0	0	0	0	0	0.0382509	0	0	0	0	0	0	0	0	0.138973	0	0	0	0	0	0	0	0	0	0
oligo_01252	Betaproteobacteria_oligo_01252	0	0	0	0	0	0	0	0	0	0	0	0	0.150787	0	0.0374118	0	0	0	0	0	0	0	0	0	0	0	0	0	0	0	0	0	0	0	0	0	0	0	0	0	0.00470758	0	0	0	0	0	0	0
oligo_06494	Alloprevotella_oligo_06494	0	0.0109004	0	0.00516076	0.00593765	0.00266859	0	0	0	0.00777867	0.00727079	0	0	0	0.00510161	0	0	0.0374918	0.00501647	0	0	0	0.00896974	0.071385	0.00517759	0.00635445	0	0	0	0.0076693	0.00868056	0	0	0	0.0128634	0.00904855	0.0448079	0	0.0138783	0	0.00627677	0.0133534	0	0	0	0	0	0
oligo_05947	Flavobacterium_oligo_05947	0	0.00545019	0	0.00688101	0	0.0106744	0.00721345	0	0	0	0	0	0	0	0	0	0.0113964	0	0	0.00728527	0	0	0	0	0	0	0	0.00878233	0	0	0	0.00678273	0	0	0	0	0	0	0	0	0	0	0	0	0	0.009568	0	0
oligo_08605	Thauera_oligo_08605	0	0.0127171	0	0	0	0	0	0	0	0	0	0	0	0	0	0	0.00759763	0	0	0	0	0	0	0	0	0	0	0	0	0	0	0	0	0	0	0	0	0	0	0	0	0	0	0	0	0.007176	0	0
oligo_01595	Flavobacterium_oligo_01595	0	0	0.0127651	0.00860126	0.0197922	0.00533718	0	0	0.0275386	0.0103716	0	0	0	0.0161603	0.00850268	0.0295093	0	0	0	0	0	0	0	0	0	0	0	0.0241514	0.0278188	0	0.0347222	0	0	0	0	0	0	0	0	0	0	0.00763053	0.00742032	0	0.00512593	0	0	0
oligo_06988	Flavobacterium_oligo_06988	0	0	0	0	0	0	0	0	0	0	0	0	0.229322	0	0.00680214	0	0	0	0	0	0	0	0	0	0	0	0.00979144	0	0	0	0	0	0	0	0	0	0	0	0	0	0.00470758	0	0	0	0	0	0	0
oligo_06052	Blautia_oligo_06052	0	0	0	0	0	0	0.00721345	0	0	0	0	0	0	0	0	0	0.00569822	0	0	0.0194274	0.00644801	0	0	0	0	0	0	0	0	0	0.0231481	0	0	0	0	0	0	0	0.00520436	0	0	0	0	0	0	0	0	0
oligo_04504	Pseudomonas_oligo_04504	0.00779408	0	0.00729435	0	0	0	0	0	0	0	0	0	0	0	0	0	0.0113964	0.00749836	0	0.0291411	0	0	0	0	0	0	0	0.00878233	0	0	0.0231481	0	0	0	0	0	0	0	0	0	0	0	0	0.00682734	0	0.016744	0	0
oligo_06959	Burkholderiales_oligo_06959	0	0	0	0	0.00989609	0	0	0	0.00550772	0.119273	0	0	0	0	0	0	0.00569822	0	0.00501647	0	0	0	0	0	0	0	0	0	0	0	0.0318287	0	0	0	0	0	0	0	0	0	0	0	0	0	0	0.01196	0	0
oligo_04443	Enterobacteriaceae_oligo_04443	0	0	0.00729435	0	0	0	0.0120224	0	0	0	0	0.0094162	0	0.0290886	0.0153048	0.0173584	0	0	0	0	0	0	0	0	0	0	0	0.0109779	0.00695471	0.0230079	0.0405093	0.0113045	0.0116787	0	0	0.0135728	0	0	0	0.0101671	0	0.0171687	0.00556524	0.0051205	0	0.007176	0	0
oligo_06169	Gemmobacter_oligo_06169	0	0	0	0.0103215	0.0277091	0.0173458	0.00961793	0	0.00917953	0	0.00969438	0.0188324	0	0	0	0	0	0	0	0	0.0171947	0.0162853	0	0	0	0	0	0.0153691	0.00521603	0.0076693	0	0.0271309	0.0140144	0	0	0.0203592	0	0	0	0.0101671	0	0.00953816	0	0.0051205	0.0102519	0	0.00635863	0
oligo_05934	Sphingomonadales_oligo_05934	0	0	0	0.00516076	0	0.00400288	0	0.011745	0	0.0103716	0	0	0	0	0.00510161	0	0.00569822	0.00562377	0	0	0	0.0162853	0.0251153	0.0104466	0.0103552	0.0211815	0.0146872	0	0	0	0	0	0	0.00872201	0	0.00678641	0	0	0.00867393	0	0.00470758	0.00953816	0	0.010241	0	0	0	0
oligo_07070	Acinetobacter_oligo_07070	0	0	0	0	0	0	0	0	0	0.0414862	0	0	0	0	0	0	0	0	0	0	0	0	0	0	0.0293397	0	0	0	0	0	0	0	0	0.0283465	0	0	0	0	0	0	0.00784597	0.0152611	0	0	0.00854321	0	0	0
oligo_05192	Acidovorax_oligo_05192	0	0	0	0	0	0	0	0	0	0	0	0	0	0	0	0	0	0	0	0.00971369	0	0	0	0	0	0	0	0	0	0	0	0	0	0	0	0	0	0	0	0	0	0	0	0.0051205	0	0.01196	0	0
oligo_01025	Betaproteobacteria_oligo_01025	0.0097426	0	0	0	0	0	0	0	0	0	0	0	0.0219898	0	0.00510161	0	0	0	0	0	0.0214934	0	0	0	0	0	0	0	0	0	0	0	0	0	0	0	0	0	0.0225522	0	0	0	0	0	0	0	0	0
oligo_00310	Lactococcus_oligo_00310	0	0	0	0	0	0	0	0	0	0	0	0	0.100525	0	0	0	0	0	0	0	0	0	0	0	0	0.0105908	0.0685401	0	0	0	0	0	0	0	0.0128634	0	0	0	0	0	0	0	0	0	0	0	0	0
oligo_04396	Prevotella_oligo_04396	0	0	0	0	0	0	0	0.375841	0	0	0	0	0	0	0	0	0	0	0	0	0.00644801	0.0108569	0	0	0	0	0	0	0	0	0	0	0	0	0	0	0	0	0.0381653	0	0.00784597	0	0	0	0	0	0	0
oligo_04700	Lachnospiracea_incertae_sedis_oligo_04700	0	0	0	0	0	0	0	0	0	0	0.0339303	0	0	0	0	0	0	0	0	0	0.0924214	0.227994	0	0	0	0	0	0	0	0.0102257	0	0	0	0	0	0.00678641	0	0	0.00520436	0	0	0	0	0	0	0	0	0
oligo_01042	Ruminococcaceae_oligo_01042	0	0	0.00729435	0	0	0	0.0192359	0.011745	0	0	0	0	0	0	0	0	0	0	0	0.00971369	0	0	0	0	0	0	0	0	0	0	0.0173611	0	0	0	0	0	0	0.0120846	0.00867393	0	0	0	0	0	0	0.016744	0	0
oligo_06464	Clostridiales_oligo_06464	0.00779408	0	0	0	0	0	0.0144269	0	0	0	0	0	0	0	0.00510161	0	0	0	0	0	0	0	0.00538184	0	0	0	0	0	0	0	0.0144676	0	0	0	0	0	0	0.145015	0	0	0	0	0	0	0	0	0	0
oligo_04174	Dialister_oligo_04174	0.0233822	0	0.0200594	0	0	0.00133429	0.00721345	0	0.00734363	0	0	0	0	0	0.00680214	0.00520752	0	0	0.00836078	0	0	0	0	0	0	0	0	0	0	0	0.00868056	0	0	0	0	0	0	0	0.0104087	0	0	0	0.0129856	0.00682734	0	0	0	0
oligo_08317	Enterobacteriaceae_oligo_08317	0	0.00545019	0	0.0120418	0	0.00800576	0	0	0	0	0	0	0	0	0.00680214	0	0.0265917	0.00562377	0	0	0.00644801	0.0271422	0	0	0	0	0	0	0	0	0	0	0	0	0	0	0.0709458	0.0151057	0.00867393	0	0	0	0	0.00853417	0.0136691	0	0.00635863	0.00808865
oligo_06839	Luteimonas_oligo_06839	0	0	0.00729435	0.00688101	0	0.00133429	0	0	0	0	0	0	0.00942418	0	0	0	0.104467	0	0	0	0	0	0.0125576	0.00870549	0.0673087	0	0	0	0	0	0	0.0113045	0.00700722	0	0	0.0203592	0	0	0	0.0135561	0.00784597	0	0.00556524	0.0136547	0.0119605	0	0	0
oligo_00691	Rhodocyclaceae_oligo_00691	0	0	0	0	0	0	0	0	0	0	0.0169652	0	0	0	0	0	0	0.082482	0	0	0	0	0	0.0052233	0	0.0254178	0.00734358	0	0	0	0	0	0	0	0	0.00904855	0	0	0	0	0	0	0	0	0	0	0	0
oligo_06859	Faecalibacterium_oligo_06859	0	0.00545019	0	0.00516076	0	0	0	0	0	0	0	0	0	0	0	0	0.00949704	0	0.00501647	0	0	0	0	0.0139288	0.0241621	0.0211815	0.00979144	0	0	0	0	0	0	0	0.0321585	0	0.014936	0	0	0.0135561	0.0188303	0	0	0	0.00683457	0	0	0
oligo_00831	Leucobacter_oligo_00831	0	0.0635855	0	0.00516076	0	0.0120086	0.0120224	0	0	0	0	0	0.00942418	0.00969619	0	0.0156226	0	0	0	0.016999	0.0300907	0.00814266	0	0	0	0	0.00979144	0.00878233	0.0121707	0.0076693	0	0.0158264	0.0420433	0	0	0	0	0	0	0	0	0	0	0.020482	0.00512593	0	0.00635863	0
oligo_05927	Veillonellaceae_oligo_05927	0.00779408	0	0.00547076	0	0	0	0.00721345	0.0176175	0.0275386	0	0	0	0	0.0307046	0	0.0156226	0	0	0	0.0218558	0.00644801	0	0	0.0191521	0	0	0	0.0109779	0	0	0.0376157	0	0.0116787	0	0	0	0	0	0.00693914	0	0	0	0.00556524	0.00682734	0	0.007176	0	0
oligo_08642	Desulfomicrobium_oligo_08642	0	0.0181673	0	0	0	0	0.0120224	0	0	0.00777867	0	0	0	0	0.00680214	0	0	0	0	0	0	0.0352849	0	0	0.00517759	0.258414	0	0	0	0	0	0	0	0	0.157577	0	0	0	0	0	0	0	0	0	0.00683457	0	0	0
oligo_08195	Lachnospiraceae_oligo_08195	0	0.112637	0	0.0309645	0.0118753	0.0133429	0	0	0	0.0129645	0	0	0	0	0.00680214	0.010415	0.00569822	0	0	0	0	0	0.0107637	0.0121877	0	0.0127089	0	0.00658675	0.00521603	0	0	0	0	0.00654151	0.00964754	0	0.011202	0	0	0.0135561	0.00470758	0	0	0	0	0	0.00847817	0.0296584
oligo_06612	Rikenellaceae_oligo_06612	0	0.00545019	0	0	0	0	0	0	0.00734363	0.00777867	0	0	0	0	0	0	0	0.00562377	0	0.00728527	0	0.0135711	0.0107637	0.0139288	0	0	0	0	0	0	0	0	0.00934296	0	0	0.00678641	0	0	0.0121435	0	0.00470758	0.00763053	0.0129856	0	0	0	0	0
oligo_07980	Desulforegula_oligo_07980	0	0	0	0	0	0	0	0	0	0	0.00727079	0	0	0	0.00680214	0	0	0	0	0	0	0	0	0	0	0.00635445	0	0	0	0	0	0	0	0.00654151	0	0.00678641	0	0	0	0	0.00784597	0	0	0	0.00683457	0	0	0.00808865
oligo_04459	Tolumonas_oligo_04459	0.0097426	0	0.00729435	0	0	0	0	0	0	0	0	0	0	0	0	0	0.0151953	0.00937295	0	0.0242842	0	0	0	0	0	0	0	0	0	0	0.0202546	0	0	0	0	0	0	0	0	0	0	0	0	0	0	0	0	0
oligo_03128	Flectobacillus_oligo_03128	0	0	0	0	0	0	0	0	0	0	0	0	0	0	0	0	0	0	0	0	0	0	0	0	0	0	0	0	0	0	0	0	0	0	0.0546694	0	0	0	0	0	0	0	0	0	0	0	0	0
oligo_05994	Zoogloea_oligo_05994	0.00584556	0	0.0127651	0.00516076	0	0.00133429	0.0192359	0	0.0110154	0	0	0	0	0.00484809	0	0	0	0	0.00668863	0	0	0.00814266	0	0	0	0	0	0	0	0	0	0	0	0	0	0	0	0	0.0173479	0	0	0	0	0	0	0	0	0
oligo_04522	Aeromonadaceae_oligo_04522	0.00779408	0.00545019	0.0237066	0	0	0.00133429	0.0288538	0	0.0183591	0.00777867	0	0	0	0	0	0	0.00759763	0	0.0150494	0.00728527	0	0	0	0	0	0	0	0	0.00869338	0	0.0173611	0	0.00934296	0	0	0	0	0	0.00520436	0	0	0	0	0	0	0.007176	0.00635863	0
oligo_07375	Bacteroidetes_oligo_07375	0	0	0	0	0	0	0	0	0	0	0	0	0	0	0	0	0	0	0	0	0	0.00814266	0	0	0	0	0	0	0	0	0	0	0	0	0	0	0	0	0	0.0237232	0	0	0	0	0	0	0	0.0134811
oligo_07004	Clostridiales_oligo_07004	0	0.019984	0	0.00516076	0	0.00400288	0	0	0	0	0	0.0094162	0	0	0.00680214	0	0.0265917	0.00562377	0	0	0.0300907	0.0189995	0	0.00696439	0.00690346	0	0	0	0	0	0	0	0	0	0	0	0.014936	0	0.00867393	0.0101671	0.0109844	0	0	0.0238957	0.00512593	0	0	0.00808865
oligo_05586	Alphaproteobacteria_oligo_05586	0	0	0	0.0240835	0	0.00800576	0.0168314	0	0	0	0	0	0	0	0.0153048	0.0260376	0.00569822	0	0	0	0	0	0	0	0	0	0	0.0373249	0.00521603	0	0.0202546	0	0	0	0	0	0.014936	0	0	0	0.0141227	0	0	0	0	0	0.00847817	0
oligo_06788	Pseudomonas_oligo_06788	0	0	0	0	0	0	0	0	0	0.536728	0	0	0	0	0	0.00694336	0.0151953	0.00749836	0.021738	0	0	0	0	0	0	0	0	0	0	0	0	0.0520009	0	0	0	0	0	0	0	0	0	0	0.00742032	0	0	0	0	0
oligo_08479	Bacteroides_oligo_08479	0	0	0	0	0	0	0.00721345	0.011745	0.00917953	0	0.00969438	0	0	0	0.00680214	0	0	0	0.00501647	0	0.00859734	0	0	0	0	0.0105908	0.0195829	0	0	0	0	0	0	0	0	0.0135728	0.0485419	0	0.0104087	0	0.0172611	0.00953816	0.0111305	0.0051205	0	0	0	0
oligo_05433	Tolumonas_oligo_05433	0	0	0	0	0	0.00266859	0	0.02349	0	0.00777867	0.012118	0	0.00942418	0	0.00510161	0.00520752	0	0.00749836	0	0	0.0171947	0	0	0.00870549	0	0	0.0146872	0	0	0.0204515	0	0	0.00934296	0.0109025	0	0.0113107	0	0	0	0	0	0.00763053	0.00556524	0	0	0	0	0
oligo_08570	Chryseobacterium_oligo_08570	0	0	0	0	0	0	0	0	0	0	0	0	0	0	0	0	0	0	0	0	0.0859734	0.0651413	0	0	0	0	0	0	0	0	0	0	0	0	0	0	0	0	0	0	0	0	0	0	0	0	0	0
oligo_05814	Lactococcus_oligo_05814	0	0	0.00547076	0	0.00593765	0	0.00721345	0	0	0	0	0	0	0	0	0	0.00569822	0	0	0.0412832	0	0	0	0.0121877	0.0138069	0	0	0	0	0	0.0144676	0	0	0	0	0	0	0	0.0104087	0	0	0	0.00742032	0	0.0119605	0.014352	0	0
oligo_02366	Butyricimonas_oligo_02366	0.0155882	0	0.00547076	0.00516076	0	0.00533718	0.00961793	0.0440438	0	0.0103716	0	0	0	0	0	0	0.00949704	0.00562377	0	0	0	0	0.00896974	0.00696439	0	0.0232997	0.00734358	0	0.00521603	0	0.0115741	0	0	0.00872201	0	0	0.014936	0	0	0	0.00627677	0	0.00556524	0	0	0	0	0
oligo_03826	Acinetobacter_oligo_03826	0	0	0	0	0.00593765	0.00934006	0.00721345	0	0	0	0	0	0	0	0	0	0	0	0	0	0	0	0	0.00870549	0	0.0084726	0	0	0	0.0102257	0	0	0	0	0	0	0	0	0	0	0	0	0	0	0.00512593	0	0	0
oligo_06491	Prevotella_oligo_06491	0	0	0	0	0	0	0	0	0.00550772	0	0	0	0	0	0	0	0	0	0	0	0	0	0	0	0	0	0	0	0	0	0.00868056	0	0	0	0.0289426	0	0	0	0	0	0	0	0	0	0	0	0	0
oligo_01400	Lachnospiraceae_oligo_01400	0	0.00545019	0	0	0	0.00934006	0	0.0176175	0.00550772	0	0	0.0094162	0	0.0323206	0.0153048	0.0190942	0	0	0	0.0194274	0.012896	0.00814266	0.00717579	0.0400453	0	0	0.0146872	0.00878233	0	0.0076693	0	0	0	0	0	0.0180971	0	0	0	0.0101671	0.00470758	0	0	0	0.0119605	0	0	0
oligo_04752	Mitsuokella_oligo_04752	0	0	0	0	0	0	0	0	0.00550772	0	0	0.0094162	0	0	0	0	0	0	0	0	0.00644801	0	0	0.212414	0	0	0	0	0	0	0	0	0	0	0	0	0	0	0	0	0	0	0.00927541	0	0	0.007176	0	0
oligo_04079	Lachnospiraceae_oligo_04079	0	0	0.00911793	0.00860126	0	0.00533718	0.00721345	0	0	0	0	0	0	0	0	0	0.0113964	0	0.0167216	0	0	0	0	0	0	0	0	0.0197602	0	0.0332336	0	0.0384355	0.0397076	0	0	0	0	0	0	0	0	0	0	0	0	0.019136	0	0
oligo_03265	Eubacteriaceae_oligo_03265	0	0	0.00547076	0.0103215	0	0	0	0	0.0146873	0	0	0	0	0.00808016	0	0	0	0	0	0.0582821	0	0	0	0	0	0.00635445	0	0	0	0	0	0	0	0	0	0	0	0	0	0	0	0	0	0	0.00683457	0.014352	0	0
oligo_08382	Desulforegula_oligo_08382	0	0	0.0145887	0	0	0.00133429	0.0120224	0	0.00917953	0	0	0	0	0	0	0.00520752	0.0113964	0.00749836	0	0	0	0	0	0	0	0	0	0	0.00521603	0	0	0	0	0	0	0	0	0	0	0	0	0.0057229	0.00927541	0	0.00854321	0.009568	0	0
oligo_04774	Xanthomonadaceae_oligo_04774	0	0	0	0	0	0.00400288	0.00961793	0	0	0	0	0	0	0	0	0	0	0	0	0	0	0	0	0	0	0	0	0	0	0.017895	0	0	0	0	0.083612	0	0	0.0151057	0	0	0	0	0	0	0	0	0	0.0188735
oligo_07256	Flavobacterium_oligo_07256	0	0	0	0.0103215	0.00593765	0.00266859	0	0.00880876	0.00550772	0	0	0	0	0	0	0	0.0132959	0.00562377	0	0	0.012896	0.00814266	0.0107637	0.0104466	0	0	0	0	0	0	0.0231481	0	0.00934296	0	0	0	0	0	0.00867393	0	0.00627677	0	0	0.00682734	0	0	0.00635863	0
oligo_08090	Enterococcus_oligo_08090	0	0.00726691	0	0.00516076	0.0237506	0.00533718	0.0120224	0	0.0128513	0.00777867	0	0	0	0.0177763	0	0.0121509	0	0	0.0284267	0.0315695	0	0	0	0	0	0	0.017135	0	0.00521603	0	0.0462963	0.0158264	0.00700722	0	0	0	0	0	0	0	0	0	0	0	0.00683457	0.021528	0	0.0107849
oligo_03274	Pseudoxanthomonas_oligo_03274	0	0	0	0	0	0	0	0	0	0	0	0	0	0	0	0	0	0	0	0	0	0	0	0	0	0	0	0	0	0	0	0	0	0	0	0	0	0	0	0.0203342	0	0	0	0	0	0	0	0
oligo_03393	Actinobacteria_oligo_03393	0	0	0	0	0	0	0	0	0	0	0	0	0.0251312	0	0	0	0	0	0	0	0	0	0	0	0	0.0127089	0.717223	0	0	0	0	0	0	0	0	0	0	0	0	0	0	0	0	0	0	0	0	0
oligo_08027	Flavobacterium_oligo_08027	0	0	0	0	0	0	0	0	0	0	0	0	0	0	0	0	0	0	0	0	0	0.00814266	0.0107637	0	0.136343	0	0	0	0	0	0	0	0	0	0.0128634	0	0	0	0	0	0.0376606	0	0	0	0	0	0	0
oligo_03847	Telmatospirillum_oligo_03847	0	0	0	0.0309645	0	0.0360259	0	0	0	0	0	0.0219711	0	0.0258565	0	0	0	0	0.0150494	0	0	0	0	0	0	0	0	0	0.00521603	0	0	0.00678273	0	0	0	0	0	0	0	0	0	0.0190763	0	0	0.0102519	0	0.00635863	0
oligo_08684	Azovibrio_oligo_08684	0	0	0	0	0	0	0	0	0	0	0	0	0	0	0	0	0	0	0	0	0	0	0	0	0	0	0	0	0	0	0	0	0	0	0	0	0	0	0	0	0	0	0	0	0	0	0	0
oligo_03704	Alphaproteobacteria_oligo_03704	0	0	0	0.0120418	0	0.00533718	0.0120224	0	0.00550772	0	0	0	0	0	0	0	0	0	0	0	0	0	0	0	0	0	0	0	0	0	0	0	0	0	0	0	0	0	0.0121435	0	0	0	0	0	0	0	0	0
oligo_05859	Epsilonproteobacteria_oligo_05859	0	0	0.00729435	0	0	0	0	0	0	0	0	0	0	0	0	0	0	0.041241	0	0	0	0	0	0	0	0	0	0	0	0	0	0	0	0	0	0	0	0	0	0	0	0	0	0	0	0	0	0
oligo_00134	Brevundimonas_oligo_00134	0	0	0	0.00516076	0	0.00266859	0.00721345	0	0.00550772	0	0	0	0	0.00484809	0.00680214	0	0	0	0	0.0291411	0.0214934	0	0	0	0	0	0	0	0.00521603	0.0127822	0	0	0	0	0	0	0	0	0.00693914	0.0101671	0	0	0	0	0	0	0	0
oligo_07756	Comamonadaceae_oligo_07756	0	0	0	0	0	0	0	0	0	0	0	0	0	0	0	0	0	0	0	0	0	0	0	0	0	0	0.00979144	0	0	0	0	0	0	0	0	0	0	0.0483384	0	0.0135561	0	0	0.00742032	0.0119478	0	0	0	0
oligo_00125	Anaerocella_oligo_00125	0	0	0	0	0	0.00266859	0	0	0	0	0	0	0	0	0	0	0.0208935	0	0	0.00971369	0	0	0	0.0052233	0	0	0	0.00658675	0	0	0	0.00678273	0.0186859	0	0	0	0	0	0	0	0	0	0	0	0	0.031096	0	0
oligo_05577	Desulfobulbus_oligo_05577	0.0175367	0	0.0109415	0	0	0	0	0	0.0403899	0	0	0	0	0.0113122	0	0.010415	0.00949704	0	0	0.0242842	0	0.0108569	0	0	0	0	0	0	0	0	0.0607639	0	0	0	0	0	0	0	0	0	0	0	0	0	0	0	0	0
oligo_07113	Bacteroidetes_oligo_07113	0.00584556	0	0.0145887	0	0	0	0	0	0	0	0	0	0	0.0129282	0.00510161	0.043396	0	0	0	0	0	0	0	0	0	0	0	0	0	0	0.0115741	0	0	0	0	0	0	0	0.0121435	0	0	0	0.0296813	0.0256025	0	0.009568	0	0
oligo_08251	Arcobacter_oligo_08251	0.00584556	0.00908364	0.00911793	0	0.0118753	0.00800576	0.00961793	0	0	0	0	0	0	0	0.0102032	0.00520752	0	0	0.00668863	0	0.0107467	0.00814266	0.00538184	0	0	0	0	0	0	0	0	0	0	0	0	0	0	0	0.00693914	0	0	0	0.0111305	0.010241	0.00854321	0.007176	0	0
oligo_04986	Comamonadaceae_oligo_04986	0.0116911	0	0	0	0	0.00133429	0	0	0	0	0	0	0	0	0.0306096	0.00520752	0	0.00562377	0	0.0825664	0.03224	0	0	0	0	0	0	0	0	0	0	0	0	0	0	0	0	0.0332326	0	0	0	0	0	0	0	0	0	0
oligo_07731	Comamonadaceae_oligo_07731	0	0.0181673	0	0.00860126	0.0217714	0.00400288	0.0192359	0	0.00734363	0	0.00969438	0	0	0	0	0.00694336	0	0	0	0	0.019344	0.0108569	0	0	0	0	0	0	0.00695471	0.0076693	0	0.0180873	0	0	0	0	0	0	0.0277566	0.0271122	0	0	0	0	0	0	0.00635863	0
oligo_05644	Coprobacter_oligo_05644	0	0	0	0	0	0	0.00721345	0	0	0.0103716	0.0169652	0.0156937	0.0125656	0.00646412	0	0	0	0	0.00668863	0	0	0	0	0	0	0	0	0	0.00521603	0	0	0	0	0.00872201	0	0	0	0.00906344	0	0	0	0.0114458	0	0	0	0	0	0
oligo_01869	Arcobacter_oligo_01869	0	0.00726691	0	0	0	0	0	0	0	0	0	0.0094162	0	0	0	0	0	0	0	0	0.00859734	0	0	0	0.00862932	0	0	0	0.00521603	0	0	0	0	0	0	0.00678641	0	0	0	0	0.0188303	0	0	0	0	0	0	0
oligo_02460	Lachnospiraceae_oligo_02460	0	0	0	0	0.0277091	0	0	0	0	0	0	0.0125549	0	0	0	0	0	0	0	0	0	0	0	0	0	0	0	0	0	0	0.0491898	0.02487	0	0	0	0	0	0	0	0	0	0.0228916	0.0148406	0	0.0341728	0	0.0148368	0.0269622
oligo_00904	Pseudoxanthomonas_oligo_00904	0	0.0109004	0.0109415	0	0	0.00400288	0.0216403	0	0	0	0	0	0	0.00808016	0	0.00694336	0.0360887	0	0	0.0218558	0	0	0	0	0	0	0	0.00658675	0	0	0.00868056	0.00678273	0	0	0	0	0	0	0.00520436	0.0338903	0	0	0	0.0051205	0	0.009568	0	0
oligo_00938	Thiothrix_oligo_00938	0	0	0.00729435	0	0.00593765	0.00400288	0	0	0.00734363	0	0.0145416	0.0156937	0.0188484	0	0.00680214	0.0121509	0	0	0.00501647	0.00728527	0.012896	0.0162853	0.00538184	0	0	0	0	0.00658675	0.00695471	0.0102257	0.0173611	0.0180873	0	0	0	0	0	0	0.00520436	0.0135561	0	0.0190763	0.022261	0.0119478	0	0.007176	0	0
oligo_08507	Lactococcus_oligo_08507	0	0.0290677	0	0	0	0.00133429	0	0	0	0.00777867	0	0	0.00942418	0	0	0	0	0	0	0	0	0.0108569	0	0.0052233	0.0224362	0.0910805	0.00734358	0	0	0.0076693	0.00868056	0	0	0.0109025	0	0	0.011202	0	0	0.0576134	0.00470758	0.00763053	0	0	0	0	0.0105977	0
oligo_04452	Clostridium IV_oligo_04452	0	0	0	0	0	0	0	0	0	0	0	0	0	0	0	0	0	0	0.00501647	0.0388548	0	0	0	0	0	0	0	0.0241514	0	0	0.0549769	0	0.0116787	0	0	0	0	0	0	0	0	0	0	0	0	0.043056	0	0
oligo_07702	Pseudomonas_oligo_07702	0	0.00545019	0	0	0	0	0	0	0	0	0	0	0	0	0	0	0	0	0	0	0	0.0434275	0	0	0	0.084726	0	0	0	0	0	0	0	0	0.0739645	0	0	0	0	0.142339	0.0109844	0	0	0	0	0	0.0105977	0
oligo_02488	Neisseriaceae_oligo_02488	0	0	0	0	0.00593765	0.00934006	0	0	0	0	0	0	0	0	0	0	0	0	0	0	0	0	0	0	0	0	0	0	0.00695471	0	0	0	0	0	0	0	0	0	0	0	0	0	0	0	0.00683457	0	0.0190759	0.0188735
oligo_01617	Sebaldella_oligo_01617	0	0	0.00729435	0	0	0.00533718	0	0.011745	0	0	0.00969438	0.0125549	0	0.0129282	0.00510161	0.0086792	0	0	0	0.0194274	0.00859734	0	0.0107637	0.0208932	0	0.0148271	0.0122393	0.00878233	0	0.0076693	0.00868056	0	0	0.013083	0	0	0.014936	0	0	0	0.00627677	0.0133534	0.0111305	0	0.0102519	0.009568	0	0
oligo_06443	Povalibacter_oligo_06443	0	0	0	0	0	0	0	0	0	0	0	0	0	0	0	0	0	0	0	0	0	0	0	0	0	0	0	0	0	0	0	0	0	0	0	0	0	0	0	0	0	0	0	0	0	0	0	0
oligo_06681	Desulfovibrionaceae_oligo_06681	0	0	0	0.0103215	0	0.00266859	0	0	0.0146873	0.0103716	0.0145416	0.0125549	0	0.0113122	0.00850268	0.010415	0	0	0	0.0145705	0.00644801	0.0108569	0.00538184	0	0	0.00635445	0	0	0	0.0127822	0.0144676	0.00678273	0	0.0152635	0.0128634	0.0113107	0.011202	0	0.00520436	0	0.00627677	0	0.00742032	0	0.0119605	0.02392	0.00847817	0
oligo_06900	Actinomycetales_oligo_06900	0.0097426	0	0	0.00516076	0.017813	0.00533718	0	0.0146813	0.00550772	0	0.00727079	0.0125549	0.00942418	0.00808016	0	0.010415	0.00569822	0	0	0.0121421	0.0107467	0.00814266	0	0.0104466	0	0	0	0	0	0.0102257	0	0	0.00700722	0.013083	0.0128634	0.00678641	0	0	0.00693914	0.0101671	0	0.0133534	0.022261	0	0.0119605	0.01196	0.00847817	0.0107849
oligo_04240	Tissierella_oligo_04240	0.0292278	0	0	0	0	0	0	0	0	0	0	0	0	0.0371687	0	0	0	0	0.00501647	0	0	0	0	0	0	0	0	0	0	0	0	0	0	0	0	0	0	0	0	0	0	0	0	0	0	0	0	0
oligo_08708	Arcobacter_oligo_08708	0.00779408	0	0	0	0	0.00133429	0	0	0	0	0	0	0	0	0	0	0.00569822	0	0	0	0	0	0	0	0	0	0	0	0	0	0	0	0	0	0	0	0	0	0.00693914	0	0	0	0	0	0	0	0	0
oligo_01373	Dyadobacter_oligo_01373	0	0	0	0.0154823	0.0237506	0.0133429	0	0	0	0	0	0	0	0	0	0	0	0	0	0	0	0	0	0.0052233	0	0	0	0	0	0	0	0	0	0.00872201	0	0	0	0	0	0	0	0	0	0	0.0102519	0	0.00847817	0.0107849
oligo_06193	Pleomorphomonas_oligo_06193	0	0	0.00547076	0.00516076	0.00593765	0	0	0	0.0293745	0.0207431	0.00727079	0	0	0.00484809	0.00510161	0.00520752	0	0	0	0.0267126	0.019344	0	0	0	0	0	0	0	0.0104321	0	0.0144676	0.00678273	0	0	0	0	0	0	0	0	0	0	0	0.0051205	0.00683457	0.009568	0	0
oligo_05671	Paraprevotella_oligo_05671	0	0	0	0	0	0	0	0	0	0	0	0	0	0	0	0	0	0	0	0	0	0	0	0	0	0	0	0	0	0	0	0	0	0	0	0	0	0	0.00520436	0	0	0	0	0	0	0	0	0
oligo_00062	Sphaerotilus_oligo_00062	0.0097426	0.0145338	0	0	0	0	0	0	0	0	0	0	0.00942418	0	0	0	0.0132959	0	0.00668863	0	0	0	0	0	0	0	0	0	0	0	0	0	0	0	0	0	0	0	0.00520436	0	0	0	0	0	0	0	0	0
oligo_06690	Acidovorax_oligo_06690	0	0	0	0	0	0	0	0	0	0	0	0	0	0	0	0	0	0	0	0	0	0	0	0	0	0	0	0	0	0	0	0	0	0	0	0	0	0	0.0190826	0	0	0	0	0	0	0	0	0
oligo_05939	Enterobacteriaceae_oligo_05939	0	0.00545019	0	0	0	0.00133429	0.00721345	0	0.020195	0	0.0193888	0.0125549	0.0219898	0.0258565	0.00510161	0	0	0	0	0	0.0343894	0.00814266	0	0	0	0	0	0	0.00869338	0.0153386	0	0	0	0	0	0.0180971	0	0	0.0104087	0	0.00470758	0	0	0.00853417	0	0	0	0
oligo_08166	Propionivibrio_oligo_08166	0	0.0109004	0	0.0240835	0.0138545	0.022683	0	0	0	0	0	0	0	0	0	0	0	0	0.00836078	0	0	0	0.00538184	0	0	0.0084726	0.00734358	0	0.0469443	0.0076693	0	0	0	0	0.0160792	0	0	0	0	0	0	0	0	0.0051205	0.0307556	0	0.0169563	0.0269622
oligo_01943	Alistipes_oligo_01943	0	0.00545019	0.00911793	0.0103215	0	0.00400288	0.0456852	0	0.0293745	0	0	0	0	0.00808016	0.0136043	0.0156226	0	0	0.00668863	0.00971369	0.0236427	0.00814266	0	0	0	0	0	0	0.0191254	0.0076693	0.0144676	0.0158264	0.0116787	0	0	0	0	0	0.0138783	0.0135561	0	0	0	0	0	0.007176	0	0
oligo_05943	Ruminococcaceae_oligo_05943	0	0	0.00547076	0.00516076	0	0.00667147	0	0	0.00917953	0	0	0	0.0125656	0.00969619	0	0	0	0	0	0	0.025792	0	0	0	0	0	0	0	0.00521603	0.0076693	0	0	0	0.013083	0	0.0203592	0	0	0.00867393	0	0	0	0.0111305	0.00682734	0	0	0	0
oligo_01153	Oxalobacteraceae_oligo_01153	0	0.00545019	0	0.0172025	0	0	0	0	0	0	0	0	0	0	0	0	0.0664793	0	0	0	0	0	0	0	0	0	0	0	0	0	0	0	0	0	0.0321585	0	0	0	0	0	0.00470758	0.0171687	0.00556524	0.0119478	0.0256296	0	0	0.00808865
oligo_04576	Clostridium sensu stricto_oligo_04576	0	0.00545019	0	0	0	0	0	0	0	0.0181502	0.0315067	0	0	0	0	0	0	0	0	0	0	0	0	0	0	0	0.088123	0	0	0	0	0	0	0.00654151	0	0.0135728	0.0485419	0	0	0	0.00784597	0	0	0	0	0	0	0
oligo_08415	Pseudomonas_oligo_08415	0	0	0	0	0	0	0	0	0	0	0	0	0	0	0	0	0	0	0	0	0	0	0	0	0	0	0	0	0	0	0	0	0	0	0	0	0	0	0	0	0	0	0	0	0	0	0	0
oligo_06908	Bacteroidales_oligo_06908	0	0	0	0	0	0.00133429	0.00721345	0.011745	0	0.0207431	0	0	0	0	0	0	0	0	0	0	0.0214934	0.0162853	0	0	0	0.0084726	0.00734358	0	0	0	0	0	0	0	0	0	0	0.0120846	0.0156131	0	0	0	0	0	0	0	0	0
oligo_08223	Diaphorobacter_oligo_08223	0	0.00545019	0	0.0103215	0.00593765	0.00667147	0	0	0	0.00777867	0	0	0.00942418	0.00969619	0	0.00694336	0	0	0	0.0218558	0.0171947	0.0108569	0	0.0052233	0	0	0	0	0	0.0255643	0.0289352	0.0135655	0.0210217	0.00872201	0	0	0	0	0	0	0.00627677	0	0.00742032	0.0051205	0	0.007176	0.00635863	0
oligo_07449	Propionivibrio_oligo_07449	0	0	0	0	0	0	0	0	0	0	0	0	0	0	0	0	0	0	0	0	0	0.00814266	0	0	0	0	0	0	0	0	0	0	0	0	0	0	0	0	0	0	0	0	0	0	0	0	0	0
oligo_08380	Desulforegula_oligo_08380	0	0	0	0	0	0	0	0	0	0	0	0	0	0	0	0	0	0	0	0	0	0	0	0	0	0	0	0	0	0	0	0	0	0	0	0	0	0	0	0	0	0	0	0.0051205	0	0.009568	0	0
oligo_02114	Empedobacter_oligo_02114	0	0.0363346	0	0.0378456	0.00593765	0.0213487	0.00721345	0	0	0	0	0	0	0.00808016	0.0102032	0	0	0	0	0	0	0	0	0	0	0	0	0	0.0260802	0	0.0144676	0	0	0.013083	0	0.00904855	0	0	0	0.0101671	0	0	0	0	0.0102519	0	0	0.00808865
oligo_02632	Actinomycetales_oligo_02632	0	0.00545019	0	0	0	0	0	0	0	0.0129645	0	0	0	0	0	0	0	0	0	0	0	0	0.0143516	0.0052233	0	0	0.00734358	0	0	0	0	0	0	0	0.0160792	0	0.0298719	0	0	0	0	0	0	0	0.00512593	0	0.00635863	0.0107849
oligo_01200	Comamonadaceae_oligo_01200	0	0	0	0.0103215	0.00593765	0.00133429	0	0	0	0.00777867	0.0387775	0	0	0.00646412	0	0	0	0	0	0	0.0300907	0.0271422	0.00538184	0	0	0	0	0	0	0.0076693	0	0	0	0.00872201	0	0.0113107	0	0	0.0138783	0	0.0109844	0	0	0	0	0	0	0
oligo_04572	Aeromonas_oligo_04572	0	0	0	0	0	0	0	0	0	0.0155573	0.0581663	0	0	0	0	0	0	0	0.00501647	0	0	0	0	0	0.0172586	0	0.00734358	0	0	0	0	0	0	0.013083	0	0.00678641	0.011202	0	0	0.0101671	0	0	0	0	0	0	0	0
oligo_08341	Barnesiella_oligo_08341	0	0.00545019	0.00729435	0.00516076	0	0.00133429	0.00721345	0	0	0	0.00727079	0	0	0	0.0102032	0	0.00949704	0.00562377	0	0	0	0	0.0125576	0	0	0.00635445	0.017135	0	0	0	0	0	0	0	0	0.0113107	0.011202	0	0.00693914	0	0.0109844	0	0.00927541	0	0	0	0	0.00808865
oligo_00364	Betaproteobacteria_oligo_00364	0	0	0	0	0	0	0	0	0	0	0	0	0	0	0	0	0	0	0	0	0	0	0	0	0	0	0	0	0	0	0	0	0	0	0	0	0	0	0.00520436	0	0.00470758	0	0	0	0	0	0	0
oligo_06514	Paludibacter_oligo_06514	0.00584556	0.00545019	0	0	0	0	0	0	0.0110154	0	0	0	0	0	0	0	0	0	0	0	0	0	0	0	0	0	0	0	0.0104321	0	0	0	0	0	0	0	0	0	0.0399001	0	0	0	0	0	0	0	0	0
oligo_06383	Burkholderiales_oligo_06383	0.00779408	0	0.0182359	0.00516076	0	0.0146772	0.0168314	0	0.00550772	0	0	0.0188324	0	0.0129282	0.025508	0.010415	0	0	0	0.016999	0.0150454	0	0	0	0	0	0	0.0153691	0.00521603	0	0.00868056	0	0.0116787	0	0	0	0	0	0.0156131	0	0	0.0133534	0.00742032	0.0153615	0	0	0	0
oligo_02151	Lutibacter_oligo_02151	0	0	0	0	0	0	0	0	0	0	0	0	0	0	0	0	0	0	0	0	0	0	0	0	0	0	0	0	0	0	0	0	0	0	0	0	0	0	0	0	0	0	0	0	0.0136691	0	0.00635863	0.0323546
oligo_07629	Acidovorax_oligo_07629	0	0	0	0	0	0.00133429	0	0	0	0	0	0	0	0	0.00680214	0	0	0	0.00501647	0	0	0.0135711	0	0	0	0	0	0	0	0	0	0	0	0	0	0	0	0	0	0	0	0	0	0	0	0	0	0
oligo_04373	Novosphingobium_oligo_04373	0.0136396	0.00545019	0	0	0	0	0	0	0	0	0	0	0.0471209	0.0129282	0.0119037	0	0.00569822	0.0599869	0	0	0.00644801	0	0	0	0	0.00635445	0.0563008	0	0	0	0	0	0	0	0.183303	0	0	0.0513595	0.00693914	0	0	0	0	0	0	0	0	0
oligo_03296	Mycobacterium_oligo_03296	0	0.0163506	0	0	0	0	0	0	0.0165232	0	0	0	0	0	0	0	0.151953	0	0.00501647	0	0	0	0	0	0	0	0	0	0	0.0281208	0	0	0	0	0	0	0	0.138973	0	0	0	0.0057229	0	0	0	0.009568	0.0211954	0
oligo_04863	Neisseriaceae_oligo_04863	0	0.0290677	0	0	0	0	0	0	0.00734363	0	0.012118	0	0	0	0	0	0	0	0	0	0.0150454	0.00814266	0	0	0	0	0	0	0	0	0	0	0	0	0	0	0	0.0181269	0.0138783	0	0	0	0	0	0	0	0	0
oligo_08641	Acinetobacter_oligo_08641	0.00584556	0.00545019	0.0109415	0.00860126	0.017813	0.0200144	0	0	0.0128513	0	0.00727079	0	0	0.00646412	0.0170054	0.00520752	0.0132959	0	0.0167216	0	0	0	0.00538184	0.00870549	0	0	0.00734358	0	0.00869338	0.0076693	0	0	0.00934296	0.0109025	0	0	0	0	0	0	0	0.00763053	0.00742032	0.0051205	0.00683457	0	0.0127173	0
oligo_03738	Flavobacterium_oligo_03738	0	0	0	0.00688101	0	0.00800576	0.00721345	0	0	0	0	0	0	0	0	0	0	0	0	0	0	0	0	0	0	0	0	0	0.0121707	0	0	0	0	0.0152635	0.0225109	0	0	0	0	0	0	0	0	0	0.0307556	0	0.0148368	0.037747
oligo_00796	Burkholderiales_oligo_00796	0	0.0345178	0	0.0154823	0	0.00533718	0.00721345	0	0	0	0	0.0125549	0.00942418	0	0	0	0	0	0.00501647	0	0	0	0.00896974	0.0365631	0.0189845	0.0169452	0	0	0.00521603	0.0102257	0	0	0	0	0	0.015835	0.014936	0	0.00867393	0.0271122	0.00470758	0	0	0	0	0	0	0
oligo_08020	Pseudomonas_oligo_08020	0	0	0	0	0	0	0	0	0	0.0129645	0.0339303	0.0188324	0.0219898	0.00484809	0	0	0	0	0	0	0.0150454	0.0108569	0.00896974	0	0.0138069	0.0127089	0.017135	0	0	0	0	0	0	0.021805	0.0128634	0.0226214	0.0448079	0	0	0.0101671	0.0439374	0	0	0.00682734	0	0	0	0.00808865
oligo_06713	Flavobacterium_oligo_06713	0	0	0.0127651	0	0	0	0	0	0	0	0	0	0	0	0	0	0.0151953	0	0	0	0	0	0	0	0	0	0	0	0	0	0	0	0	0	0	0	0	0	0	0	0	0	0.00556524	0	0	0.019136	0	0
oligo_04345	Lachnospiraceae_oligo_04345	0.00584556	0	0	0	0	0	0	0	0.00550772	0	0	0	0	0	0	0	0	0.00937295	0	0	0.012896	0	0.00538184	0	0.00690346	0	0	0	0	0	0	0	0	0	0	0.00678641	0	0.0362538	0.00693914	0	0.00941516	0	0	0	0	0	0	0
oligo_05258	Azonexus_oligo_05258	0	0	0	0.00688101	0	0.00133429	0.00721345	0	0.00550772	0.00777867	0.00727079	0	0	0.00484809	0	0.010415	0	0	0.00501647	0	0.025792	0.00814266	0.00538184	0	0	0.0169452	0	0.00878233	0	0.0255643	0.00868056	0.0180873	0.0350361	0.00872201	0.00964754	0.00678641	0	0	0.00693914	0.0135561	0	0.0057229	0.0129856	0.00682734	0.00683457	0.007176	0.00635863	0
oligo_08208	Rhodocyclaceae_oligo_08208	0	0	0	0	0	0	0	0	0	0	0.012118	0	0	0	0.0714225	0	0	0	0	0	0.0107467	0	0	0	0	0.0169452	0	0	0	0	0	0	0	0	0	0	0.01867	0	0.0364305	0	0.0172611	0	0	0	0	0	0	0
oligo_04527	Gammaproteobacteria_oligo_04527	0	0.00908364	0	0.00860126	0.00593765	0.00800576	0.00721345	0	0.00917953	0	0.00727079	0	0	0	0	0.00694336	0	0	0.0133773	0	0	0	0.0179395	0.0121877	0.012081	0	0	0	0	0	0.0115741	0	0	0	0	0.00678641	0	0	0	0.0135561	0.0125535	0.00763053	0	0	0.0153778	0	0.0148368	0.0107849
oligo_07114	Cloacibacterium_oligo_07114	0.0214337	0.0109004	0.0273538	0	0	0	0	0	0	0	0	0.0094162	0.00942418	0.00808016	0.0102032	0	0	0	0.00501647	0	0	0	0	0	0	0	0	0.0197602	0.00869338	0.0230079	0	0	0	0	0	0	0	0	0.0156131	0	0	0.00763053	0.0129856	0.0358435	0	0	0	0
oligo_08364	Turicibacter_oligo_08364	0	0.00545019	0	0	0	0.00667147	0.00721345	0	0	0	0	0.0094162	0	0	0.00850268	0.0138867	0	0	0	0.0267126	0	0	0	0.017411	0	0.0084726	0.00734358	0	0.00869338	0.017895	0.0144676	0.0135655	0.0303646	0	0	0.00678641	0	0	0.00693914	0.0237232	0.00627677	0	0.0148406	0	0.00512593	0.014352	0	0
oligo_08408	Aeromonas_oligo_08408	0.0097426	0	0.00729435	0.0103215	0.0118753	0.00400288	0.00721345	0	0	0	0	0	0	0	0.00510161	0.010415	0.00759763	0	0.00668863	0.00728527	0	0	0.00717579	0.00870549	0	0	0	0	0.0173868	0	0.00868056	0.0113045	0.00700722	0	0	0.00678641	0	0	0	0	0.00470758	0.0133534	0	0	0.0136691	0	0.00635863	0.0107849
oligo_00862	Megasphaera_oligo_00862	0.0116911	0	0	0	0.00593765	0	0.00721345	0.0293625	0.0238668	0	0	0	0	0.0113122	0.00510161	0	0.00949704	0	0.00501647	0.0267126	0.00644801	0	0	0.0644206	0	0	0	0	0	0	0.0202546	0	0.0116787	0.00654151	0	0.00904855	0	0.00906344	0	0	0	0	0.00556524	0.0119478	0	0.007176	0	0
oligo_04442	Oscillibacter_oligo_04442	0	0	0.0273538	0.0154823	0.0356259	0.0253516	0	0	0.0367181	0	0	0.0188324	0	0.00646412	0.0136043	0	0	0	0	0	0.00644801	0	0.00538184	0	0	0	0	0	0.0260802	0	0	0	0	0	0	0.00678641	0	0	0.0190826	0.0203342	0	0	0	0	0	0	0	0
oligo_08646	Flavobacterium_oligo_08646	0	0	0	0	0	0	0	0	0	0	0	0	0	0	0	0	0	0	0	0	0	0.0597128	0	0	0.0207104	0.0402449	0	0	0	0	0	0	0	0	0.00964754	0	0	0	0	0	0.0219687	0	0	0	0	0	0	0
oligo_01221	Clostridiales_oligo_01221	0	0	0	0	0	0	0	0	0	0	0	0	0	0	0	0	0	0	0	0	0	0	0	0	0	0	0	0	0	0	0	0	0	0	0	0	0	0	0	0	0	0	0	0	0	0	0	0
oligo_07490	Chryseobacterium_oligo_07490	0	0	0	0.0189228	0.0593765	0.0120086	0.0168314	0	0	0.0129645	0	0.0125549	0	0	0	0.0156226	0	0	0	0	0	0	0	0	0	0	0	0	0.00521603	0	0	0.00678273	0.00934296	0.00654151	0	0	0	0	0	0.0203342	0	0.00953816	0.00556524	0	0.0153778	0	0.0169563	0.0134811
oligo_07914	Lachnospiraceae_oligo_07914	0	0	0	0.0103215	0	0.00266859	0	0	0	0	0	0	0	0	0	0	0	0	0	0	0	0	0	0.0052233	0.00517759	0.0127089	0	0	0.00521603	0	0	0	0	0.013083	0	0	0	0	0	0	0.0156919	0	0	0	0.0222124	0	0.00847817	0.0107849
oligo_01621	Porphyromonadaceae_oligo_01621	0.00584556	0	0	0.0103215	0	0.00800576	0	0.0146813	0	0	0.00727079	0	0	0.00646412	0.0102032	0.0138867	0.00949704	0.00749836	0	0.00971369	0.0150454	0.00814266	0	0.0121877	0	0	0	0.00878233	0	0.017895	0.0115741	0.00678273	0.0140144	0	0	0	0.01867	0	0	0	0.00784597	0.0057229	0.0148406	0.00682734	0	0.014352	0	0
oligo_08703	Halobacteriovorax_oligo_08703	0	0.0890197	0	0	0	0	0	0	0	0	0	0.0125549	0	0	0	0	0	0	0	0	0	0	0	0	0.0103552	0.0105908	0	0	0	0	0	0	0	0	0	0	0.011202	0	0.0104087	0	0.0188303	0.0057229	0	0	0	0	0	0
oligo_04618	Polaromonas_oligo_04618	0	0	0	0	0	0	0	0	0	0	0	0	0.0408381	0	0	0	0	0	0	0	0	0	0	0	0	0.0084726	0.340253	0	0	0	0	0	0	0	0	0	0	0	0	0	0.00470758	0	0	0	0	0	0	0
oligo_04415	Rhizobacter_oligo_04415	0	0	0	0	0	0	0	0	0	0	0	0	0.087959	0	0	0	0	0	0	0	0	0	0	0	0	0.0084726	0.0440615	0	0	0	0	0	0	0	0.00964754	0	0	0	0	0	0.0156919	0	0	0	0	0	0	0
oligo_08667	Flavobacterium_oligo_08667	0	0.784827	0	0	0	0	0	0	0	0	0	0	0	0	0	0	0	0	0	0	0	0	0	0	0	0	0	0	0	0	0	0	0	0	0	0	0	0	0	0	0	0	0	0	0	0	0	0
oligo_04975	Duganella_oligo_04975	0	0	0	0	0	0	0	0	0	0.00777867	0	0	0	0	0	0	0.195639	0	0	0	0	0	0	0	0.00690346	0.00635445	0.03427	0	0	0	0	0	0	0	0	0	0.011202	0	0	0	0	0	0	0	0	0	0	0
oligo_07949	Flavobacterium_oligo_07949	0.00584556	0	0.00729435	0.0120418	0.0138545	0.0146772	0	0	0.00734363	0.00777867	0	0	0	0.0129282	0.0153048	0.0086792	0	0	0.0150494	0	0	0.00814266	0.00538184	0.0104466	0	0	0.00734358	0.00878233	0.0104321	0.0204515	0	0	0	0	0	0.015835	0	0	0	0.0169451	0	0	0.00742032	0.0051205	0.0102519	0	0.00635863	0
oligo_06061	Thiothrix_oligo_06061	0	0	0	0.00688101	0	0	0	0	0	0.0155573	0.00727079	0	0.00942418	0.0129282	0	0	0	0	0	0	0	0.0108569	0.0968731	0	0.00690346	0.0084726	0.0269265	0	0.00695471	0	0	0	0	0	0.0160792	0	0	0	0.00520436	0	0.00941516	0.00763053	0	0	0	0	0.0211954	0
oligo_08176	Propionivibrio_oligo_08176	0	0	0	0	0	0	0	0	0	0	0.0290832	0	0	0	0	0	0	0	0	0	0.0150454	0.048856	0	0	0	0	0	0	0	0	0	0	0	0	0	0	0	0	0.0138783	0	0	0	0	0	0	0	0	0
oligo_07535	Pasteurellaceae_oligo_07535	0	0	0	0	0	0	0	0	0	0	0	0	0	0	0	0	0	0	0	0	0	0	0	0	0	0	0	0	0	0	0	0	0	0	0	0	0	0	0	0	0	0	0	0	0	0.009568	0	0
oligo_04876	Sutterellaceae_oligo_04876	0	0.00545019	0	0.0103215	0	0.00266859	0.00721345	0.0176175	0.00550772	0	0.00969438	0	0	0	0	0	0	0	0	0	0	0	0.00896974	0.0313398	0	0	0.0122393	0.0131735	0	0	0.00868056	0	0	0	0	0.0113107	0.011202	0	0.0104087	0	0	0.0057229	0.0241161	0	0	0	0	0
oligo_01243	Betaproteobacteria_oligo_01243	0	0	0	0	0	0	0	0	0	0.023336	0.0460483	0.0188324	0.0125656	0.00969619	0.0102032	0	0	0	0	0	0	0.0135711	0.0861095	0	0	0	0	0	0	0.0153386	0	0	0	0.021805	0.0160792	0.0565534	0.0261379	0	0	0	0.0360915	0.0057229	0	0	0	0	0.023315	0
oligo_08041	Flavobacterium_oligo_08041	0	0	0	0	0	0	0	0	0	0	0	0	0	0	0	0	0	0	0	0	0	0	0	0	0	0	0	0	0	0	0	0	0	0	0.385902	0	0	0	0	0	0	0	0	0	0	0	0	0
oligo_06710	Desulfobacter_oligo_06710	0	0	0	0	0	0	0	0	0	0	0	0	0	0	0	0	0.00569822	0	0	0	0	0	0	0	0	0	0	0	0	0	0	0	0	0	0	0	0	0	0	0	0	0	0	0	0	0.02392	0	0
oligo_06743	Pseudomonas_oligo_06743	0	0	0	0	0	0	0	0	0	0	0	0	0	0	0	0	0	0.0937295	0	0	0	0	0	0	0	0	0	0	0	0	0	0	0	0	0	0	0	0	0	0	0	0	0	0	0	0	0	0
oligo_00226	Rhodocyclaceae_oligo_00226	0	0	0	0.00688101	0	0.00800576	0.0120224	0	0	0.0103716	0	0	0	0	0	0	0.0208935	0.00937295	0	0	0	0	0	0	0	0	0	0	0	0	0	0	0	0	0	0	0	0	0	0	0.00627677	0	0	0	0	0	0	0.0134811
oligo_08271	Arcobacter_oligo_08271	0	0	0	0	0	0	0	0	0	0.00777867	0.0751315	0	0.015707	0	0	0	0	0	0	0	0.03224	0.0108569	0.00717579	0.0052233	0.00862932	0	0.0122393	0	0	0	0	0	0	0	0	0.0316699	0	0	0	0.0135561	0.0172611	0	0	0	0.00683457	0	0.0127173	0
oligo_00383	Anaerolineaceae_oligo_00383	0	0	0	0	0	0.00133429	0	0	0	0.0103716	0.0266596	0	0.0125656	0	0	0	0.00569822	0.00937295	0	0	0.0107467	0	0	0	0	0	0	0	0	0	0	0	0.00700722	0	0	0.00678641	0	0	0.00693914	0	0.00941516	0.0133534	0.00927541	0.00853417	0.00512593	0	0.0127173	0
oligo_02702	Flavonifractor_oligo_02702	0	0	0	0	0	0.00667147	0.0264493	0.0734063	0	0.0103716	0.0193888	0	0	0.00484809	0.00850268	0	0	0	0	0	0.012896	0.0135711	0	0.0208932	0	0	0	0	0	0	0	0	0	0	0	0.00678641	0.0298719	0	0.0104087	0	0.00941516	0.0057229	0	0	0	0	0	0
oligo_02395	Bacteria_oligo_02395	0	0	0	0	0	0.00400288	0	0	0	0	0	0	0	0	0	0	0	0	0	0	0.0150454	0	0	0	0	0	0	0	0	0	0	0	0	0	0	0	0	0	0	0	0.00784597	0	0	0	0	0	0	0
oligo_08087	Lachnospiracea_incertae_sedis_oligo_08087	0	0.00726691	0	0	0.0118753	0.0120086	0.00721345	0	0	0.00777867	0	0	0.0125656	0	0	0.0190942	0	0	0.0117051	0	0	0	0	0.0052233	0	0	0.00734358	0.0153691	0.00695471	0.0127822	0	0	0	0.0109025	0	0.00678641	0	0	0	0.0203342	0.00470758	0.0152611	0	0	0.00512593	0	0.0169563	0
oligo_04892	Faecalibacterium_oligo_04892	0	0.00908364	0	0	0.00791687	0.00667147	0.0192359	0.0381713	0	0	0.00727079	0	0.00942418	0.00969619	0.00850268	0.010415	0	0	0	0	0	0.00814266	0.00717579	0.00870549	0.00517759	0.0148271	0.0244786	0.0153691	0	0	0	0.00678273	0.0116787	0.0109025	0	0.0135728	0.011202	0	0.0173479	0	0	0	0.00742032	0.0051205	0	0	0	0
oligo_04921	Enterobacteriaceae_oligo_04921	0	0	0	0	0	0.00266859	0	0	0	0	0	0	0.201049	0	0.0510161	0	0	0	0	0	0.019344	0	0	0	0	0	0.070988	0	0	0	0	0	0	0	0	0	0	0	0	0	0.00627677	0	0.00556524	0	0	0	0	0.0161773
oligo_05469	Porphyromonadaceae_oligo_05469	0.00584556	0	0	0	0	0	0	0.0146813	0.00917953	0	0	0	0	0.0129282	0	0	0.00569822	0	0	0.0801379	0	0	0	0	0	0	0	0	0	0	0.173611	0	0	0	0	0	0	0.0634441	0	0	0	0	0	0.0051205	0	0.009568	0	0
oligo_00230	Trichococcus_oligo_00230	0	0	0	0	0	0	0	0	0	0	0	0.0282486	0	0.0129282	0.0204064	0	0.0132959	0	0	0	0	0	0	0	0	0.0084726	0.00734358	0.0175647	0	0.0639108	0	0	0	0.0327075	0.0546694	0.015835	0	0	0	0.0101671	0	0	0	0	0	0	0	0
oligo_08309	Butyrivibrio_oligo_08309	0	0	0	0	0	0	0	0	0	0	0	0	0	0	0	0	0	0	0	0	0	0	0	0	0	0	0	0	0	0	0	0	0.128466	0	0	0	0	0	0	0	0	0	0	0	0.0119605	0	0	0
oligo_06718	Desulfobulbus_oligo_06718	0	0.0145338	0.00729435	0.0258038	0.0494805	0.00934006	0.0216403	0	0	0.00777867	0	0	0	0	0	0	0	0	0	0	0	0	0	0.0104466	0	0	0	0	0.0295575	0	0	0	0.0397076	0	0	0	0	0	0	0.0169451	0.00470758	0.00953816	0	0	0.0170864	0	0.0190759	0.00808865
oligo_07054	Acinetobacter_oligo_07054	0	0	0	0	0	0	0	0	0	0	0	0	0	0	0	0	0	0	0	0	0	0	0	0	0	0	0	0	0	0	0	0	0	0	0	0	0	0	0	0	0	0	0	0	0	0	0	0
oligo_02756	Amaricoccus_oligo_02756	0.0116911	0	0.0255302	0.00688101	0.0336467	0.00533718	0.00961793	0	0.020195	0	0	0	0.00942418	0.00484809	0.0153048	0.0243018	0	0	0	0.0315695	0.0150454	0.00814266	0	0.00696439	0	0	0	0	0	0	0	0.00904364	0.0140144	0	0	0	0	0	0	0.0135561	0	0	0.00556524	0	0.0102519	0.014352	0	0.00808865
oligo_07916	Lachnospiraceae_oligo_07916	0.0116911	0	0.00547076	0	0	0	0.00721345	0	0.00550772	0	0	0	0	0.0290886	0.0136043	0.0086792	0.0208935	0.00749836	0	0	0	0	0	0	0	0	0	0.0131735	0	0	0.0376157	0	0	0	0	0	0	0	0	0	0	0	0	0	0	0.009568	0	0
oligo_08743	Aeromonas_oligo_08743	0.0116911	0.00726691	0.00729435	0	0.0158337	0.00667147	0.0120224	0	0	0	0	0	0	0	0.0119037	0.00694336	0	0	0	0.00728527	0	0	0.00717579	0	0	0	0.0146872	0.00878233	0.00869338	0.0076693	0	0	0	0	0	0.0203592	0	0	0	0.0169451	0.0235379	0	0	0	0.0187951	0	0.00847817	0.0188735
oligo_03189	Cloacibacterium_oligo_03189	0	0.00726691	0	0	0.00593765	0.00266859	0	0	0	0.00777867	0	0	0	0.053329	0	0.0208301	0	0	0	0.00728527	0	0	0	0.0052233	0	0.00635445	0	0	0	0.0153386	0	0.0180873	0.476491	0	0	0	0.014936	0	0	0	0	0.0057229	0.00556524	0	0.00512593	0	0	0
oligo_05083	Psychrobacter_oligo_05083	0	0	0	0	0	0	0	0	0	0	0	0	0	0	0	0	0	0	0	0	0	0	0	0	0	0	0	0	0	0	0	0	0	0	0.00964754	0	0	0	0	0	0.455066	0	0	0	0	0	0	0
oligo_04583	Enterococcus_oligo_04583	0	0	0	0	0	0	0	0	0	0	0	0.0156937	0	0	0	0	0	0	0	0	0	0	0	0	0	0.0105908	0	0	0	0.199402	0	0	0	0	0	0	0	0	0	0.0101671	0	0	0	0	0.00683457	0	0	0
oligo_07250	Pedobacter_oligo_07250	0	0.00726691	0	0	0.00593765	0.00667147	0	0.0381713	0.00917953	0	0.00727079	0	0	0	0.00510161	0	0	0.00562377	0	0	0	0.00814266	0.00896974	0	0	0	0.0195829	0.0109779	0	0	0.0115741	0	0	0.00654151	0	0	0	0	0.0104087	0	0.0125535	0	0.0111305	0.0051205	0	0.007176	0	0
oligo_02140	Alphaproteobacteria_oligo_02140	0	0.00726691	0	0.0103215	0.00593765	0.00133429	0.00961793	0.00880876	0.0110154	0	0	0	0	0	0.00850268	0	0.00949704	0	0	0	0.00644801	0.0108569	0	0	0	0	0	0	0.00521603	0	0	0	0	0	0	0	0	0	0.0190826	0	0	0	0	0	0	0	0	0.00808865
oligo_00974	Clostridiales_Incertae Sedis XI_oligo_00974	0	0	0	0.00860126	0	0.00133429	0	0	0	0	0.00969438	0	0	0	0	0.00520752	0.00569822	0	0	0	0	0	0	0	0	0	0	0	0	0.0127822	0	0	0.399411	0	0	0	0	0	0	0	0	0	0	0	0.00683457	0	0	0
oligo_08129	Rhodocyclaceae_oligo_08129	0	0.00545019	0	0.00860126	0	0	0	0	0	0.0103716	0	0	0	0.00808016	0.00680214	0	0	0	0	0	0	0	0.274474	0.017411	0.00862932	0	0.00734358	0	0	0	0	0	0	0	0	0	0	0	0	0	0	0.0057229	0	0	0	0	0.00635863	0.0134811
oligo_06453	Clostridiales_oligo_06453	0	0	0	0	0.00593765	0.00400288	0	0.00880876	0.00734363	0	0.00969438	0	0.015707	0.00808016	0.00510161	0.00520752	0.0189941	0.0131221	0.00501647	0.016999	0.00644801	0.00814266	0.0197334	0	0	0	0	0	0	0	0.00868056	0	0.0280289	0	0	0.00678641	0.011202	0	0.00867393	0	0.00941516	0	0.0204059	0	0	0	0	0
oligo_02061	Comamonadaceae_oligo_02061	0.0155882	0	0	0	0	0	0.0168314	0	0.00917953	0	0	0	0	0	0	0.0121509	0	0	0	0.0242842	0.0451361	0	0	0	0	0	0	0	0	0	0.0144676	0	0.00700722	0	0	0	0	0	0.0208174	0	0	0	0	0	0	0.007176	0	0
oligo_06381	Betaproteobacteria_oligo_06381	0	0.00908364	0.00547076	0	0	0.00133429	0	0.011745	0.0128513	0	0	0.0188324	0.0125656	0	0.00510161	0	0.00949704	0	0	0	0.0107467	0	0.0125576	0	0	0	0.00734358	0.00658675	0	0	0.0115741	0	0.0210217	0.00654151	0	0.0135728	0.0224039	0	0.00693914	0	0.0141227	0	0.00927541	0	0.00683457	0.007176	0	0
oligo_08183	Porphyromonadaceae_oligo_08183	0	0	0	0	0	0	0	0	0.00550772	0	0	0	0	0	0	0	0	0	0	0	0.00644801	0	0	0	0	0	0	0	0	0	0.0202546	0	0	0	0	0	0	0.0151057	0.00693914	0	0	0	0	0	0	0	0	0
oligo_06624	Sphingobacterium_oligo_06624	0.0116911	0.0127171	0	0.020643	0.00791687	0.00533718	0.00961793	0.0587251	0.00550772	0	0.00969438	0	0	0	0.00850268	0	0.00759763	0	0	0	0	0.0379991	0.0107637	0.0052233	0.00862932	0.0169452	0.00979144	0	0	0	0	0	0	0.00654151	0	0	0.0410739	0	0.0156131	0	0.0141227	0	0.00742032	0.0051205	0	0	0	0
oligo_02824	Paracoccus_oligo_02824	0	0	0	0.00688101	0	0.0160115	0	0	0	0	0.00727079	0	0	0.00646412	0	0	0	0	0	0	0	0	0	0	0.00517759	0	0	0	0	0	0	0	0.0747437	0.00654151	0	0	0.0298719	0	0	0	0.00627677	0	0	0	0.00683457	0	0.0593472	0.0134811
oligo_03814	Acinetobacter_oligo_03814	0.0116911	0.0109004	0.00911793	0	0	0	0	0	0	0	0	0	0	0	0	0	0	0	0.0133773	0.0437116	0	0	0	0	0	0	0	0	0	0	0	0	0	0	0	0	0	0	0	0	0	0	0	0.0221888	0	0.038272	0	0
oligo_05413	Coprococcus_oligo_05413	0	0	0	0	0	0	0	0	0	0	0.00969438	0.0188324	0	0	0.0136043	0	0.00759763	0.0431156	0.00501647	0	0.0300907	0.0732839	0	0	0.00862932	0.0381267	0.00734358	0	0	0	0	0	0.0163502	0	0.0192951	0.00904855	0.01867	0	0.00867393	0	0.0188303	0.0152611	0.00742032	0.010241	0	0	0	0
oligo_07919	Comamonadaceae_oligo_07919	0	0	0	0.013762	0.0237506	0.00667147	0.00721345	0	0.0165232	0	0	0	0	0	0	0	0	0	0.00501647	0	0	0	0	0.0052233	0	0	0.0244786	0	0.0139094	0	0	0	0	0	0	0	0	0	0	0.0101671	0.0156919	0.00763053	0	0	0.0256296	0	0.0169563	0
oligo_02194	Saprospiraceae_oligo_02194	0	0.00726691	0	0.00688101	0	0.00400288	0.0168314	0	0.0165232	0.00777867	0	0	0.0314139	0.0129282	0.0153048	0.0121509	0.00759763	0	0	0.0267126	0.025792	0.00814266	0.00538184	0	0	0	0.00734358	0	0.00521603	0.017895	0.00868056	0.00678273	0.0140144	0	0	0.00904855	0	0	0.00867393	0.0338903	0.00470758	0	0	0.00682734	0	0	0	0
oligo_05749	Flavobacterium_oligo_05749	0	0	0	0	0	0	0	0	0	0	0	0	0	0	0.00680214	0	0	0	0	0	0	0	0	0.00696439	0.395223	0	0	0	0	0.0153386	0	0	0	0	0	0	0	0	0	0	0	0	0	0	0	0	0	0
oligo_08370	Azonexus_oligo_08370	0.0272793	0.00545019	0	0.0103215	0	0.00400288	0.0288538	0	0.00550772	0	0	0	0	0	0	0	0	0	0	0	0	0	0	0	0	0	0	0	0.00695471	0	0	0	0	0	0	0	0	0	0.0294914	0	0	0	0	0	0	0	0	0
oligo_00541	Leadbetterella_oligo_00541	0.0097426	0.0109004	0.0145887	0.00688101	0	0.00133429	0.0673255	0	0.0257027	0	0	0	0	0	0.00510161	0	0	0	0.0284267	0	0	0	0.0107637	0	0	0	0	0.00878233	0.0139094	0.0076693	0.0231481	0	0.0210217	0	0	0	0	0	0	0.0101671	0	0	0.00742032	0	0.00854321	0.009568	0.0127173	0.0134811
oligo_08686	Dechloromonas_oligo_08686	0	0	0	0.0172025	0	0.00133429	0	0	0	0	0	0	0	0	0	0	0	0	0	0	0	0	0	0.0104466	0.0155328	0.0190634	0.0146872	0	0	0	0	0	0	0	0.00964754	0	0	0	0	0	0.0235379	0	0	0	0.0205037	0	0.00847817	0.0188735
oligo_01219	Rhodocyclaceae_oligo_01219	0	0.00908364	0	0	0	0	0	0	0	0	0	0	0.015707	0.00646412	0.00510161	0.0173584	0	0	0	0.00728527	0	0	0	0	0	0.0381267	0.323118	0.0109779	0	0	0	0.00678273	0	0	0.00964754	0	0	0	0.0121435	0	0.00941516	0	0	0	0	0	0	0
oligo_03773	Cloacibacterium_oligo_03773	0.0233822	0.0145338	0.00729435	0	0	0.00266859	0	0	0.00917953	0	0	0	0	0	0.00510161	0	0.00569822	0	0.0117051	0.00971369	0	0	0	0	0	0	0	0.00658675	0	0	0.0173611	0	0	0	0	0	0	0	0.0138783	0	0	0	0.00556524	0.0119478	0	0	0	0
oligo_04788	Bacteroidetes_oligo_04788	0	0.00726691	0	0.0189228	0.0316675	0.00800576	0	0	0	0.00777867	0	0	0	0	0	0	0	0	0	0	0	0	0	0.0121877	0.00517759	0	0	0	0.00695471	0.0076693	0	0	0	0.00654151	0	0	0	0	0.00520436	0.0338903	0	0	0	0	0.0102519	0	0	0.00808865
oligo_04566	Comamonadaceae_oligo_04566	0	0	0	0.0103215	0.00989609	0.00133429	0	0	0	0.0103716	0.0145416	0	0.015707	0	0	0	0	0	0	0	0	0	0	0	0	0	0.00734358	0	0.00521603	0.0127822	0	0	0	0.0566931	0.0128634	0.00678641	0	0	0.00520436	0	0.0125535	0	0	0	0	0	0.00847817	0.0107849
oligo_06022	Dechloromonas_oligo_06022	0	0	0	0	0	0	0	0	0	0	0	0	0	0	0	0	0	0	0	0	0	0	0	0	0	0	0	0	0	0	0	0	0	0	0	0	0	0	0	0	0	0	0	0.00853417	0	0	0	0
oligo_03472	Pseudomonadaceae_oligo_03472	0	0	0	0	0	0	0	0	0	0	0	0	0	0	0	0	0.00759763	0	0	0	0	0	0	0	0	0	0	0	0	0	0	0	0	0	0	0	0	0	0	0	0	0	0	0	0	0	0	0
oligo_04687	Burkholderiales_oligo_04687	0.0214337	0.019984	0	0	0	0	0	0	0	0	0	0	0	0	0	0	0	0	0	0	0.012896	0	0	0.00870549	0.12081	0.103789	0.0636444	0	0	0	0	0	0	0	0	0	0.0784138	0	0	0	0.0439374	0	0	0	0	0	0	0
oligo_07808	Acidovorax_oligo_07808	0	0.00908364	0	0	0	0	0.00721345	0	0	0.0103716	0	0.0282486	0	0	0	0	0	0	0	0	0	0	0	0.034822	0.0207104	0.0360086	0.0122393	0	0	0	0	0	0	0.0239855	0.00964754	0.0113107	0	0	0	0.0101671	0.00627677	0	0	0	0	0	0.0360322	0
oligo_08702	Propionivibrio_oligo_08702	0.0116911	0	0.0109415	0	0.00593765	0	0	0	0.0238668	0	0.00727079	0.0125549	0.00942418	0.00646412	0.0153048	0	0	0	0.00668863	0.0121421	0.00644801	0.024428	0.102255	0	0	0	0	0	0.0121707	0.0127822	0.00868056	0	0	0	0	0.0135728	0	0	0	0	0.00470758	0	0	0	0	0	0	0
oligo_08557	Chryseobacterium_oligo_08557	0	0	0	0	0	0	0	0	0	0.0259289	0	0	0	0	0	0	0	0	0	0	0	0	0	0	0	0	0	0	0	0	0	0	0	0	0	0	0	0	0	0	0	0	0	0	0	0	0	0
oligo_02600	Prevotella_oligo_02600	0.0701467	0	0	0	0.00791687	0	0	0	0	0	0	0	0	0	0	0	0	0.0281188	0	0	0	0	0	0	0	0	0	0	0	0	0	0	0	0	0	0	0	0	0.0208174	0	0	0	0.00742032	0	0	0	0	0
oligo_04437	Ruminococcus_oligo_04437	0	0	0	0	0	0.00133429	0	0.0264263	0.00734363	0	0.00727079	0	0	0	0.0170054	0	0	0	0	0	0.00859734	0.0379991	0.0233213	0.00696439	0.00862932	0.0148271	0	0	0	0	0	0	0	0	0	0.0135728	0.0448079	0	0.0121435	0	0.0282455	0	0	0	0	0	0	0.0107849
oligo_07341	Aeromonas_oligo_07341	0.00584556	0	0	0.0172025	0.0118753	0.0266859	0.0192359	0	0	0	0	0	0	0	0	0.0347168	0.0208935	0	0	0	0	0	0	0	0	0	0	0.0351293	0	0.0076693	0.0347222	0	0	0	0	0	0	0	0	0	0	0	0.00556524	0	0.00854321	0	0.0423908	0
oligo_05938	Enhydrobacter_oligo_05938	0.00584556	0	0	0	0	0	0	0	0	0	0.00969438	0.0156937	0.015707	0.0145443	0	0	0	0	0.00501647	0	0	0	0	0	0	0	0	0	0	0	0	0	0	0	0	0	0	0	0	0.0169451	0	0	0	0	0	0	0	0
oligo_07999	Flavobacterium_oligo_07999	0.00584556	0	0	0	0	0	0	0	0	0	0	0	0	0	0	0	0	0	0	0	0	0	0	0	0.162231	0	0	0	0	0	0	0	0	0.034888	0	0	0.0485419	0	0	0	0.0313839	0	0	0	0.0119605	0	0	0
oligo_05922	Propionispira_oligo_05922	0	0	0	0	0	0.00400288	0	0	0	0.00777867	0.0145416	0.0094162	0	0.00808016	0	0	0	0	0	0	0	0	0.0269092	0.0208932	0	0.00635445	0.0244786	0	0	0	0	0	0	0.0109025	0.0128634	0	0	0	0	0	0.00470758	0	0	0	0	0	0	0
oligo_03152	Bacteroidales_oligo_03152	0.00779408	0	0	0.0103215	0.00593765	0.00533718	0	0.0645976	0	0	0	0	0	0	0	0	0	0	0	0	0	0	0	0	0	0	0	0	0	0	0	0	0	0	0	0	0.014936	0	0.0225522	0	0	0	0	0	0	0	0.00635863	0
oligo_00023	Neisseriaceae_oligo_00023	0	0	0	0	0	0	0	0	0	0	0	0	0	0	0.341808	0	0	0	0	0	0	0	0	0	0	0	0	0	0	0	0	0	0	0	0	0	0	0	0	0	0	0	0	0	0	0	0	0
oligo_06676	Ruminococcus2_oligo_06676	0.0097426	0.00908364	0.0145887	0.0223633	0.0197922	0.0213487	0.0168314	0.0557888	0.0146873	0	0	0	0	0	0	0	0	0	0.0117051	0	0	0	0	0	0	0	0	0	0.0139094	0	0	0	0	0	0	0	0	0	0.0190826	0	0	0	0	0	0	0	0	0
oligo_07825	Hydrogenophaga_oligo_07825	0	0	0	0	0.00593765	0.00400288	0	0	0	0	0	0	0	0	0	0	0	0	0	0	0	0	0	0	0	0.0190634	0	0	0	0.127822	0	0	0	0.00872201	0.0321585	0	0	0	0	0.0135561	0	0	0	0	0.00512593	0	0.0105977	0.0404433
oligo_08128	Rhodocyclus_oligo_08128	0	0	0	0	0	0	0	0	0.00550772	0	0	0	0.00942418	0.00484809	0	0	0	0	0	0	0	0	0.217068	0	0	0	0	0	0.00695471	0	0.0144676	0	0	0.00654151	0	0	0	0	0.00693914	0	0.00470758	0	0	0	0	0	0.0105977	0
oligo_05805	Enterococcus_oligo_05805	0.00584556	0	0	0	0.00791687	0	0	0	0	0	0	0	0	0	0	0	0	0	0	0	0	0	0	0	0	0	0	0	0	0	0	0	0.567585	0	0	0	0	0	0	0	0	0	0	0	0	0.028704	0	0
oligo_06273	Arcobacter_oligo_06273	0	0	0	0	0	0.00133429	0	0	0	0	0	0	0	0	0	0	0	0	0	0	0	0	0	0	0	0	0	0	0	0	0	0	0.00700722	0	0	0	0	0	0	0	0	0	0	0	0	0	0	0
oligo_08275	Lachnospiraceae_oligo_08275	0	0.00545019	0	0.00516076	0	0.00400288	0	0	0	0	0	0	0	0	0	0	0	0	0.00501647	0	0	0	0	0	0	0	0	0	0.0139094	0	0	0	0	0	0	0.0135728	0	0	0.00693914	0.0135561	0.00470758	0	0	0	0.00854321	0	0.0211954	0
oligo_04503	Tolumonas_oligo_04503	0.0175367	0	0.0200594	0.00516076	0	0	0.0120224	0	0.00917953	0	0	0	0	0	0.00510161	0.00520752	0.00569822	0	0	0.0194274	0	0	0	0	0	0	0	0.0131735	0	0	0.0202546	0	0	0	0	0	0	0	0	0	0	0	0.00742032	0	0	0.040664	0	0
oligo_05765	Rhodococcus_oligo_05765	0	0.0127171	0	0	0	0	0	0	0	0	0	0	0	0	0	0	0	0	0	0	0	0.0108569	0.00717579	0	0	0	0	0	0	0.0715801	0	0	0	0.034888	0.0225109	0	0	0	0	0.0203342	0.00470758	0	0	0	0	0	0	0
oligo_02801	Arcobacter_oligo_02801	0.0155882	0	0.0109415	0.0120418	0	0.0120086	0	0	0	0	0	0	0	0	0.00850268	0	0	0	0.0117051	0	0	0	0	0	0	0	0	0	0.00869338	0	0.0173611	0	0	0	0	0	0	0	0	0	0	0	0.0148406	0.0119478	0.00683457	0.007176	0	0
oligo_04111	Sphingobacteriales_oligo_04111	0	0	0	0	0	0	0	0	0	0	0	0	0	0	0	0	0	0	0	0	0	0	0	0	0	0	0	0	0	0	0	0	0	0	0	0	0	0	0	0	0.0219687	0	0	0	0	0	0	0
oligo_07282	Rhodobacteraceae_oligo_07282	0	0.0127171	0	0	0	0	0	0	0	0	0	0	0	0	0	0	0	0	0	0	0	0	0	0	0	0.0148271	0.00734358	0	0	0	0	0	0	0	0	0	0.011202	0	0.00693914	0.0745586	0.0156919	0	0	0	0	0	0	0
oligo_06984	Flavobacterium_oligo_06984	0	0	0	0	0	0	0	0	0	0	0	0	0	0	0.0323102	0	0	0	0	0	0	0	0	0	0	0	0.00734358	0	0	0	0	0	0	0	0	0	0	0	0	0	0.0141227	0	0	0	0	0	0	0.00808865
oligo_08650	Flavobacterium_oligo_08650	0	0	0	0	0	0	0	0	0	0	0	0	0	0	0	0	0	0	0	0	0	0	0	0	0	0	0	0	0	0	0	0	0	0	0.0192951	0	0	0	0	0	0	0	0	0	0	0	0	0
oligo_06780	Pseudomonas_oligo_06780	0	0	0.0164123	0	0	0	0.0144269	0	0	0	0	0	0	0	0.0136043	0	0.0151953	0	0.00501647	0	0.00859734	0	0	0	0	0	0	0	0	0	0	0.00678273	0.00700722	0	0	0	0	0	0.00520436	0	0	0.00763053	0	0.0426709	0	0.009568	0	0
oligo_05759	Acinetobacter_oligo_05759	0	0.0109004	0	0	0	0	0	0	0	0	0	0	0	0	0	0	0	0	0	0	0	0	0	0	0.063857	0.0487175	0	0	0	0	0	0	0	0	0	0	0	0	0	0	0.0125535	0	0	0	0	0	0	0
oligo_03162	Bacteroidales_oligo_03162	0	0	0	0	0	0	0	1.08054	0	0	0	0	0	0	0	0	0	0	0	0	0	0	0	0	0	0	0	0	0	0	0	0	0	0	0	0	0	0	0	0	0	0	0	0	0	0	0	0
oligo_08482	Sulfuricurvum_oligo_08482	0.0370219	0	0	0	0	0.00133429	0.0264493	0	0	0	0	0	0	0	0.0204064	0	0.0113964	0	0	0	0	0	0	0	0	0	0	0	0	0	0	0	0.0233574	0	0.0321585	0	0	0.0513595	0.00520436	0	0.00941516	0	0.0241161	0	0	0.01196	0	0.00808865
oligo_06255	Pedobacter_oligo_06255	0.0136396	0.00726691	0.00911793	0.00688101	0	0.00533718	0.00721345	0	0	0	0	0	0	0	0.00680214	0	0	0.00562377	0.00668863	0	0.0107467	0	0.00896974	0	0	0	0	0	0	0	0.0173611	0	0.00700722	0	0	0.00904855	0	0	0	0.0101671	0	0	0.0166957	0.00682734	0	0	0.00847817	0
oligo_05396	Brevundimonas_oligo_05396	0	0	0	0.00688101	0	0.00800576	0	0.0176175	0	0.00777867	0	0.0094162	0	0.00808016	0.0102032	0.0086792	0	0	0	0.0194274	0.00859734	0.00814266	0.00717579	0.0208932	0	0	0.0146872	0.0131735	0	0.017895	0.0115741	0.0113045	0.00700722	0.017444	0.00964754	0	0	0	0.00520436	0	0	0.0114458	0.022261	0.0051205	0.00512593	0.014352	0	0.0134811
oligo_08036	Flavobacterium_oligo_08036	0	0	0	0	0	0.00533718	0.00721345	0	0	0	0	0	0	0	0	0	0	0	0	0	0	0	0	0	0.0310655	0	0	0	0	0	0	0	0	0	0	0	0	0	0	0.0101671	0.00470758	0	0	0	0.00683457	0	0	0.0107849
oligo_08503	Alistipes_oligo_08503	0	0	0	0	0	0	0	0	0	0	0	0	0	0	0	0	0	0	0	0	0	0.0678555	0	0	0	0	0	0	0	0.0076693	0	0	0	0	0.109339	0	0	0	0	0.0101671	0.00470758	0	0	0	0	0	0.0169563	0
oligo_06830	Aeromonas_oligo_06830	0.0116911	0.00545019	0.00729435	0.0240835	0.00593765	0.0120086	0.0144269	0	0.00917953	0	0	0.0125549	0.00942418	0	0	0.010415	0.00759763	0	0.00836078	0	0	0	0.00717579	0.0121877	0	0	0.017135	0.0109779	0.0104321	0.0076693	0	0.00678273	0.00934296	0.017444	0	0.00678641	0	0	0	0	0.00470758	0.0114458	0	0.0051205	0.0170864	0.007176	0.0105977	0.00808865
oligo_08654	Flavobacterium_oligo_08654	0	0	0	0	0	0	0	0	0	0.00777867	0	0	0	0	0	0	0.00569822	0	0	0	0	0.0108569	0	0	0.343447	0.0127089	0	0	0	0	0	0	0	0	0	0.00904855	0	0	0	0	0.0125535	0	0	0	0	0	0	0
oligo_00090	Streptobacillus_oligo_00090	0	0	0.0109415	0	0.017813	0.0160115	0.00961793	0	0.0257027	0.023336	0.0145416	0	0.00942418	0.0242405	0.00510161	0.00520752	0	0	0.00501647	0	0.025792	0	0	0.0052233	0	0	0	0	0.00521603	0.0102257	0	0.00678273	0	0.017444	0	0.00678641	0	0	0	0.0101671	0.00470758	0	0	0	0.00512593	0	0.0148368	0.00808865
oligo_05838	Bacteroidetes_oligo_05838	0	0.0181673	0	0	0	0.00133429	0	0	0	0	0	0	0	0	0	0	0	0	0	0	0	0	0	0	0.00690346	0	0.017135	0.0175647	0.00521603	0	0	0	0	0	0.00964754	0	0.014936	0	0	0	0	0	0	0	0	0	0	0
oligo_02275	Myxococcales_oligo_02275	0	0	0.00911793	0.00516076	0	0.00266859	0	0	0.00917953	0.00777867	0.012118	0	0	0.00646412	0	0.00520752	0	0.0168713	0	0.0194274	0.00644801	0.00814266	0.00538184	0	0	0.0084726	0	0	0.00521603	0	0.0202546	0.00678273	0.053722	0	0.0128634	0.0135728	0	0	0.0104087	0	0.0109844	0.00953816	0.0111305	0.00682734	0	0.019136	0.0105977	0
oligo_03320	Blautia_oligo_03320	0.0116911	0	0	0	0	0	0	0.035235	0	0	0	0	0	0.00484809	0	0	0	0	0	0	0.00644801	0	0	0	0	0	0	0	0	0	0.0202546	0	0	0	0	0	0	0.0151057	0.00867393	0	0	0.00763053	0	0	0	0	0	0
oligo_03854	Ruminococcaceae_oligo_03854	0	0	0	0	0	0	0	0	0	0	0	0	0	0	0	0	0.0208935	1.06664	0	0	0	0	0	0	0	0	0	0	0	0	0	0	0	0	0	0	0	0	0	0	0	0	0	0	0	0	0	0
oligo_04067	Prevotella_oligo_04067	0	0	0.0109415	0	0.0138545	0	0	0	0.00550772	0	0	0.0094162	0	0.00969619	0.0119037	0.0173584	0.0113964	0	0	0.0412832	0.00859734	0	0	0	0	0	0	0.0131735	0	0.0076693	0.0318287	0.00904364	0	0	0.0385902	0	0	0.0694864	0	0	0	0	0	0.0051205	0	0.016744	0	0
oligo_05956	Desulfomicrobium_oligo_05956	0	0	0.00729435	0	0	0	0	0	0	0	0	0	0	0	0	0	0.00949704	0.00749836	0	0.0509969	0	0	0	0	0	0	0	0.00878233	0	0	0	0	0	0	0	0	0	0	0	0	0	0	0	0	0	0.009568	0	0
oligo_08758	Parabacteroides_oligo_08758	0	0	0.00911793	0.0103215	0	0.00266859	0	0.011745	0	0.023336	0.00969438	0.0219711	0	0.00646412	0.022107	0	0.0189941	0	0	0	0.0107467	0.0189995	0.0143516	0.00696439	0	0.0105908	0.0122393	0.0153691	0	0	0.0115741	0	0.0140144	0.013083	0	0.0135728	0.0336059	0	0.0138783	0.0101671	0.00941516	0.00953816	0.022261	0.00682734	0.00854321	0.007176	0.0127173	0.00808865
oligo_08101	Pedobacter_oligo_08101	0	0	0	0	0	0	0	0	0.00917953	0	0	0	0	0.00646412	0	0.0173584	0.00949704	0	0	0.0145705	0.00644801	0	0	0	0	0	0	0	0.00521603	0	0	0	0	0	0	0	0	0.386707	0	0	0	0	0	0	0	0	0	0.113241
oligo_06708	Clostridiaceae 1_oligo_06708	0	0	0.00547076	0.00688101	0.0158337	0.00934006	0	0	0.0146873	0	0	0	0	0.00808016	0	0.0086792	0.00569822	0	0	0.016999	0.012896	0	0	0	0	0	0.00979144	0	0.00521603	0.0204515	0.0202546	0.0113045	0.0420433	0	0.0160792	0.00678641	0	0	0	0.0169451	0.00627677	0.0152611	0.0185508	0	0.0102519	0	0	0
oligo_02149	Rhodocyclaceae_oligo_02149	0	0	0	0	0	0	0	0	0	0	0	0	0	0	0	0	0	0	0	0	0	0	0	0	0	0	0	0	0	0.0102257	0	0	0	0	0.0514536	0	0	0	0	0	0	0	0	0	0	0	0	0.00808865
oligo_05325	Desulfovibrio_oligo_05325	0.00584556	0.0127171	0	0.00688101	0	0.00133429	0.0312583	0	0.00734363	0.0181502	0	0	0	0	0	0.00520752	0	0	0	0.016999	0	0	0.00717579	0.0104466	0	0	0	0	0.0173868	0	0.0347222	0	0	0	0	0	0	0	0	0.0338903	0	0	0	0	0	0	0	0
oligo_04946	Acinetobacter_oligo_04946	0.0428674	0	0	0	0	0	0	0	0	0	0	0	0	0	0	0	0	0	0	0	0	0	0.0107637	0	0	0.0487175	0.0220307	0	0	0	0	0	0	0	0.0128634	0	0	0	0	0	0.00627677	0	0	0	0	0	0	0
oligo_03299	Bosea_oligo_03299	0	0	0	0	0	0	0	0	0	0	0	0	0	0	0	0	0	0	0	0	0	0	0	0	0	0	0	0	0	0	0	0	0	0	0	0	0	0.0664653	0	0	0	0	0	0	0	0	0	0
oligo_03688	Bacteroides_oligo_03688	0	0.00726691	0	0	0	0.00533718	0	0.0557888	0	0	0	0	0	0	0	0	0.00569822	0	0	0	0	0.0298564	0.00538184	0	0	0	0	0	0	0	0	0	0	0.0109025	0	0	0.01867	0	0.00520436	0	0.0203995	0	0.0166957	0.0119478	0.0136691	0	0	0.0107849
oligo_02724	Flavonifractor_oligo_02724	0	0	0	0.0103215	0	0.00533718	0.00961793	0.0910239	0	0.00777867	0.0145416	0	0	0	0.00680214	0	0	0	0	0	0.012896	0.0135711	0	0.0139288	0.012081	0.00635445	0.0146872	0.00878233	0	0	0	0	0	0	0	0.00904855	0.0336059	0	0.0104087	0	0.0156919	0	0.0111305	0.0051205	0.00512593	0	0.00635863	0
oligo_03503	Comamonadaceae_oligo_03503	0.0136396	0.00545019	0	0	0	0.0146772	0.00721345	0	0	0	0.00969438	0	0	0	0	0	0.0189941	0	0.0133773	0.00728527	0	0	0.00717579	0.017411	0	0	0	0.0109779	0.00695471	0.017895	0	0	0	0.00654151	0	0.0113107	0	0	0	0	0	0.00763053	0	0.0136547	0.0136691	0.019136	0.0148368	0.0107849
oligo_04662	Bacteroidetes_oligo_04662	0.00779408	0.00726691	0	0	0	0	0	0	0	0	0	0	0	0.00484809	0	0.00694336	0.00569822	0	0	0.140848	0	0	0	0	0	0	0	0	0	0	0	0	0.0116787	0	0	0	0	0	0.00693914	0	0.00470758	0	0	0.0051205	0.00854321	0.021528	0	0
oligo_05250	Clostridium XlVa_oligo_05250	0	0	0	0.00688101	0.00791687	0.00533718	0	0.00880876	0.0110154	0	0	0.0094162	0.0125656	0.00969619	0	0.00694336	0.00569822	0.00749836	0	0	0.00859734	0	0	0.0104466	0.00690346	0	0	0	0	0.0127822	0.0202546	0.0226091	0.00700722	0.021805	0	0.0113107	0	0	0.00867393	0	0.00941516	0	0.0241161	0.010241	0.00854321	0.016744	0	0
oligo_06682	Lachnospiraceae_oligo_06682	0	0.0109004	0.00547076	0.0172025	0.00989609	0.00533718	0	0	0	0.0129645	0.0145416	0.0188324	0	0.00969619	0	0.0086792	0	0	0.00501647	0.0145705	0	0	0	0.0452686	0.00862932	0.0127089	0.0220307	0.0109779	0	0	0	0.00904364	0	0	0	0.00904855	0	0	0.00693914	0	0.00470758	0.0114458	0	0.00853417	0.00854321	0.007176	0	0.0188735
oligo_07950	Barnesiella_oligo_07950	0	0	0.00729435	0.00860126	0.00791687	0.0120086	0.00961793	0	0.00917953	0	0	0.0094162	0	0.00969619	0.0119037	0	0.00759763	0	0.0150494	0	0	0	0.00717579	0.0139288	0	0	0	0	0.0104321	0.0153386	0	0	0	0	0.0160792	0.0135728	0	0	0.00693914	0.0305012	0	0	0	0.0051205	0.00683457	0	0.0105977	0
oligo_04658	Flavobacterium_oligo_04658	0	0	0	0.0103215	0	0.00667147	0	0.011745	0.00734363	0.0155573	0.00969438	0	0	0	0.0119037	0	0	0	0	0	0.0171947	0.0651413	0	0.0121877	0	0.0084726	0.00979144	0.0109779	0.00521603	0	0	0	0.00700722	0.017444	0	0	0.0448079	0	0.0104087	0	0.00941516	0.00763053	0.00742032	0.0119478	0.00854321	0.009568	0.00635863	0
oligo_00467	Arcobacter_oligo_00467	0	0	0	0.0103215	0.00791687	0.0186801	0.00721345	0	0	0	0	0	0	0.00484809	0	0.0659619	0.00759763	0	0	0.0121421	0	0	0	0.0417864	0	0.0211815	0.0146872	0	0.00869338	0.017895	0	0.00678273	0.221895	0.00872201	0	0	0.01867	0	0	0	0	0.00953816	0	0	0	0.01196	0	0
oligo_00084	Bacteroidales_oligo_00084	0.0136396	0	0.00729435	0.00688101	0.0118753	0.0146772	0.00721345	0	0	0	0	0	0	0	0.0204064	0.00520752	0.0113964	0	0.0234102	0.00728527	0	0	0.0107637	0.0052233	0	0	0	0.0109779	0.0104321	0	0	0.00678273	0	0.0196245	0	0	0	0	0	0.0305012	0.0141227	0	0.00556524	0.0119478	0.0153778	0	0.0254345	0.0107849
oligo_06047	Flavobacterium_oligo_06047	0	0	0	0	0	0	0	0	0.0183591	0	0	0	0	0	0	0	0	0	0	0	0	0	0	0	0	0	0.00734358	0	0	0	0	0	0	0	0	0	0	0	0.0225522	0	0.0345223	0	0	0	0	0	0	0
oligo_07910	Bacteria_oligo_07910	0	0	0	0	0	0	0	0	0	0	0	0	0	0	0	0	0	0	0	0	0	0	0	0	0	0	0	0	0	0	0	0	0	0	0.0289426	0.10632	0	0.0996979	0	0	0.0235379	0	0	0	0	0	0	0
oligo_03867	Tolumonas_oligo_03867	0	0	0	0.00516076	0	0.00133429	0.00721345	0	0	0	0	0	0	0	0.00680214	0	0	0	0	0	0.03224	0	0.00538184	0	0	0	0	0	0	0.0153386	0.0115741	0	0	0.0152635	0	0.00678641	0	0	0.00520436	0	0	0.00763053	0.00556524	0	0.00683457	0	0.0148368	0
oligo_06399	Bacteroidetes_oligo_06399	0	0	0	0.0120418	0.0475012	0.00667147	0.0336627	0	0	0	0	0.0313873	0.0439795	0.00646412	0	0.00694336	0	0	0	0	0	0	0	0.0052233	0.00690346	0	0	0.00878233	0.0121707	0.0102257	0	0.0203482	0.00934296	0	0	0	0	0	0	0.0169451	0	0.00953816	0	0	0.023921	0	0.00847817	0
oligo_08481	Proteocatella_oligo_08481	0	0	0	0	0	0	0	0	0	0	0	0	0	0	0	0	0	0	0	0	0	0	0	0	0	0	0	0	0	0	0	0	0	0	0.292642	0.00904855	0	0.00906344	0	0	0.0156919	0	0	0	0	0	0	0.44218
oligo_04020	Flavobacteriaceae_oligo_04020	0	0.192573	0	0	0.00791687	0	0.0144269	0.0322988	0	0	0	0	0	0	0	0	0	0	0	0	0	0	0	0	0	0	0	0	0	0	0	0	0	0	0	0	0.01867	0	0.0121435	0	0	0	0	0.092169	0	0	0	0
oligo_06912	Bacteroidales_oligo_06912	0	0	0	0	0	0	0	0.0645976	0.0110154	0	0	0	0	0	0	0	0.00569822	0	0.00668863	0	0	0	0	0	0	0	0	0	0	0	0	0	0	0	0	0	0	0.021148	0.0104087	0	0	0	0	0	0	0	0	0
oligo_04877	Streptococcaceae_oligo_04877	0.0097426	0	0	0	0	0	0	0	0	0	0	0	0	0.00646412	0	0	0	0	0	0	0.00859734	0.0162853	0	0	0	0	0	0	0.00521603	0	0.00868056	0	0	0	0	0	0	0.0181269	0.00693914	0	0	0	0	0	0	0	0	0
oligo_05002	Desulfobulbus_oligo_05002	0	0	0.00547076	0	0	0.00133429	0.00721345	0	0.0110154	0	0.00969438	0.0094162	0.015707	0.00484809	0.00680214	0.0173584	0.0132959	0	0	0.0218558	0.0150454	0.0162853	0	0	0	0	0	0.0109779	0	0.0102257	0.00868056	0.00678273	0.00700722	0	0	0.0135728	0	0	0.00867393	0.0305012	0	0	0.00927541	0.0153615	0	0	0	0
oligo_06434	Bacteroidales_oligo_06434	0.0116911	0	0	0.020643	0	0.0106744	0.0144269	0	0	0	0	0	0	0	0	0.00694336	0.0208935	0.0243697	0	0	0	0	0	0	0	0	0	0.00658675	0	0	0	0	0	0	0	0	0	0	0	0	0	0	0	0.0051205	0.00683457	0.031096	0.00635863	0
[truncated: 1,357 more rows]
[truncated: 167 more columns]

## Sheet: samples
Sample_name	sample_id_in_Newton_et_al	city_name	county_name	state/country	lat	lon	collection_date	sample_period	sample_type	sewer_system_type	sample_collection_size	sample_volume_filtered	est_size_of_population_served	pct_obese_in_population	median_age	day_avg_high_temp_C	day_avg_high_temp_F	day_avg_low_temp_C	day_avg_low_temp	month_avg_soil_temp_C	month_avg_soil_temp_C (NA replaced)	temp_profile_metric	avg_daily_flow_MGD	total_suspended_solids_mg_L	biochem_O2_demand_mg_L	total_P_mg_L	total_N_mg_L	pct_diabetes_in_country	temp_C	industrial_waste	tourist_population	day_actual_mean_temp (C)	day_actual_mean_temp (F)	day_actual_high_temp	day_actual_low_temp	notes
[truncated: 227 more rows]

[truncated: 1 more sheets: ASVs]
