# Supplementary material for: Guts of the Urban Ecosystem: Microbial Ecology of Sewer Infrastructure
Source: mSystems. 2022 Jun 28;7(4):e00118-22. doi: 10.1128/msystems.00118-22 (PMC9426572; doi:10.1128/msystems.00118-22)
Supplement: TABLE S1 [file msystems.00118-22-st001.xlsx]

## Sheet: Table S1
Table S1. Coverage of published 603 representative pangenomes across the 18 sewage metagenomes.
				City (State)	Laramie (WY)			Oak Creek (WI)			Milwaukee (WI)			Gloucester (MA)			Palo Alto (CA)			Key West (FL)
				FT	13498	13945	12582	13356	13985	12537	13355	13984	12536	13360	13976	12541	13484	13951	12572	13414	13944	12774
				Sampling date	JAN	MAY	AUG	JAN	MAY	AUG	JAN	MAY	AUG	JAN	MAY	AUG	JAN	MAY	AUG	JAN	MAY	AUG
				No reads in sample (paired-end fastq)	54454778	52910240	67168530	44242710	48169438	49403890	44629042	36897558	33392170	80070204	57400932	87257242	29270354	53215786	43287554	59585538	55516352	58195950
Genus	Species	Full name species	Number of assemblies to create representative genome	median
Arcobacter	cryaerophilus	Arcobacter cryaerophilus	23	0.0179	0.006	0.0094	0.0087	0.0485	0.0124	0.084	0.0196	0.0214	0.0875	0.0221	0.0098	0.0104	0.118	0.0438	0.1162	0.0055	0.0162	0.0118
Arcobacter	butzleri	Arcobacter butzleri	34	0.00615	0.0011	0.0017	0.002	0.0128	0.008	0.0153	0.0043	0.0173	0.0287	0.0115	0.0036	0.0027	0.0223	0.009	0.0301	0.0012	0.0037	0.0025
Arcobacter	skirrowii	Arcobacter skirrowii	7	0.00485	0.0016	0.0024	0.0026	0.0126	0.004	0.0201	0.0049	0.0077	0.0294	0.0074	0.003	0.0033	0.0288	0.0114	0.0291	0.0015	0.0048	0.003
Arcobacter	sp.	Arcobacter sp.	8	0.00435	0.0007	0.0011	0.0014	0.0104	0.0088	0.0084	0.0031	0.0213	0.0238	0.0146	0.0039	0.0022	0.0114	0.0048	0.0144	0.0007	0.0024	0.0012
Arcobacter	suis	Arcobacter suis	1	0.0037	0.0005	0.0008	0.001	0.0101	0.0129	0.0054	0.0034	0.0331	0.0319	0.0146	0.004	0.0017	0.0084	0.0033	0.0102	0.0003	0.0012	0.0005
Arcobacter	venerupis	Arcobacter venerupis	1	0.00355	0.0009	0.001	0.0014	0.0093	0.0104	0.0053	0.0031	0.0249	0.0218	0.0137	0.004	0.002	0.0068	0.0029	0.0087	0.0006	0.0015	0.001
Arcobacter	trophiarum	Arcobacter trophiarum	1	0.0033	0.0011	0.0016	0.002	0.0077	0.0024	0.0129	0.0031	0.0047	0.0196	0.0047	0.002	0.0023	0.0186	0.0073	0.0187	0.001	0.0035	0.0019
Arcobacter	cloacae	Arcobacter cloacae	2	0.00315	0.0005	0.0008	0.001	0.0081	0.0074	0.0058	0.0024	0.018	0.0197	0.011	0.003	0.0016	0.008	0.0033	0.01	0.0006	0.0018	0.0009
Arcobacter	ellisii	Arcobacter ellisii	1	0.00295	0.0005	0.0007	0.001	0.0072	0.0064	0.0056	0.0022	0.0156	0.0176	0.0097	0.0026	0.0015	0.0079	0.0033	0.0115	0.0007	0.0018	0.001
Arcobacter	cibarius	Arcobacter cibarius	1	0.0024	0.0006	0.0009	0.0013	0.005	0.0024	0.0071	0.0019	0.005	0.0127	0.0041	0.0015	0.0017	0.0108	0.0045	0.0157	0.0007	0.0024	0.0013
Arcobacter	defluvii	Arcobacter defluvii	1	0.00235	0.0004	0.0005	0.0009	0.0058	0.0054	0.0041	0.0017	0.0131	0.0138	0.0083	0.0023	0.0013	0.0058	0.0024	0.0079	0.0004	0.0015	0.0007
Arcobacter	aquimarinus	Arcobacter aquimarinus	1	0.00225	0.0004	0.0005	0.0009	0.0057	0.0052	0.004	0.0017	0.0129	0.0139	0.0079	0.0022	0.0013	0.0058	0.0023	0.0074	0.0005	0.0015	0.0007
Arcobacter	thereius	Arcobacter thereius	3	0.0019	0.0005	0.0007	0.0012	0.0041	0.0019	0.0058	0.0016	0.0038	0.0101	0.0033	0.0013	0.0013	0.0083	0.0032	0.0091	0.0005	0.0019	0.0009
Arcobacter	lanthieri	Arcobacter lanthieri	1	0.0019	0.0005	0.0006	0.001	0.0038	0.0021	0.0049	0.0014	0.0042	0.0094	0.0035	0.0013	0.0012	0.0071	0.0027	0.0081	0.0005	0.0017	0.0008
Arcobacter	pacificus	Arcobacter pacificus	1	0.0012	0.0003	0.0003	0.0007	0.003	0.0025	0.0023	0.0009	0.0052	0.0056	0.0038	0.0012	0.0008	0.0033	0.0012	0.0038	0.0002	0.001	0.0004
Arcobacter	lekithochrous	Arcobacter lekithochrous	2	0.001	0.0003	0.0003	0.0007	0.0023	0.002	0.0018	0.0008	0.0043	0.0043	0.0032	0.001	0.0009	0.0025	0.0009	0.0029	0.0002	0.001	0.0004
Arcobacter	peruensis	Arcobacter peruensis	1	0.001	0.0002	0.0002	0.0006	0.0026	0.0024	0.0017	0.0007	0.0052	0.0044	0.0039	0.0011	0.0007	0.0025	0.0009	0.0029	0.0002	0.0008	0.0003
Arcobacter	halophilus	Arcobacter halophilus	2	0.00095	0.0002	0.0003	0.0006	0.0021	0.0017	0.0018	0.0007	0.0036	0.0043	0.0027	0.0009	0.0007	0.0028	0.001	0.0033	0.0002	0.0009	0.0003
Arcobacter	marinus	Arcobacter marinus	3	0.00095	0.0002	0.0003	0.0006	0.0023	0.0019	0.0019	0.0007	0.0039	0.0043	0.0029	0.0009	0.0007	0.0027	0.001	0.0032	0.0002	0.0009	0.0003
Arcobacter	nitrofigilis	Arcobacter nitrofigilis	1	0.0009	0.0002	0.0002	0.0006	0.002	0.0017	0.0017	0.0007	0.0035	0.0039	0.0027	0.0009	0.0007	0.0025	0.0009	0.003	0.0002	0.0009	0.0003
Arcobacter	canalis	Arcobacter canalis	1	0.0008	0.0002	0.0002	0.0006	0.0017	0.0014	0.0015	0.0006	0.0028	0.0034	0.0022	0.0007	0.0006	0.0023	0.0008	0.0027	0.0002	0.0008	0.0003
Arcobacter	molluscorum	Arcobacter molluscorum	2	0.0008	0.0002	0.0002	0.0006	0.0018	0.0015	0.0016	0.0006	0.0029	0.0035	0.0022	0.0007	0.0006	0.0024	0.0008	0.0028	0.0002	0.0008	0.0003
Arcobacter	anaerophilus	Arcobacter anaerophilus	2	0.00075	0.0002	0.0002	0.0006	0.0016	0.0013	0.0014	0.0005	0.0024	0.0028	0.0019	0.0007	0.0006	0.0022	0.0007	0.0026	0.0002	0.0008	0.0003
Arcobacter	mytili	Arcobacter mytili	1	0.00065	0.0002	0.0002	0.0004	0.0015	0.0012	0.0013	0.0005	0.0027	0.0034	0.002	0.0006	0.0005	0.0019	0.0007	0.0023	0.0002	0.0006	0.0002
Acinetobacter	johnsonii	Acinetobacter johnsonii	21	0.02845	0.017	0.0159	0.0249	0.0332	0.0217	0.0431	0.0565	0.0615	0.0805	0.032	0.0408	0.0362	0.0341	0.0168	0.0223	0.0038	0.0047	0.0023
Acinetobacter	lwoffii	Acinetobacter lwoffii	17	0.02325	0.0144	0.0141	0.0201	0.0261	0.0194	0.0376	0.0496	0.0531	0.0673	0.026	0.033	0.0293	0.0307	0.0148	0.0205	0.0033	0.0046	0.0023
Acinetobacter	colistiniresistens	Acinetobacter colistiniresistens	3	0.0118	0.007	0.007	0.007	0.0122	0.0118	0.0182	0.0222	0.0306	0.0216	0.0118	0.0124	0.0114	0.0192	0.0078	0.012	0.002	0.0048	0.0026
Acinetobacter	junii	Acinetobacter junii	33	0.0101	0.0061	0.0078	0.0057	0.0123	0.0133	0.0223	0.0256	0.0246	0.0183	0.0094	0.0102	0.01	0.0208	0.009	0.0158	0.0017	0.0042	0.0021
Acinetobacter	towneri	Acinetobacter towneri	6	0.0093	0.0049	0.0056	0.0052	0.0094	0.0102	0.0158	0.0191	0.0233	0.0176	0.0083	0.0092	0.0086	0.0148	0.007	0.0123	0.0031	0.0131	0.0042
Acinetobacter	cumulans	Acinetobacter cumulans	7	0.0091	0.0056	0.007	0.005	0.0117	0.0128	0.0199	0.0235	0.026	0.0175	0.0086	0.0096	0.0083	0.0178	0.0074	0.0142	0.0014	0.0035	0.0017
Acinetobacter	haemolyticus	Acinetobacter haemolyticus	19	0.0091	0.0053	0.0065	0.0051	0.0108	0.0115	0.0181	0.0222	0.0234	0.0169	0.0086	0.0093	0.0089	0.0171	0.0072	0.0124	0.0015	0.0038	0.0018
Acinetobacter	ursingii	Acinetobacter ursingii	17	0.00895	0.0053	0.006	0.0049	0.0103	0.0114	0.0176	0.0217	0.0234	0.0165	0.0087	0.0092	0.0081	0.0155	0.0068	0.012	0.0013	0.0033	0.0015
Acinetobacter	schindleri	Acinetobacter schindleri	9	0.00875	0.0059	0.0075	0.005	0.0116	0.0125	0.021	0.0252	0.0224	0.0172	0.0084	0.0091	0.008	0.0191	0.0077	0.0141	0.0015	0.0037	0.0018
Acinetobacter	indicus	Acinetobacter indicus	33	0.00825	0.0045	0.0056	0.0046	0.0101	0.0102	0.0163	0.0201	0.0217	0.0174	0.0079	0.0086	0.0079	0.0161	0.0063	0.0113	0.0015	0.0042	0.0018
Acinetobacter	wuhouensis	Acinetobacter wuhouensis	4	0.00795	0.0053	0.0075	0.0041	0.0117	0.0132	0.0222	0.026	0.0206	0.0138	0.0075	0.008	0.007	0.02	0.0079	0.0152	0.0012	0.0029	0.0015
Acinetobacter	bereziniae	Acinetobacter bereziniae	18	0.00785	0.0052	0.0065	0.0042	0.0099	0.011	0.0177	0.0209	0.0198	0.0132	0.0077	0.008	0.0068	0.0172	0.007	0.0127	0.0013	0.003	0.0017
Acinetobacter	baumannii	Acinetobacter baumannii	13	0.0064	0.0031	0.0036	0.0039	0.0066	0.0064	0.0105	0.0129	0.0148	0.0129	0.006	0.0064	0.0077	0.0112	0.0049	0.0083	0.0014	0.0032	0.0017
Acinetobacter	variabilis	Acinetobacter variabilis	3	0.0064	0.0031	0.0037	0.0034	0.0069	0.0078	0.0106	0.0136	0.0191	0.0133	0.0062	0.0066	0.0059	0.0107	0.0043	0.0073	0.0009	0.0026	0.001
Acinetobacter	soli	Acinetobacter soli	22	0.00615	0.0043	0.0056	0.0035	0.0089	0.0098	0.0165	0.0204	0.0163	0.0118	0.006	0.0063	0.0056	0.0146	0.0058	0.011	0.0009	0.0023	0.0011
Acinetobacter	parvus	Acinetobacter parvus	3	0.0061	0.0025	0.003	0.0044	0.0064	0.0057	0.0096	0.0109	0.0132	0.0122	0.0059	0.0063	0.0089	0.0108	0.0043	0.0067	0.0011	0.0028	0.0009
Acinetobacter	pittii	Acinetobacter pittii	19	0.0058	0.0035	0.0037	0.0035	0.0064	0.0065	0.0103	0.013	0.0151	0.0114	0.0056	0.006	0.0054	0.0102	0.004	0.0067	0.0009	0.0024	0.0011
Acinetobacter	nosocomialis	Acinetobacter nosocomialis	19	0.0056	0.0031	0.0039	0.0033	0.0067	0.0068	0.011	0.0137	0.0143	0.0115	0.0055	0.0057	0.0055	0.0114	0.0045	0.0082	0.0009	0.0024	0.0011
Acinetobacter	bohemicus	Acinetobacter bohemicus	2	0.00555	0.0027	0.0038	0.003	0.0088	0.0188	0.0072	0.0132	0.0704	0.0135	0.0117	0.0138	0.0046	0.0065	0.0025	0.0037	0.0005	0.0015	0.0005
Acinetobacter	idrijaensis	Acinetobacter idrijaensis	1	0.0053	0.0034	0.0038	0.003	0.0058	0.0063	0.0102	0.0123	0.0146	0.0107	0.005	0.0056	0.0047	0.0093	0.0039	0.0068	0.0009	0.0022	0.0011
Acinetobacter	seifertii	Acinetobacter seifertii	15	0.00515	0.0029	0.0038	0.0029	0.0064	0.0066	0.011	0.0135	0.0134	0.0107	0.005	0.0053	0.005	0.0104	0.0042	0.0077	0.0008	0.002	0.0008
Acinetobacter	tandoii	Acinetobacter tandoii	4	0.00495	0.0024	0.0025	0.0031	0.0052	0.0047	0.0073	0.0091	0.0148	0.012	0.0053	0.0059	0.0052	0.007	0.0028	0.0047	0.0007	0.0019	0.0007
Acinetobacter	defluvii	Acinetobacter defluvii	1	0.00485	0.0031	0.0033	0.0029	0.0058	0.0058	0.009	0.0109	0.0133	0.0085	0.0047	0.005	0.0042	0.0091	0.0036	0.0061	0.001	0.002	0.0013
Acinetobacter	kyonggiensis	Acinetobacter kyonggiensis	1	0.0048	0.0022	0.0033	0.0022	0.0067	0.0158	0.0065	0.012	0.0551	0.0107	0.0091	0.0105	0.0037	0.0057	0.0023	0.0039	0.0005	0.0013	0.0005
Acinetobacter	genomosp.	Acinetobacter genomosp.	4	0.0046	0.0022	0.0024	0.0027	0.0046	0.0046	0.0067	0.0081	0.0135	0.0094	0.0048	0.005	0.0045	0.0063	0.003	0.0049	0.0008	0.002	0.0011
Acinetobacter	bouvetii	Acinetobacter bouvetii	3	0.00435	0.002	0.0019	0.0029	0.0038	0.0039	0.0052	0.0067	0.0144	0.0116	0.0048	0.0057	0.005	0.005	0.0028	0.0054	0.0007	0.0016	0.0006
Acinetobacter	radioresistens	Acinetobacter radioresistens	8	0.0042	0.0021	0.0026	0.0023	0.0048	0.0053	0.0079	0.0106	0.012	0.009	0.0042	0.0042	0.0039	0.0075	0.003	0.0055	0.0006	0.0017	0.0007
Acinetobacter	brisouii	Acinetobacter brisouii	4	0.00395	0.0019	0.0024	0.0022	0.0045	0.0046	0.008	0.0094	0.0096	0.0085	0.0038	0.004	0.0039	0.0072	0.003	0.0054	0.0006	0.0017	0.0007
Acinetobacter	piscicola	Acinetobacter piscicola	2	0.0036	0.0017	0.0018	0.0023	0.0039	0.0034	0.0051	0.0066	0.0115	0.0087	0.004	0.0043	0.0038	0.0057	0.002	0.003	0.0005	0.0015	0.0005
Acinetobacter	gerneri	Acinetobacter gerneri	1	0.00345	0.0021	0.0035	0.0021	0.0058	0.0059	0.0113	0.0132	0.0078	0.0059	0.0029	0.0031	0.0028	0.0097	0.0034	0.0079	0.0004	0.0012	0.0004
Acinetobacter	venetianus	Acinetobacter venetianus	7	0.0034	0.0017	0.002	0.0021	0.004	0.0035	0.0064	0.0075	0.0083	0.0068	0.0033	0.0033	0.0035	0.0065	0.0024	0.0039	0.0006	0.0014	0.0006
Acinetobacter	chinensis	Acinetobacter chinensis	1	0.003	0.0017	0.0023	0.0017	0.0039	0.0038	0.0069	0.0081	0.0075	0.006	0.003	0.003	0.0028	0.0071	0.0027	0.0057	0.0005	0.0012	0.0005
Acinetobacter	gandensis	Acinetobacter gandensis	1	0.003	0.0015	0.0016	0.002	0.0036	0.0029	0.0048	0.0061	0.0097	0.0078	0.0032	0.0034	0.0031	0.0055	0.0017	0.0029	0.0004	0.0011	0.0004
Acinetobacter	guillouiae	Acinetobacter guillouiae	5	0.00265	0.0014	0.0013	0.0018	0.0027	0.0026	0.0036	0.0045	0.0085	0.0066	0.0051	0.0041	0.0035	0.0033	0.0015	0.0024	0.0004	0.0011	0.0005
Acinetobacter	proteolyticus	Acinetobacter proteolyticus	2	0.0026	0.0012	0.0012	0.0017	0.0029	0.0024	0.0038	0.0044	0.0073	0.0057	0.0028	0.0028	0.003	0.0048	0.0015	0.0024	0.0004	0.0012	0.0004
Acinetobacter	tjernbergiae	Acinetobacter tjernbergiae	1	0.00255	0.0012	0.0017	0.0015	0.0034	0.0031	0.0054	0.0061	0.0057	0.005	0.0024	0.0023	0.0027	0.0058	0.0021	0.0043	0.0004	0.001	0.0004
Acinetobacter	pseudolwoffii	Acinetobacter pseudolwoffii	1	0.0025	0.0012	0.0011	0.0017	0.0026	0.0023	0.0034	0.0044	0.008	0.0066	0.0027	0.0029	0.0026	0.0032	0.0013	0.0024	0.0004	0.0011	0.0004
Acinetobacter	lactucae	Acinetobacter lactucae	9	0.0024	0.0012	0.0011	0.0017	0.0025	0.0023	0.0032	0.0041	0.0081	0.0063	0.0029	0.0029	0.0028	0.0031	0.0014	0.0022	0.0005	0.0012	0.0005
Acinetobacter	oleivorans	Acinetobacter oleivorans	11	0.0024	0.0019	0.0015	0.0021	0.0025	0.0023	0.0032	0.0042	0.0082	0.0065	0.0032	0.0034	0.003	0.0031	0.0014	0.0022	0.0006	0.0013	0.0007
Acinetobacter	gyllenbergii	Acinetobacter gyllenbergii	4	0.0022	0.001	0.0009	0.0016	0.0022	0.0019	0.0028	0.0035	0.0065	0.0056	0.0026	0.0026	0.0029	0.0029	0.0013	0.0022	0.0004	0.0011	0.0004
Acinetobacter	calcoaceticus	Acinetobacter calcoaceticus	15	0.0021	0.0009	0.0009	0.0014	0.002	0.0018	0.0028	0.0035	0.0062	0.005	0.0023	0.0024	0.0022	0.0029	0.0011	0.0022	0.0004	0.0011	0.0004
Acinetobacter	harbinensis	Acinetobacter harbinensis	1	0.00205	0.001	0.001	0.0013	0.0021	0.0025	0.0025	0.0035	0.0088	0.0049	0.0029	0.0038	0.002	0.0024	0.001	0.0017	0.0003	0.0009	0.0003
Acinetobacter	kookii	Acinetobacter kookii	1	0.0019	0.0009	0.0008	0.0015	0.0019	0.0019	0.0022	0.0035	0.0097	0.0084	0.0025	0.0028	0.0024	0.0022	0.001	0.0018	0.0004	0.001	0.0004
Acinetobacter	albensis	Acinetobacter albensis	1	0.0016	0.0008	0.0006	0.0013	0.0016	0.0018	0.0016	0.0024	0.0088	0.0046	0.0023	0.0025	0.0018	0.0018	0.0007	0.0012	0.0003	0.0008	0.0003
Acinetobacter	celticus	Acinetobacter celticus	1	0.0016	0.0008	0.0007	0.0013	0.0016	0.0016	0.0016	0.0024	0.0078	0.0047	0.0026	0.0038	0.0019	0.0018	0.0008	0.0013	0.0003	0.0008	0.0003
Acinetobacter	pragensis	Acinetobacter pragensis	1	0.0015	0.0008	0.0006	0.0013	0.0015	0.0012	0.0017	0.0022	0.0055	0.0047	0.002	0.0023	0.002	0.0019	0.0009	0.0015	0.0003	0.0008	0.0003
Acinetobacter	beijerinckii	Acinetobacter beijerinckii	2	0.0014	0.0006	0.0005	0.0013	0.0014	0.001	0.0015	0.0018	0.0043	0.004	0.0019	0.0018	0.0021	0.0018	0.0008	0.0014	0.0004	0.0009	0.0003
Acinetobacter	dispersus	Acinetobacter dispersus	1	0.0013	0.0006	0.0005	0.0012	0.0013	0.001	0.0014	0.0017	0.004	0.0037	0.0017	0.0017	0.002	0.0017	0.0007	0.0013	0.0003	0.0008	0.0003
Acinetobacter	equi	Acinetobacter equi	1	0.0013	0.0007	0.0006	0.0012	0.0014	0.0011	0.0015	0.0021	0.0054	0.0042	0.0018	0.0019	0.0018	0.0018	0.0007	0.0012	0.0003	0.0008	0.0003
Acinetobacter	baylyi	Acinetobacter baylyi	2	0.00125	0.0006	0.0005	0.001	0.0013	0.001	0.0015	0.0019	0.0037	0.0032	0.0015	0.0015	0.0015	0.0017	0.0006	0.0012	0.0003	0.0007	0.0003
Acinetobacter	rudis	Acinetobacter rudis	1	0.0012	0.0005	0.0004	0.0009	0.0011	0.0009	0.0014	0.0017	0.0032	0.0027	0.0013	0.0013	0.0013	0.0016	0.0006	0.0013	0.0002	0.0007	0.0003
Acinetobacter	courvalinii	Acinetobacter courvalinii	1	0.0012	0.0006	0.0004	0.0011	0.0012	0.0009	0.0013	0.0016	0.0037	0.0034	0.0016	0.0016	0.0018	0.0016	0.0007	0.0012	0.0003	0.0008	0.0003
Acinetobacter	halotolerans	Acinetobacter halotolerans	1	0.0012	0.0005	0.0004	0.001	0.0012	0.0009	0.0013	0.0016	0.0036	0.0032	0.0015	0.0015	0.0016	0.0016	0.0006	0.0012	0.0003	0.0007	0.0003
Acinetobacter	marinus	Acinetobacter marinus	1	0.0011	0.0005	0.0005	0.0008	0.0011	0.0009	0.0014	0.0016	0.0029	0.0025	0.0013	0.0012	0.0012	0.0015	0.0006	0.0011	0.0002	0.0006	0.0003
Acinetobacter	populi	Acinetobacter populi	1	0.0011	0.0005	0.0004	0.0008	0.0011	0.0008	0.0013	0.0016	0.0026	0.0024	0.0012	0.0011	0.0012	0.0015	0.0005	0.0011	0.0002	0.0006	0.0003
Acinetobacter	larvae	Acinetobacter larvae	1	0.001	0.0004	0.0003	0.0008	0.001	0.0007	0.0011	0.0014	0.0026	0.0023	0.0012	0.0011	0.0011	0.0014	0.0005	0.001	0.0002	0.0006	0.0003
Acinetobacter	nectaris	Acinetobacter nectaris	1	0.00095	0.0004	0.0003	0.0007	0.0009	0.0007	0.0011	0.0013	0.0024	0.0022	0.0011	0.001	0.0011	0.0014	0.0005	0.001	0.0002	0.0006	0.0003
Acinetobacter	apis	Acinetobacter apis	1	0.0009	0.0004	0.0003	0.0007	0.0009	0.0007	0.001	0.0013	0.0022	0.002	0.0011	0.0009	0.001	0.0013	0.0004	0.001	0.0002	0.0006	0.0003
Acinetobacter	boissieri	Acinetobacter boissieri	1	0.0009	0.0004	0.0003	0.0007	0.0009	0.0007	0.001	0.0012	0.0023	0.002	0.0011	0.0009	0.001	0.0013	0.0004	0.001	0.0002	0.0005	0.0002
Acinetobacter	puyangensis	Acinetobacter puyangensis	1	0.0009	0.0004	0.0003	0.0007	0.0009	0.0007	0.001	0.0012	0.0022	0.002	0.001	0.0009	0.001	0.0013	0.0004	0.001	0.0002	0.0006	0.0003
Acinetobacter	qingfengensis	Acinetobacter qingfengensis	1	0.0009	0.0004	0.0003	0.0007	0.0009	0.0006	0.001	0.0012	0.0021	0.002	0.001	0.0009	0.001	0.0013	0.0004	0.0009	0.0002	0.0006	0.0003
Bacteroides	dorei	Bacteroides dorei	7	0.00655	0.0075	0.0068	0.0207	0.0064	0.0055	0.0045	0.0044	0.0061	0.0068	0.0201	0.0083	0.0049	0.0087	0.0036	0.0077	0.0031	0.0067	0.0058
Bacteroides	uniformis	Bacteroides uniformis	14	0.0064	0.0116	0.0068	0.0247	0.006	0.0052	0.0045	0.0042	0.0045	0.005	0.0161	0.0079	0.0048	0.0082	0.0037	0.008	0.0034	0.0073	0.0069
Bacteroides	xylanisolvens	Bacteroides xylanisolvens	10	0.0048	0.0063	0.0054	0.0135	0.0048	0.0042	0.0042	0.0038	0.004	0.0049	0.0108	0.0048	0.0041	0.0074	0.0031	0.0075	0.0026	0.0049	0.0042
Bacteroides	stercoris	Bacteroides stercoris	21	0.0046	0.0073	0.0051	0.0161	0.0045	0.0039	0.0033	0.0032	0.0033	0.0038	0.0104	0.0052	0.0032	0.0064	0.0026	0.0063	0.0033	0.0048	0.0047
Bacteroides	ovatus	Bacteroides ovatus	14	0.00425	0.0057	0.0049	0.013	0.0043	0.0037	0.0036	0.0032	0.0035	0.0042	0.0106	0.0045	0.0038	0.0066	0.0029	0.0066	0.0023	0.0047	0.0038
Bacteroides	thetaiotaomicron	Bacteroides thetaiotaomicron	26	0.00405	0.0062	0.0051	0.0135	0.0043	0.0039	0.0037	0.0031	0.0031	0.0036	0.0092	0.0042	0.0032	0.0067	0.0029	0.007	0.0024	0.0044	0.0039
Bacteroides	vulgatus	Bacteroides vulgatus	4	0.00405	0.0047	0.0039	0.0156	0.004	0.0031	0.0023	0.0024	0.0048	0.0055	0.0164	0.0065	0.0038	0.0049	0.0021	0.0036	0.0023	0.0051	0.0041
Bacteroides	cellulosilyticus	Bacteroides cellulosilyticus	9	0.0034	0.005	0.0045	0.0104	0.0037	0.0035	0.0032	0.0028	0.0023	0.0027	0.0075	0.0034	0.0024	0.0058	0.0024	0.0061	0.0017	0.0034	0.0032
Bacteroides	eggerthii	Bacteroides eggerthii	5	0.0032	0.005	0.0041	0.0099	0.0035	0.0032	0.0029	0.0025	0.0019	0.0023	0.0064	0.0033	0.0022	0.0054	0.0021	0.0055	0.0017	0.0031	0.0032
Bacteroides	intestinalis	Bacteroides intestinalis	13	0.0029	0.0039	0.0039	0.0085	0.0033	0.003	0.0029	0.0024	0.002	0.0024	0.0064	0.0029	0.0021	0.0054	0.0022	0.0056	0.0014	0.0029	0.0025
Bacteroides	finegoldii	Bacteroides finegoldii	4	0.0027	0.0041	0.0037	0.0082	0.0031	0.0029	0.0027	0.0023	0.0019	0.0022	0.0057	0.0027	0.002	0.0051	0.002	0.0053	0.0015	0.0027	0.0026
Bacteroides	plebeius	Bacteroides plebeius	14	0.0025	0.0044	0.0031	0.0087	0.0026	0.0023	0.0021	0.0019	0.0018	0.0021	0.0055	0.0028	0.0018	0.0043	0.0017	0.004	0.0015	0.0024	0.0027
Bacteroides	faecis	Bacteroides faecis	4	0.0024	0.0031	0.0033	0.0067	0.0028	0.0026	0.0025	0.0021	0.0016	0.0019	0.0048	0.0022	0.0017	0.0048	0.0019	0.0049	0.0012	0.0023	0.002
Bacteroides	clarus	Bacteroides clarus	5	0.00235	0.0039	0.0028	0.0077	0.0025	0.0021	0.002	0.0017	0.0015	0.0018	0.0045	0.0024	0.0016	0.0041	0.0016	0.004	0.0017	0.0023	0.0024
Bacteroides	fragilis	Bacteroides fragilis	11	0.0023	0.0033	0.003	0.0067	0.0027	0.0025	0.0024	0.002	0.0015	0.0019	0.0047	0.0022	0.0017	0.0045	0.0018	0.0047	0.0012	0.0022	0.0022
Bacteroides	koreensis	Bacteroides koreensis	1	0.00205	0.0026	0.0018	0.0065	0.0017	0.0014	0.0014	0.0013	0.0019	0.0024	0.0056	0.0023	0.0022	0.0026	0.0012	0.0026	0.0011	0.0026	0.0019
Bacteroides	kribbi	Bacteroides kribbi	1	0.00205	0.0026	0.0018	0.0065	0.0017	0.0014	0.0014	0.0013	0.0019	0.0023	0.0056	0.0023	0.0022	0.0026	0.0012	0.0026	0.0011	0.0026	0.0019
Bacteroides	caccae	Bacteroides caccae	3	0.002	0.003	0.0021	0.0069	0.002	0.0017	0.0016	0.0014	0.0016	0.0019	0.0049	0.0022	0.0017	0.003	0.0013	0.0031	0.0012	0.0023	0.002
Bacteroides	sartorii	Bacteroides sartorii	3	0.00185	0.0024	0.0019	0.0073	0.0015	0.0013	0.001	0.001	0.0023	0.0027	0.0073	0.003	0.0018	0.0018	0.0009	0.0015	0.001	0.0023	0.0019
Bacteroides	coprocola	Bacteroides coprocola	2	0.0017	0.0027	0.0022	0.005	0.0019	0.0017	0.0015	0.0013	0.001	0.0012	0.0032	0.0017	0.0011	0.0034	0.0012	0.0032	0.0009	0.0015	0.0017
Bacteroides	rodentium	Bacteroides rodentium	1	0.00155	0.0046	0.0015	0.0103	0.0013	0.0009	0.0008	0.0008	0.0016	0.0019	0.0062	0.0032	0.0019	0.0014	0.0009	0.0011	0.0012	0.003	0.0027
Bacteroides	graminisolvens	Bacteroides graminisolvens	1	0.0013	0.0001	0.0001	0.001	0.0008	0.0002	0.0037	0.0002	0.0004	0.0071	0.0006	0.0007	0.0125	0.0016	0.0031	0.0062	0.0027	0.0081	0.0029
Bacteroides	nordii	Bacteroides nordii	3	0.0013	0.0022	0.0017	0.0038	0.0015	0.0014	0.0013	0.0011	0.0009	0.0011	0.0024	0.0012	0.001	0.0024	0.0009	0.0025	0.0007	0.0012	0.0013
Bacteroides	massiliensis	Bacteroides massiliensis	2	0.00125	0.0018	0.0009	0.0051	0.0008	0.0006	0.0005	0.0006	0.0013	0.0016	0.0041	0.0018	0.0012	0.0009	0.0004	0.0007	0.0014	0.0018	0.0015
Bacteroides	oleiciplenus	Bacteroides oleiciplenus	2	0.00125	0.002	0.0018	0.0034	0.0016	0.0014	0.0013	0.0011	0.0007	0.0009	0.0022	0.0011	0.0008	0.0028	0.001	0.0028	0.0007	0.0011	0.0012
Bacteroides	caecimuris	Bacteroides caecimuris	3	0.0011	0.0015	0.0008	0.0041	0.0008	0.0006	0.0006	0.0006	0.0013	0.0016	0.0034	0.0015	0.0014	0.0009	0.0005	0.0009	0.0007	0.0017	0.0013
Bacteroides	coprophilus	Bacteroides coprophilus	1	0.00105	0.0013	0.0015	0.0028	0.0014	0.0012	0.0012	0.0009	0.0006	0.0008	0.0017	0.0008	0.0006	0.0024	0.0008	0.0025	0.0005	0.0008	0.0008
Bacteroides	acidifaciens	Bacteroides acidifaciens	5	0.001	0.0017	0.0008	0.0044	0.0007	0.0005	0.0005	0.0005	0.0012	0.0015	0.0034	0.0015	0.0013	0.0008	0.0005	0.0008	0.0008	0.0016	0.0013
Bacteroides	fluxus	Bacteroides fluxus	1	0.001	0.0016	0.0012	0.0032	0.001	0.0008	0.0008	0.0007	0.0006	0.0008	0.0018	0.001	0.0008	0.0015	0.0006	0.0014	0.0006	0.001	0.001
Bacteroides	cutis	Bacteroides cutis	1	0.0009	0.0013	0.0012	0.0026	0.001	0.0009	0.0009	0.0008	0.0005	0.0007	0.0015	0.0008	0.0006	0.0019	0.0007	0.0017	0.0006	0.0008	0.0009
Bacteroides	bouchesdurhonensis	Bacteroides bouchesdurhonensis	2	0.0007	0.0015	0.0006	0.0034	0.0005	0.0004	0.0004	0.0004	0.0008	0.001	0.0021	0.0011	0.0009	0.0006	0.0003	0.0006	0.0006	0.0012	0.0011
Bacteroides	timonensis	Bacteroides timonensis	1	0.0007	0.0007	0.0011	0.0017	0.0009	0.0009	0.0008	0.0007	0.0004	0.0005	0.0014	0.0006	0.0004	0.0016	0.0006	0.0015	0.0003	0.0006	0.0005
Bacteroides	faecichinchillae	Bacteroides faecichinchillae	1	0.00065	0.001	0.0006	0.0022	0.0005	0.0004	0.0005	0.0004	0.0005	0.0007	0.0014	0.0007	0.0006	0.0008	0.0003	0.0008	0.0004	0.0008	0.0008
Bacteroides	stercorirosoris	Bacteroides stercorirosoris	2	0.00065	0.0013	0.0005	0.0032	0.0005	0.0004	0.0004	0.0003	0.0007	0.0009	0.0021	0.001	0.0008	0.0006	0.0003	0.0005	0.0006	0.0011	0.001
Bacteroides	congonensis	Bacteroides congonensis	1	0.00055	0.0007	0.0003	0.0019	0.0004	0.0003	0.0003	0.0003	0.0006	0.0008	0.0015	0.0007	0.0007	0.0005	0.0003	0.0005	0.0003	0.0008	0.0006
Bacteroides	gallinarum	Bacteroides gallinarum	1	0.0005	0.0012	0.0004	0.0027	0.0003	0.0002	0.0002	0.0002	0.0005	0.0006	0.0015	0.0008	0.0005	0.0004	0.0002	0.0003	0.0006	0.0007	0.0008
Bacteroides	salyersiae	Bacteroides salyersiae	1	0.0005	0.001	0.0004	0.0022	0.0003	0.0003	0.0003	0.0002	0.0005	0.0007	0.0014	0.0007	0.0006	0.0005	0.0002	0.0004	0.0004	0.0008	0.0008
Bacteroides	ndongoniae	Bacteroides ndongoniae	1	0.00045	0.001	0.0004	0.0022	0.0004	0.0003	0.0003	0.0003	0.0005	0.0006	0.0012	0.0006	0.0005	0.0004	0.0002	0.0004	0.0004	0.0007	0.0006
Bacteroides	neonati	Bacteroides neonati	1	0.00045	0.0007	0.0003	0.0016	0.0003	0.0002	0.0003	0.0002	0.0004	0.0006	0.0009	0.0005	0.0006	0.0004	0.0003	0.0005	0.0004	0.0007	0.0006
Bacteroides	heparinolyticus	Bacteroides heparinolyticus	4	0.0004	0.0008	0.0003	0.0018	0.0003	0.0002	0.0002	0.0002	0.0004	0.0005	0.0011	0.0006	0.0005	0.0004	0.0002	0.0004	0.0003	0.0006	0.0006
Bacteroides	mediterraneensis	Bacteroides mediterraneensis	1	0.00035	0.0007	0.0003	0.0017	0.0003	0.0002	0.0002	0.0002	0.0004	0.0005	0.001	0.0005	0.0004	0.0003	0.0002	0.0003	0.0003	0.0005	0.0006
Bacteroides	pyogenes	Bacteroides pyogenes	5	0.00035	0.0005	0.0002	0.0014	0.0003	0.0002	0.0002	0.0002	0.0004	0.0005	0.0009	0.0004	0.0004	0.0003	0.0002	0.0003	0.0003	0.0006	0.0004
Bacteroides	togonis	Bacteroides togonis	1	0.00035	0.0007	0.0003	0.0016	0.0003	0.0002	0.0002	0.0002	0.0004	0.0005	0.001	0.0005	0.0005	0.0003	0.0002	0.0003	0.0003	0.0006	0.0005
Bacteroides	helcogenes	Bacteroides helcogenes	1	0.0003	0.0003	0.0001	0.0008	0.0002	0.0001	0.0002	0.0001	0.0003	0.0004	0.0006	0.0003	0.0003	0.0003	0.0001	0.0003	0.0002	0.0004	0.0003
Bacteroides	ilei	Bacteroides ilei	1	0.0003	0.0003	0.0002	0.0009	0.0002	0.0001	0.0002	0.0001	0.0003	0.0004	0.0006	0.0003	0.0003	0.0003	0.0001	0.0002	0.0002	0.0004	0.0003
Bacteroides	salanitronis	Bacteroides salanitronis	1	0.0003	0.0007	0.0003	0.0014	0.0002	0.0002	0.0002	0.0002	0.0003	0.0004	0.0008	0.0004	0.0004	0.0003	0.0001	0.0003	0.0003	0.0005	0.0005
Bacteroides	barnesiae	Bacteroides barnesiae	1	0.00025	0.0007	0.0002	0.0013	0.0002	0.0001	0.0001	0.0001	0.0002	0.0003	0.0007	0.0004	0.0003	0.0002	0.0001	0.0001	0.0003	0.0004	0.0005
Bacteroides	zoogleoformans	Bacteroides zoogleoformans	1	0.00025	0.0004	0.0002	0.001	0.0002	0.0001	0.0002	0.0001	0.0003	0.0004	0.0006	0.0003	0.0003	0.0002	0.0001	0.0002	0.0002	0.0004	0.0004
Bacteroides	coprosuis	Bacteroides coprosuis	1	0.0002	0.0001	0.0001	0.0003	0.0001	0.0001	0.0002	0.0001	0.0002	0.0003	0.0002	0.0001	0.0002	0.0002	0.0001	0.0002	0.0001	0.0003	0.0002
Bacteroides	ihuae	Bacteroides ihuae	1	0.0002	0.0001	0.0001	0.0004	0.0001	0.0001	0.0002	0.0001	0.0002	0.0003	0.0003	0.0002	0.0003	0.0002	0.0001	0.0003	0.0001	0.0003	0.0002
Bacteroides	luti	Bacteroides luti	1	0.0002	0.0001	0.0001	0.0005	0.0002	0.0001	0.0002	0.0001	0.0003	0.0009	0.0004	0.0002	0.0004	0.0002	0.0002	0.0005	0.0001	0.0003	0.0002
Bacteroides	paurosaccharolyticus	Bacteroides paurosaccharolyticus	1	0.0002	0.0001	0.0001	0.0005	0.0001	0.0001	0.0002	0.0001	0.0002	0.0004	0.0004	0.0002	0.0003	0.0002	0.0002	0.0004	0.0001	0.0003	0.0002
Bacteroides	propionicifaciens	Bacteroides propionicifaciens	1	0.0002	0.0001	0.0001	0.0003	0.0001	0.0001	0.0002	0.0001	0.0002	0.0003	0.0002	0.0001	0.0002	0.0002	0.0001	0.0002	0.0001	0.0002	0.0002
Bacteroides	reticulotermitis	Bacteroides reticulotermitis	1	0.0002	0.0002	0.0001	0.0006	0.0002	0.0001	0.0002	0.0001	0.0002	0.0004	0.0004	0.0002	0.0003	0.0002	0.0001	0.0003	0.0001	0.0003	0.0002
Bacteroides	xylanolyticus	Bacteroides xylanolyticus	1	0.0002	0.0003	0.0001	0.0004	0.0002	0.0002	0.0002	0.0002	0.0003	0.0002	0.0004	0.0002	0.0002	0.0002	0.0001	0.0001	0.0001	0.0005	0.0002
Acidovorax	temperans	Acidovorax temperans	2	0.0352	0.0848	0.1051	0.0819	0.0239	0.0191	0.05	0.05	0.0084	0.0209	0.02	0.0293	0.0301	0.0796	0.1322	0.056	0.028	0.0256	0.0403
Acidovorax	delafieldii	Acidovorax delafieldii	4	0.02045	0.0556	0.078	0.0368	0.0156	0.023	0.0216	0.0367	0.0084	0.009	0.0193	0.0267	0.0165	0.0262	0.0433	0.0181	0.0105	0.0089	0.0135
Acidovorax	carolinensis	Acidovorax carolinensis	3	0.01735	0.0695	0.1037	0.033	0.0169	0.03	0.0178	0.0439	0.0092	0.0064	0.0198	0.0265	0.0094	0.0169	0.0263	0.0107	0.0053	0.0045	0.0065
Acidovorax	soli	Acidovorax soli	1	0.01465	0.0497	0.0709	0.026	0.0127	0.0208	0.0144	0.0304	0.0075	0.0061	0.0149	0.0201	0.0086	0.0152	0.0224	0.0105	0.0057	0.0051	0.0073
Acidovorax	citrulli	Acidovorax citrulli	2	0.0127	0.0332	0.0458	0.0232	0.0099	0.0146	0.0135	0.0224	0.0054	0.0059	0.0108	0.0152	0.0094	0.0165	0.028	0.0119	0.0068	0.0057	0.0085
Acidovorax	radicis	Acidovorax radicis	2	0.0114	0.0332	0.0465	0.0213	0.0093	0.0143	0.0122	0.0219	0.0054	0.0053	0.0104	0.0147	0.0084	0.015	0.025	0.0106	0.006	0.0049	0.0073
Acidovorax	kalamii	Acidovorax kalamii	1	0.01035	0.0269	0.0374	0.019	0.0081	0.0119	0.0111	0.0182	0.0043	0.0048	0.0088	0.0123	0.0077	0.014	0.0231	0.0096	0.0051	0.0044	0.0066
Acidovorax	caeni	Acidovorax caeni	1	0.00675	0.013	0.0156	0.0099	0.0044	0.0053	0.0069	0.0089	0.0031	0.0038	0.0048	0.0066	0.0062	0.0094	0.0175	0.0129	0.0058	0.0059	0.0099
Acidovorax	wautersii	Acidovorax wautersii	1	0.00535	0.0123	0.0153	0.0086	0.004	0.0054	0.0053	0.0087	0.003	0.003	0.0045	0.0061	0.004	0.0066	0.0108	0.006	0.004	0.0032	0.0043
Acidovorax	ebreus	Acidovorax ebreus	1	0.0051	0.0105	0.0134	0.0075	0.0035	0.0046	0.005	0.0087	0.0025	0.0028	0.0039	0.0052	0.0038	0.0062	0.0116	0.0061	0.0045	0.0042	0.0057
Acidovorax	avenae	Acidovorax avenae	9	0.00435	0.01	0.0126	0.0071	0.0033	0.0044	0.0043	0.007	0.0026	0.0025	0.0037	0.0048	0.0033	0.0055	0.0086	0.0047	0.0032	0.0027	0.0034
Acidovorax	valerianellae	Acidovorax valerianellae	1	0.00385	0.0095	0.0124	0.0064	0.0031	0.0042	0.0038	0.0066	0.0024	0.0021	0.0034	0.0044	0.0027	0.0048	0.0072	0.0039	0.0022	0.002	0.0025
Acidovorax	oryzae	Acidovorax oryzae	2	0.0035	0.0079	0.01	0.0057	0.0027	0.0035	0.0035	0.0055	0.0022	0.0021	0.003	0.0038	0.0026	0.0045	0.0068	0.0038	0.0025	0.0021	0.0027
Acidovorax	anthurii	Acidovorax anthurii	1	0.00345	0.0079	0.0104	0.0055	0.0027	0.0035	0.0034	0.0058	0.002	0.0019	0.0028	0.0037	0.0025	0.0043	0.0068	0.0036	0.0024	0.002	0.0025
Acidovorax	konjaci	Acidovorax konjaci	1	0.00305	0.0069	0.0088	0.0049	0.0024	0.0031	0.003	0.005	0.002	0.0018	0.0026	0.0033	0.0023	0.0039	0.0058	0.0033	0.002	0.0018	0.0023
Acidovorax	cattleyae	Acidovorax cattleyae	1	0.0028	0.0064	0.0079	0.0046	0.0022	0.0028	0.0028	0.0044	0.0019	0.0018	0.0025	0.0031	0.0022	0.0037	0.0054	0.0032	0.002	0.0017	0.0021
Acidovorax	cavernicola	Acidovorax cavernicola	1	0.00225	0.0047	0.0056	0.0034	0.0018	0.0025	0.0021	0.0033	0.0019	0.0015	0.0021	0.0026	0.0018	0.0027	0.0037	0.0024	0.0015	0.0013	0.0016
Cloacibacterium	normanense	Cloacibacterium normanense	2	0.00385	0.0002	0.0004	0.003	0.0018	0.0006	0.0094	0.0008	0.0036	0.0164	0.0009	0.0009	0.0095	0.0142	0.0137	0.019	0.0041	0.028	0.0076
Aeromonas	hydrophila	Aeromonas hydrophila	32	0.0294	0.0581	0.0234	0.0469	0.0303	0.0195	0.0285	0.0341	0.0346	0.0879	0.0341	0.0483	0.0669	0.0234	0.0255	0.0284	0.0156	0.0205	0.0248
Aeromonas	media	Aeromonas media	8	0.02815	0.0547	0.0197	0.0435	0.0314	0.0181	0.0257	0.0327	0.031	0.0801	0.0306	0.0465	0.0609	0.0191	0.0191	0.0198	0.0116	0.0155	0.0182
Aeromonas	caviae	Aeromonas caviae	39	0.0281	0.0426	0.0179	0.0373	0.0259	0.0169	0.0277	0.0274	0.0275	0.0781	0.0273	0.0378	0.06	0.0273	0.0285	0.0368	0.0222	0.0286	0.0345
Aeromonas	rivipollensis	Aeromonas rivipollensis	4	0.02125	0.0468	0.0166	0.0364	0.0232	0.0134	0.0193	0.026	0.0257	0.0642	0.0243	0.0367	0.0456	0.0142	0.0145	0.0136	0.0082	0.011	0.0128
Aeromonas	veronii	Aeromonas veronii	34	0.01475	0.0225	0.0086	0.0207	0.0133	0.0088	0.0139	0.0148	0.0189	0.0548	0.0191	0.0209	0.0382	0.0123	0.0125	0.0168	0.0089	0.0122	0.0147
Aeromonas	taiwanensis	Aeromonas taiwanensis	2	0.01465	0.0242	0.009	0.0206	0.0129	0.0079	0.013	0.0143	0.0157	0.0444	0.015	0.0212	0.0326	0.0122	0.0137	0.0156	0.0104	0.0138	0.0164
Aeromonas	sobria	Aeromonas sobria	9	0.0139	0.0192	0.0085	0.0185	0.0128	0.0097	0.0137	0.0141	0.018	0.0429	0.0175	0.0185	0.0311	0.0122	0.0117	0.0159	0.0077	0.0102	0.0116
Aeromonas	salmonicida	Aeromonas salmonicida	11	0.0137	0.0288	0.0116	0.0225	0.0145	0.0115	0.0129	0.0157	0.0215	0.0436	0.0195	0.0239	0.0313	0.0108	0.0113	0.0128	0.0074	0.0101	0.0118
Aeromonas	dhakensis	Aeromonas dhakensis	18	0.01365	0.0238	0.0095	0.0201	0.0119	0.008	0.0118	0.0136	0.0166	0.0445	0.0163	0.0211	0.0343	0.0107	0.0129	0.0153	0.0088	0.0113	0.0137
Aeromonas	jandaei	Aeromonas jandaei	7	0.0125	0.0215	0.0081	0.0188	0.0107	0.0069	0.0107	0.0122	0.0164	0.0463	0.0162	0.0194	0.0343	0.0093	0.0113	0.0134	0.0081	0.0107	0.0128
Aeromonas	sanarellii	Aeromonas sanarellii	1	0.01185	0.0221	0.0079	0.0184	0.0106	0.0064	0.0103	0.0122	0.0138	0.039	0.0131	0.019	0.0288	0.0089	0.0109	0.0113	0.009	0.0115	0.0141
Aeromonas	enteropelogenes	Aeromonas enteropelogenes	5	0.0116	0.0208	0.0078	0.0177	0.01	0.0064	0.0098	0.0115	0.0149	0.0409	0.0145	0.0184	0.0311	0.0086	0.0107	0.0123	0.0075	0.0099	0.0117
Aeromonas	allosaccharophila	Aeromonas allosaccharophila	7	0.01125	0.0185	0.0067	0.0174	0.0104	0.0068	0.0107	0.0117	0.0164	0.0469	0.017	0.0176	0.0335	0.0088	0.0093	0.0122	0.0066	0.0088	0.0108
Aeromonas	bestiarum	Aeromonas bestiarum	3	0.00945	0.0216	0.008	0.017	0.0097	0.0069	0.0088	0.0111	0.0154	0.0347	0.0141	0.018	0.0254	0.0073	0.0081	0.0092	0.0052	0.007	0.0082
Aeromonas	encheleia	Aeromonas encheleia	1	0.00875	0.0197	0.0069	0.0158	0.0092	0.0056	0.0083	0.0108	0.0127	0.0317	0.0117	0.0163	0.022	0.0065	0.007	0.0072	0.0046	0.0062	0.0071
Aeromonas	aquatica	Aeromonas aquatica	1	0.0084	0.0186	0.0065	0.015	0.0088	0.0053	0.008	0.0103	0.012	0.0303	0.0111	0.0153	0.021	0.0064	0.0067	0.007	0.0044	0.006	0.0069
Aeromonas	eucrenophila	Aeromonas eucrenophila	1	0.00785	0.0171	0.006	0.014	0.0082	0.005	0.0075	0.0096	0.0114	0.0289	0.0105	0.0144	0.0201	0.0061	0.0065	0.0068	0.0044	0.006	0.0069
Aeromonas	lusitana	Aeromonas lusitana	1	0.0076	0.016	0.0055	0.0132	0.0079	0.0047	0.0073	0.0091	0.0109	0.0279	0.01	0.0136	0.0194	0.0059	0.0062	0.0067	0.0044	0.006	0.0068
Aeromonas	piscicola	Aeromonas piscicola	1	0.0076	0.0174	0.0064	0.0138	0.008	0.0057	0.0071	0.009	0.0133	0.0289	0.0118	0.0145	0.0205	0.0058	0.0063	0.0072	0.0041	0.0057	0.0064
Aeromonas	bivalvium	Aeromonas bivalvium	2	0.00735	0.0145	0.0052	0.0122	0.0075	0.0046	0.0072	0.0085	0.0099	0.0258	0.0092	0.0124	0.0183	0.0062	0.0065	0.0072	0.0045	0.0062	0.0071
Aeromonas	tecta	Aeromonas tecta	1	0.00675	0.0144	0.005	0.0119	0.0071	0.0043	0.0064	0.0082	0.0101	0.0254	0.0092	0.0122	0.0174	0.0053	0.0055	0.006	0.0038	0.0052	0.0058
Aeromonas	finlandiensis	Aeromonas finlandiensis	1	0.0064	0.0106	0.0038	0.0102	0.0055	0.0035	0.0057	0.0065	0.0102	0.0295	0.0103	0.0102	0.0201	0.0048	0.0053	0.0067	0.0038	0.0052	0.0063
Aeromonas	popoffii	Aeromonas popoffii	1	0.0062	0.0134	0.0049	0.011	0.0064	0.0045	0.0059	0.0073	0.0109	0.0245	0.0097	0.0115	0.0171	0.0049	0.0051	0.006	0.0035	0.0048	0.0054
Aeromonas	fluvialis	Aeromonas fluvialis	1	0.0059	0.0096	0.0034	0.0092	0.0053	0.0033	0.0054	0.0061	0.0092	0.0268	0.0093	0.0093	0.0179	0.0046	0.0047	0.006	0.0035	0.005	0.0058
Aeromonas	lacus	Aeromonas lacus	1	0.00585	0.0094	0.0034	0.0088	0.005	0.0032	0.0051	0.0058	0.0086	0.0249	0.0085	0.0089	0.0168	0.0045	0.0049	0.0061	0.0037	0.0051	0.0059
Aeromonas	australiensis	Aeromonas australiensis	1	0.00565	0.0089	0.0032	0.0087	0.0048	0.003	0.005	0.0056	0.0087	0.0262	0.0088	0.0087	0.0173	0.0043	0.0047	0.0059	0.0035	0.0048	0.0057
Aeromonas	rivuli	Aeromonas rivuli	1	0.00445	0.0089	0.0033	0.0074	0.0046	0.0029	0.0043	0.0054	0.0066	0.0159	0.006	0.0074	0.0106	0.0036	0.0035	0.004	0.0023	0.0033	0.0035
Aeromonas	simiae	Aeromonas simiae	1	0.00335	0.004	0.0015	0.0039	0.0028	0.0017	0.0029	0.0029	0.0038	0.0098	0.0034	0.0039	0.0065	0.0029	0.0024	0.0033	0.0022	0.0035	0.0036
Aeromonas	molluscorum	Aeromonas molluscorum	1	0.0029	0.0065	0.0023	0.0053	0.0031	0.002	0.0027	0.0034	0.0046	0.0113	0.0044	0.0056	0.0077	0.0021	0.0025	0.0025	0.0017	0.0022	0.0027
Aeromonas	schubertii	Aeromonas schubertii	3	0.00275	0.004	0.0014	0.0039	0.0026	0.0015	0.0026	0.0028	0.0039	0.0101	0.0035	0.0038	0.0065	0.0025	0.0021	0.0029	0.0017	0.0027	0.0027
Aeromonas	cavernicola	Aeromonas cavernicola	1	0.0025	0.0033	0.0012	0.0033	0.0023	0.0014	0.0024	0.0026	0.0037	0.0094	0.0034	0.0032	0.006	0.0024	0.0018	0.0027	0.0013	0.0021	0.002
Aeromonas	diversa	Aeromonas diversa	1	0.00225	0.0033	0.0011	0.0032	0.0021	0.0013	0.0022	0.0023	0.0032	0.0082	0.0029	0.0031	0.0053	0.0022	0.0018	0.0024	0.0014	0.0022	0.0022
Flavobacterium	succinicans	Flavobacterium succinicans	2	0.001	0.0003	0.0006	0.0008	0.0055	0.0055	0.0012	0.0018	0.0126	0.0058	0.0018	0.0015	0.0002	0.002	0.0005	0.0003	0.0001	0.0002	0.0001
Flavobacterium	sasangense	Flavobacterium sasangense	1	0.00065	0.0003	0.001	0.0008	0.0018	0.0012	0.0009	0.0004	0.0026	0.0019	0.0005	0.0003	0.0001	0.0017	0.0006	0.0007	0	0.0002	0.0001
Flavobacterium	aquaticum	Flavobacterium aquaticum	1	0.0005	0.0003	0.0008	0.0007	0.0015	0.0011	0.0006	0.0004	0.0024	0.0015	0.0005	0.0003	0.0002	0.0011	0.0004	0.0005	0.0001	0.0002	0.0001
Flavobacterium	cheniae	Flavobacterium cheniae	1	0.00045	0.0004	0.0011	0.0007	0.0018	0.0013	0.0006	0.0005	0.0028	0.0014	0.0004	0.0002	0.0001	0.0008	0.0003	0.0004	0	0.0001	0.0001
Flavobacterium	psychrotolerans	Flavobacterium psychrotolerans	1	0.00045	0.0003	0.0002	0.0004	0.0007	0.0007	0.0005	0.0005	0.0018	0.001	0.0007	0.0004	0.0004	0.0007	0.0002	0.0006	0.0002	0.0004	0.0002
Flavobacterium	cucumis	Flavobacterium cucumis	1	0.00035	0.0002	0.0004	0.0004	0.0008	0.0007	0.0004	0.0002	0.0015	0.0009	0.0003	0.0002	0.0001	0.0006	0.0003	0.0004	0.0001	0.0002	0.0001
Flavobacterium	johnsoniae	Flavobacterium johnsoniae	6	0.0003	0.0002	0.0002	0.0003	0.0006	0.0007	0.0002	0.0003	0.0021	0.0007	0.0006	0.0003	0.0002	0.0003	0.0001	0.0002	0.0001	0.0003	0.0001
Flavobacterium	limicola	Flavobacterium limicola	1	0.00025	0.0002	0.0003	0.0003	0.0006	0.0009	0.0002	0.0002	0.0036	0.0005	0.0006	0.0003	0.0001	0.0003	0.0001	0.0002	0.0001	0.0002	0.0001
Flavobacterium	luteum	Flavobacterium luteum	1	0.00025	0.0003	0.0002	0.0003	0.0004	0.0005	0.0002	0.0002	0.0012	0.0005	0.0004	0.0002	0.0002	0.0003	0.0001	0.0002	0.0001	0.0003	0.0002
Flavobacterium	sinopsychrotolerans	Flavobacterium sinopsychrotolerans	1	0.00025	0.0002	0.0003	0.0003	0.0006	0.0009	0.0002	0.0002	0.0037	0.0005	0.0007	0.0003	0.0001	0.0003	0.0001	0.0002	0	0.0002	0.0001
Flavobacterium	tibetense	Flavobacterium tibetense	1	0.00025	0.0001	0.0002	0.0003	0.0005	0.0005	0.0002	0.0002	0.001	0.0006	0.0003	0.0002	0.0001	0.0004	0.0002	0.0003	0.0001	0.0003	0.0001
Flavobacterium	aciduliphilum	Flavobacterium aciduliphilum	1	0.0002	0.0001	0.0001	0.0002	0.0003	0.0003	0.0002	0.0001	0.0007	0.0004	0.0002	0.0001	0.0001	0.0003	0.0001	0.0002	0.0001	0.0002	0.0001
Flavobacterium	akiainvivens	Flavobacterium akiainvivens	1	0.0002	0.0001	0.0001	0.0002	0.0002	0.0002	0.0002	0.0001	0.0005	0.0003	0.0002	0.0001	0.0001	0.0002	0.0001	0.0002	0.0001	0.0002	0.0001
Flavobacterium	alvei	Flavobacterium alvei	1	0.0002	0.0001	0.0001	0.0002	0.0005	0.0006	0.0002	0.0002	0.0018	0.0006	0.0004	0.0002	0.0001	0.0003	0.0001	0.0002	0.0001	0.0002	0.0001
Flavobacterium	anhuiense	Flavobacterium anhuiense	5	0.0002	0.0001	0.0001	0.0002	0.0005	0.0006	0.0002	0.0002	0.0017	0.0006	0.0004	0.0002	0.0001	0.0003	0.0001	0.0002	0.0001	0.0002	0.0001
Flavobacterium	antarcticum	Flavobacterium antarcticum	1	0.0002	0.0001	0.0001	0.0002	0.0003	0.0004	0.0001	0.0001	0.0008	0.0003	0.0003	0.0002	0.0001	0.0002	0.0001	0.0002	0	0.0002	0.0001
Flavobacterium	aquariorum	Flavobacterium aquariorum	1	0.0002	0.0001	0.0001	0.0002	0.0005	0.0007	0.0002	0.0002	0.0024	0.0006	0.0004	0.0002	0.0001	0.0003	0.0001	0.0002	0.0001	0.0002	0.0001
Flavobacterium	aquatile	Flavobacterium aquatile	1	0.0002	0.0001	0.0001	0.0002	0.0004	0.0005	0.0002	0.0002	0.0015	0.0004	0.0003	0.0002	0.0001	0.0003	0.0001	0.0002	0.0001	0.0002	0.0001
Flavobacterium	aquicola	Flavobacterium aquicola	1	0.0002	0.0001	0.0001	0.0002	0.0005	0.0007	0.0002	0.0002	0.0021	0.0005	0.0004	0.0002	0.0001	0.0003	0.0001	0.0002	0.0001	0.0002	0.0001
Flavobacterium	aquidurense	Flavobacterium aquidurense	1	0.0002	0.0001	0.0001	0.0002	0.0005	0.0005	0.0002	0.0002	0.0014	0.0005	0.0004	0.0002	0.0001	0.0003	0.0001	0.0002	0.0001	0.0002	0.0001
Flavobacterium	araucananum	Flavobacterium araucananum	1	0.0002	0.0001	0.0001	0.0002	0.0004	0.0005	0.0002	0.0002	0.0014	0.0005	0.0004	0.0002	0.0001	0.0003	0.0001	0.0002	0.0001	0.0002	0.0001
Flavobacterium	beibuense	Flavobacterium beibuense	2	0.0002	0.0001	0.0001	0.0002	0.0003	0.0003	0.0002	0.0001	0.0005	0.0003	0.0002	0.0001	0.0001	0.0002	0.0001	0.0002	0.0001	0.0002	0.0001
Flavobacterium	branchiophilum	Flavobacterium branchiophilum	3	0.0002	0.0001	0.0001	0.0002	0.0004	0.0004	0.0002	0.0002	0.0008	0.0004	0.0003	0.0002	0.0001	0.0003	0.0001	0.0002	0.0001	0.0002	0.0001
Flavobacterium	caeni	Flavobacterium caeni	1	0.0002	0.0001	0.0001	0.0002	0.0002	0.0002	0.0002	0.0001	0.0004	0.0003	0.0002	0.0001	0.0001	0.0002	0.0001	0.0002	0.0001	0.0002	0.0001
Flavobacterium	caseinilyticum	Flavobacterium caseinilyticum	1	0.0002	0.0002	0.0002	0.0003	0.0006	0.0008	0.0002	0.0002	0.0031	0.0006	0.0006	0.0003	0.0001	0.0003	0.0001	0.0002	0.0001	0.0002	0.0001
Flavobacterium	cauense	Flavobacterium cauense	1	0.0002	0.0001	0.0001	0.0003	0.0003	0.0003	0.0002	0.0001	0.0007	0.0004	0.0003	0.0002	0.0001	0.0003	0.0001	0.0002	0.0001	0.0002	0.0001
Flavobacterium	chilense	Flavobacterium chilense	1	0.0002	0.0001	0.0001	0.0002	0.0005	0.0005	0.0002	0.0002	0.0014	0.0005	0.0004	0.0002	0.0001	0.0003	0.0001	0.0002	0.0001	0.0002	0.0001
Flavobacterium	chungangense	Flavobacterium chungangense	1	0.0002	0.0001	0.0001	0.0002	0.0004	0.0005	0.0002	0.0002	0.0013	0.0005	0.0003	0.0002	0.0001	0.0003	0.0001	0.0002	0.0001	0.0002	0.0001
Flavobacterium	circumlabens	Flavobacterium circumlabens	1	0.0002	0.0001	0.0001	0.0002	0.0004	0.0005	0.0002	0.0002	0.0013	0.0005	0.0003	0.0002	0.0001	0.0003	0.0001	0.0002	0.0001	0.0002	0.0001
Flavobacterium	collinsii	Flavobacterium collinsii	1	0.0002	0.0001	0.0001	0.0002	0.0004	0.0005	0.0002	0.0002	0.0013	0.0005	0.0004	0.0002	0.0001	0.0003	0.0001	0.0002	0.0001	0.0002	0.0001
Flavobacterium	columnare	Flavobacterium columnare	5	0.0002	0.0001	0.0001	0.0003	0.0004	0.0004	0.0002	0.0002	0.0008	0.0004	0.0003	0.0002	0.0002	0.0003	0.0001	0.0002	0.0001	0.0002	0.0001
Flavobacterium	commune	Flavobacterium commune	1	0.0002	0.0001	0.0001	0.0002	0.0004	0.0005	0.0002	0.0002	0.0013	0.0005	0.0003	0.0002	0.0001	0.0003	0.0001	0.0002	0.0001	0.0002	0.0001
Flavobacterium	crassostreae	Flavobacterium crassostreae	1	0.0002	0.0001	0.0001	0.0002	0.0004	0.0004	0.0002	0.0002	0.0011	0.0004	0.0003	0.0002	0.0001	0.0003	0.0001	0.0002	0.0001	0.0002	0.0001
Flavobacterium	croceum	Flavobacterium croceum	1	0.0002	0.0001	0.0001	0.0002	0.0003	0.0003	0.0002	0.0001	0.0007	0.0004	0.0003	0.0002	0.0001	0.0003	0.0001	0.0002	0.0001	0.0002	0.0001
Flavobacterium	crocinum	Flavobacterium crocinum	1	0.0002	0.0001	0.0001	0.0002	0.0004	0.0005	0.0002	0.0002	0.0013	0.0005	0.0004	0.0002	0.0001	0.0003	0.0001	0.0002	0.0001	0.0002	0.0001
Flavobacterium	cupreum	Flavobacterium cupreum	1	0.0002	0.0001	0.0001	0.0002	0.0004	0.0005	0.0002	0.0002	0.0013	0.0005	0.0003	0.0002	0.0001	0.0003	0.0001	0.0002	0.0001	0.0002	0.0001
Flavobacterium	cutihirudinis	Flavobacterium cutihirudinis	1	0.0002	0.0001	0.0001	0.0002	0.0004	0.0005	0.0002	0.0002	0.0013	0.0005	0.0004	0.0002	0.0001	0.0003	0.0001	0.0002	0.0001	0.0002	0.0001
Flavobacterium	daejeonense	Flavobacterium daejeonense	2	0.0002	0.0001	0.0001	0.0002	0.0005	0.0005	0.0002	0.0002	0.0013	0.0005	0.0003	0.0002	0.0001	0.0003	0.0001	0.0002	0.0001	0.0002	0.0001
Flavobacterium	daemonense	Flavobacterium daemonense	1	0.0002	0.0001	0.0001	0.0002	0.0004	0.0005	0.0002	0.0002	0.0013	0.0005	0.0004	0.0002	0.0001	0.0003	0.0001	0.0002	0.0001	0.0002	0.0001
Flavobacterium	dankookense	Flavobacterium dankookense	1	0.0002	0.0001	0.0001	0.0002	0.0004	0.0004	0.0002	0.0002	0.0009	0.0004	0.0003	0.0002	0.0001	0.0003	0.0001	0.0002	0.0001	0.0002	0.0001
Flavobacterium	defluvii	Flavobacterium defluvii	1	0.0002	0.0001	0.0001	0.0002	0.0004	0.0004	0.0002	0.0002	0.0012	0.0005	0.0003	0.0002	0.0001	0.0003	0.0001	0.0002	0.0001	0.0002	0.0001
Flavobacterium	degerlachei	Flavobacterium degerlachei	1	0.0002	0.0001	0.0001	0.0002	0.0004	0.0005	0.0002	0.0002	0.0013	0.0004	0.0004	0.0002	0.0001	0.0003	0.0001	0.0002	0.0001	0.0002	0.0001
Flavobacterium	endophyticum	Flavobacterium endophyticum	1	0.0002	0.0001	0.0001	0.0002	0.0003	0.0003	0.0002	0.0001	0.0007	0.0003	0.0003	0.0001	0.0001	0.0002	0.0001	0.0002	0.0001	0.0002	0.0001
Flavobacterium	enshiense	Flavobacterium enshiense	1	0.0002	0.0001	0.0001	0.0002	0.0003	0.0003	0.0002	0.0001	0.0006	0.0003	0.0002	0.0001	0.0001	0.0002	0.0001	0.0002	0.0001	0.0002	0.0001
Flavobacterium	faecale	Flavobacterium faecale	1	0.0002	0.0001	0.0001	0.0002	0.0004	0.0004	0.0002	0.0002	0.0012	0.0004	0.0003	0.0002	0.0001	0.0002	0.0001	0.0002	0	0.0002	0.0001
Flavobacterium	flevense	Flavobacterium flevense	1	0.0002	0.0001	0.0001	0.0002	0.0004	0.0005	0.0002	0.0002	0.0013	0.0005	0.0003	0.0002	0.0001	0.0003	0.0001	0.0002	0.0001	0.0002	0.0001
Flavobacterium	fluviatile	Flavobacterium fluviatile	1	0.0002	0.0001	0.0001	0.0002	0.0004	0.0004	0.0002	0.0002	0.0012	0.0004	0.0003	0.0002	0.0001	0.0003	0.0001	0.0002	0.0001	0.0002	0.0001
Flavobacterium	fluvii	Flavobacterium fluvii	1	0.0002	0.0001	0.0001	0.0002	0.0006	0.0007	0.0002	0.0002	0.0022	0.0006	0.0003	0.0002	0.0001	0.0003	0.0001	0.0002	0.0001	0.0002	0.0001
Flavobacterium	fontis	Flavobacterium fontis	1	0.0002	0.0001	0.0001	0.0002	0.0002	0.0002	0.0002	0.0001	0.0005	0.0003	0.0002	0.0001	0.0001	0.0002	0.0001	0.0002	0.0001	0.0002	0.0001
Flavobacterium	frigoris	Flavobacterium frigoris	2	0.0002	0.0001	0.0001	0.0002	0.0005	0.0006	0.0002	0.0002	0.0017	0.0005	0.0004	0.0002	0.0001	0.0003	0.0001	0.0002	0.0001	0.0002	0.0001
Flavobacterium	fryxellicola	Flavobacterium fryxellicola	1	0.0002	0.0001	0.0001	0.0002	0.0005	0.0005	0.0002	0.0002	0.0017	0.0004	0.0004	0.0002	0.0001	0.0003	0.0001	0.0002	0.0001	0.0002	0.0001
Flavobacterium	gelidilacus	Flavobacterium gelidilacus	1	0.0002	0.0001	0.0001	0.0002	0.0003	0.0004	0.0002	0.0001	0.0008	0.0003	0.0003	0.0002	0.0001	0.0002	0.0001	0.0002	0.0001	0.0002	0.0001
Flavobacterium	gillisiae	Flavobacterium gillisiae	1	0.0002	0.0001	0.0001	0.0002	0.0004	0.0005	0.0002	0.0002	0.0013	0.0004	0.0004	0.0002	0.0001	0.0003	0.0001	0.0002	0.0001	0.0002	0.0001
Flavobacterium	gilvum	Flavobacterium gilvum	1	0.0002	0.0001	0.0001	0.0002	0.0005	0.0005	0.0002	0.0002	0.0015	0.0005	0.0003	0.0002	0.0001	0.0003	0.0001	0.0002	0.0001	0.0002	0.0001
Flavobacterium	ginsenosidimutans	Flavobacterium ginsenosidimutans	1	0.0002	0.0001	0.0001	0.0002	0.0004	0.0004	0.0002	0.0002	0.0012	0.0004	0.0003	0.0002	0.0001	0.0003	0.0001	0.0002	0	0.0002	0.0001
Flavobacterium	glaciei	Flavobacterium glaciei	1	0.0002	0.0001	0.0002	0.0002	0.0005	0.0008	0.0002	0.0002	0.0032	0.0005	0.0005	0.0003	0.0001	0.0003	0.0001	0.0002	0.0001	0.0002	0.0001
Flavobacterium	glycines	Flavobacterium glycines	1	0.0002	0.0001	0.0001	0.0002	0.0004	0.0004	0.0002	0.0002	0.0012	0.0005	0.0003	0.0002	0.0001	0.0003	0.0001	0.0002	0.0001	0.0002	0.0001
Flavobacterium	granuli	Flavobacterium granuli	1	0.0002	0.0001	0.0001	0.0002	0.0005	0.0006	0.0002	0.0002	0.0018	0.0005	0.0004	0.0002	0.0001	0.0003	0.0001	0.0002	0.0001	0.0002	0.0001
Flavobacterium	haoranii	Flavobacterium haoranii	1	0.0002	0.0001	0.0001	0.0003	0.0004	0.0004	0.0002	0.0002	0.0008	0.0004	0.0003	0.0001	0.0001	0.0003	0.0001	0.0002	0.0001	0.0002	0.0001
Flavobacterium	hercynium	Flavobacterium hercynium	1	0.0002	0.0001	0.0001	0.0002	0.0004	0.0005	0.0002	0.0002	0.0013	0.0005	0.0003	0.0002	0.0001	0.0003	0.0001	0.0002	0.0001	0.0002	0.0001
Flavobacterium	hibernum	Flavobacterium hibernum	1	0.0002	0.0001	0.0001	0.0002	0.0005	0.0005	0.0002	0.0002	0.0016	0.0005	0.0004	0.0003	0.0001	0.0003	0.0001	0.0002	0.0001	0.0002	0.0001
Flavobacterium	hiemivividum	Flavobacterium hiemivividum	1	0.0002	0.0001	0.0001	0.0002	0.0004	0.0005	0.0002	0.0002	0.0014	0.0005	0.0004	0.0002	0.0001	0.0003	0.0001	0.0002	0.0001	0.0003	0.0001
Flavobacterium	humi	Flavobacterium humi	1	0.0002	0.0001	0.0001	0.0002	0.0003	0.0003	0.0002	0.0001	0.0007	0.0003	0.0002	0.0001	0.0001	0.0002	0.0001	0.0002	0.0001	0.0002	0.0001
Flavobacterium	hydatis	Flavobacterium hydatis	1	0.0002	0.0001	0.0001	0.0002	0.0005	0.0005	0.0002	0.0002	0.0014	0.0005	0.0004	0.0002	0.0001	0.0003	0.0001	0.0002	0.0001	0.0002	0.0001
Flavobacterium	indicum	Flavobacterium indicum	1	0.0002	0.0001	0.0001	0.0002	0.0003	0.0003	0.0002	0.0001	0.0007	0.0004	0.0002	0.0001	0.0001	0.0003	0.0001	0.0002	0.0001	0.0002	0.0001
Flavobacterium	jejuense	Flavobacterium jejuense	1	0.0002	0.0001	0.0001	0.0002	0.0003	0.0003	0.0002	0.0001	0.0007	0.0004	0.0003	0.0001	0.0001	0.0003	0.0001	0.0002	0.0001	0.0002	0.0001
Flavobacterium	kingsejongi	Flavobacterium kingsejongi	1	0.0002	0.0001	0.0001	0.0002	0.0003	0.0003	0.0002	0.0001	0.0007	0.0004	0.0003	0.0002	0.0001	0.0002	0.0001	0.0002	0.0001	0.0002	0.0001
Flavobacterium	lacus	Flavobacterium lacus	1	0.0002	0.0001	0.0001	0.0002	0.0003	0.0003	0.0002	0.0001	0.0007	0.0003	0.0002	0.0001	0.0001	0.0002	0.0001	0.0002	0.0001	0.0002	0.0001
Flavobacterium	limi	Flavobacterium limi	1	0.0002	0.0001	0.0001	0.0002	0.0004	0.0004	0.0002	0.0002	0.0012	0.0005	0.0003	0.0002	0.0001	0.0003	0.0001	0.0002	0.0001	0.0002	0.0001
Flavobacterium	limnosediminis	Flavobacterium limnosediminis	1	0.0002	0.0001	0.0001	0.0002	0.0003	0.0003	0.0002	0.0001	0.0007	0.0004	0.0003	0.0001	0.0001	0.0003	0.0001	0.0002	0.0001	0.0002	0.0001
Flavobacterium	macacae	Flavobacterium macacae	1	0.0002	0.0001	0.0001	0.0002	0.0003	0.0004	0.0002	0.0002	0.0009	0.0004	0.0003	0.0002	0.0001	0.0003	0.0001	0.0002	0.0001	0.0002	0.0001
Flavobacterium	microcysteis	Flavobacterium microcysteis	1	0.0002	0.0001	0.0001	0.0002	0.0003	0.0003	0.0002	0.0001	0.0007	0.0003	0.0003	0.0001	0.0001	0.0002	0.0001	0.0002	0.0001	0.0002	0.0001
Flavobacterium	micromati	Flavobacterium micromati	1	0.0002	0.0001	0.0001	0.0002	0.0004	0.0004	0.0002	0.0002	0.0012	0.0004	0.0004	0.0002	0.0001	0.0003	0.0001	0.0002	0	0.0002	0.0001
Flavobacterium	nackdongense	Flavobacterium nackdongense	1	0.0002	0.0001	0.0001	0.0002	0.0005	0.0005	0.0002	0.0002	0.0015	0.0005	0.0003	0.0002	0.0001	0.0003	0.0001	0.0002	0.0001	0.0002	0.0001
Flavobacterium	nitrogenifigens	Flavobacterium nitrogenifigens	1	0.0002	0.0001	0.0001	0.0002	0.0004	0.0004	0.0002	0.0002	0.0012	0.0005	0.0003	0.0002	0.0001	0.0003	0.0001	0.0002	0.0001	0.0002	0.0001
Flavobacterium	noncentrifugens	Flavobacterium noncentrifugens	1	0.0002	0.0001	0.0001	0.0002	0.0003	0.0003	0.0002	0.0001	0.0006	0.0003	0.0002	0.0001	0.0001	0.0002	0.0001	0.0002	0.0001	0.0002	0.0001
Flavobacterium	omnivorum	Flavobacterium omnivorum	1	0.0002	0.0001	0.0002	0.0002	0.0005	0.0006	0.0002	0.0002	0.0021	0.0004	0.0004	0.0002	0.0001	0.0002	0.0001	0.0002	0	0.0002	0.0001
Flavobacterium	oncorhynchi	Flavobacterium oncorhynchi	1	0.0002	0.0001	0.0001	0.0002	0.0005	0.0005	0.0002	0.0002	0.0019	0.0005	0.0006	0.0003	0.0001	0.0003	0.0001	0.0002	0.0001	0.0002	0.0001
Flavobacterium	pectinovorum	Flavobacterium pectinovorum	2	0.0002	0.0001	0.0001	0.0002	0.0005	0.0006	0.0002	0.0002	0.0017	0.0006	0.0004	0.0002	0.0001	0.0003	0.0001	0.0002	0.0001	0.0002	0.0001
Flavobacterium	piscis	Flavobacterium piscis	1	0.0002	0.0001	0.0001	0.0002	0.0005	0.0005	0.0002	0.0002	0.0014	0.0005	0.0004	0.0002	0.0001	0.0003	0.0001	0.0002	0.0001	0.0002	0.0001
Flavobacterium	zhairuonensis	Flavobacterium zhairuonensis	1	0.0002	0.0001	0.0001	0.0002	0.0004	0.0004	0.0002	0.0002	0.0012	0.0005	0.0003	0.0002	0.0001	0.0003	0.0001	0.0002	0.0001	0.0002	0.0001
Flavobacterium	plurextorum	Flavobacterium plurextorum	1	0.0002	0.0001	0.0001	0.0002	0.0005	0.0006	0.0002	0.0002	0.0022	0.0006	0.0007	0.0003	0.0001	0.0003	0.0001	0.0002	0.0001	0.0002	0.0001
Flavobacterium	psychrophilum	Flavobacterium psychrophilum	1	0.0002	0.0001	0.0001	0.0002	0.0004	0.0004	0.0002	0.0002	0.001	0.0004	0.0003	0.0002	0.0001	0.0003	0.0001	0.0002	0.0001	0.0002	0.0001
Flavobacterium	reichenbachii	Flavobacterium reichenbachii	1	0.0002	0.0001	0.0001	0.0002	0.0004	0.0005	0.0002	0.0002	0.0013	0.0005	0.0004	0.0002	0.0001	0.0003	0.0001	0.0002	0.0001	0.0002	0.0001
Flavobacterium	resistens	Flavobacterium resistens	1	0.0002	0.0001	0.0001	0.0002	0.0004	0.0005	0.0002	0.0002	0.0013	0.0005	0.0004	0.0002	0.0001	0.0003	0.0001	0.0002	0.0001	0.0002	0.0001
Flavobacterium	rivuli	Flavobacterium rivuli	1	0.0002	0.0001	0.0001	0.0002	0.0002	0.0002	0.0002	0.0001	0.0005	0.0003	0.0002	0.0001	0.0001	0.0002	0.0001	0.0002	0.0001	0.0002	0.0001
Flavobacterium	saccharophilum	Flavobacterium saccharophilum	1	0.0002	0.0001	0.0001	0.0002	0.0005	0.0005	0.0002	0.0002	0.0014	0.0005	0.0004	0.0002	0.0001	0.0003	0.0001	0.0002	0.0001	0.0002	0.0001
Flavobacterium	saliperosum	Flavobacterium saliperosum	1	0.0002	0.0001	0.0001	0.0002	0.0003	0.0003	0.0002	0.0001	0.0007	0.0003	0.0003	0.0001	0.0001	0.0003	0.0001	0.0002	0.0001	0.0002	0.0001
Flavobacterium	sandaracinum	Flavobacterium sandaracinum	1	0.0002	0.0001	0.0002	0.0002	0.0006	0.0007	0.0002	0.0002	0.0027	0.0005	0.0005	0.0003	0.0001	0.0003	0.0001	0.0002	0.0001	0.0002	0.0001
Flavobacterium	sangjuense	Flavobacterium sangjuense	1	0.0002	0.0001	0.0001	0.0002	0.0003	0.0003	0.0002	0.0001	0.0008	0.0004	0.0003	0.0001	0.0001	0.0002	0.0001	0.0002	0.0001	0.0002	0.0001
Flavobacterium	sediminis	Flavobacterium sediminis	1	0.0002	0.0001	0.0001	0.0003	0.0003	0.0003	0.0002	0.0001	0.0006	0.0003	0.0003	0.0001	0.0002	0.0003	0.0001	0.0002	0.0001	0.0002	0.0001
Flavobacterium	segetis	Flavobacterium segetis	1	0.0002	0.0001	0.0001	0.0002	0.0004	0.0004	0.0002	0.0002	0.0012	0.0004	0.0004	0.0002	0.0001	0.0002	0.0001	0.0002	0	0.0002	0.0001
Flavobacterium	seoulense	Flavobacterium seoulense	1	0.0002	0.0001	0.0001	0.0002	0.0004	0.0005	0.0002	0.0002	0.0012	0.0005	0.0003	0.0002	0.0001	0.0003	0.0001	0.0002	0.0001	0.0002	0.0001
Flavobacterium	sharifuzzamanii	Flavobacterium sharifuzzamanii	1	0.0002	0.0001	0.0001	0.0002	0.0004	0.0004	0.0002	0.0002	0.0012	0.0005	0.0003	0.0002	0.0001	0.0003	0.0001	0.0002	0.0001	0.0002	0.0001
Flavobacterium	silvisoli	Flavobacterium silvisoli	1	0.0002	0.0001	0.0001	0.0002	0.0003	0.0003	0.0002	0.0001	0.0007	0.0003	0.0002	0.0001	0.0001	0.0002	0.0001	0.0002	0.0001	0.0002	0.0001
Flavobacterium	soli	Flavobacterium soli	1	0.0002	0.0001	0.0001	0.0002	0.0004	0.0004	0.0002	0.0002	0.0011	0.0004	0.0003	0.0002	0.0001	0.0003	0.0001	0.0002	0.0001	0.0002	0.0001
Flavobacterium	spartansii	Flavobacterium spartansii	1	0.0002	0.0001	0.0001	0.0002	0.0004	0.0005	0.0002	0.0002	0.0013	0.0005	0.0003	0.0002	0.0001	0.0003	0.0001	0.0002	0.0001	0.0002	0.0001
Flavobacterium	suncheonense	Flavobacterium suncheonense	1	0.0002	0.0001	0.0001	0.0002	0.0003	0.0003	0.0002	0.0001	0.0006	0.0003	0.0002	0.0001	0.0001	0.0002	0.0001	0.0002	0.0001	0.0002	0.0001
Flavobacterium	swingsii	Flavobacterium swingsii	1	0.0002	0.0001	0.0001	0.0002	0.0004	0.0004	0.0002	0.0001	0.001	0.0004	0.0003	0.0002	0.0001	0.0002	0.0001	0.0002	0.0001	0.0002	0.0001
Flavobacterium	tangerina	Flavobacterium tangerina	1	0.0002	0.0001	0.0001	0.0002	0.0003	0.0003	0.0002	0.0001	0.0006	0.0004	0.0002	0.0001	0.0001	0.0002	0.0001	0.0002	0.0001	0.0002	0.0001
Flavobacterium	tegetincola	Flavobacterium tegetincola	1	0.0002	0.0001	0.0001	0.0002	0.0003	0.0004	0.0002	0.0001	0.0009	0.0004	0.0004	0.0002	0.0001	0.0002	0.0001	0.0002	0.0001	0.0002	0.0001
Flavobacterium	terrae	Flavobacterium terrae	1	0.0002	0.0001	0.0001	0.0002	0.0003	0.0003	0.0002	0.0001	0.0007	0.0004	0.0003	0.0001	0.0001	0.0003	0.0001	0.0002	0.0001	0.0002	0.0001
Flavobacterium	terrigena	Flavobacterium terrigena	1	0.0002	0.0001	0.0001	0.0002	0.0005	0.0011	0.0002	0.0002	0.0036	0.0005	0.0003	0.0002	0.0001	0.0003	0.0001	0.0002	0.0001	0.0002	0.0001
Flavobacterium	tiangeerense	Flavobacterium tiangeerense	1	0.0002	0.0001	0.0001	0.0002	0.0004	0.0005	0.0002	0.0002	0.0016	0.0005	0.0003	0.0002	0.0001	0.0003	0.0001	0.0002	0	0.0002	0.0001
Flavobacterium	tistrianum	Flavobacterium tistrianum	1	0.0002	0.0001	0.0001	0.0002	0.0004	0.0004	0.0002	0.0002	0.0012	0.0005	0.0003	0.0002	0.0001	0.0003	0.0001	0.0002	0.0001	0.0002	0.0001
Flavobacterium	tructae	Flavobacterium tructae	1	0.0002	0.0001	0.0001	0.0002	0.0004	0.0005	0.0002	0.0002	0.0013	0.0005	0.0003	0.0002	0.0001	0.0003	0.0001	0.0002	0.0001	0.0002	0.0001
Flavobacterium	urocaniciphilum	Flavobacterium urocaniciphilum	1	0.0002	0.0001	0.0001	0.0002	0.0004	0.0005	0.0002	0.0001	0.0014	0.0004	0.0003	0.0001	0.0001	0.0003	0.0001	0.0002	0.0001	0.0002	0.0001
Flavobacterium	urumqiense	Flavobacterium urumqiense	1	0.0002	0.0001	0.0001	0.0002	0.0005	0.0005	0.0002	0.0002	0.0018	0.0005	0.0004	0.0002	0.0001	0.0003	0.0001	0.0002	0.0001	0.0002	0.0001
Flavobacterium	viscosus	Flavobacterium viscosus	1	0.0002	0.0001	0.0001	0.0003	0.0003	0.0003	0.0002	0.0002	0.0006	0.0004	0.0003	0.0002	0.0002	0.0003	0.0001	0.0002	0.0001	0.0003	0.0001
Flavobacterium	weaverense	Flavobacterium weaverense	1	0.0002	0.0001	0.0001	0.0002	0.0004	0.0005	0.0002	0.0002	0.0014	0.0004	0.0004	0.0002	0.0001	0.0003	0.0001	0.0002	0	0.0002	0.0001
Flavobacterium	xanthum	Flavobacterium xanthum	1	0.0002	0.0001	0.0002	0.0002	0.0005	0.0006	0.0002	0.0002	0.002	0.0005	0.0005	0.0002	0.0001	0.0003	0.0001	0.0002	0.0001	0.0002	0.0001
Flavobacterium	xinjiangense	Flavobacterium xinjiangense	1	0.0002	0.0001	0.0002	0.0002	0.0005	0.0006	0.0002	0.0002	0.002	0.0005	0.0004	0.0002	0.0001	0.0003	0.0001	0.0002	0	0.0002	0.0001
Flavobacterium	xueshanense	Flavobacterium xueshanense	1	0.0002	0.0001	0.0002	0.0002	0.0005	0.0006	0.0002	0.0002	0.0025	0.0004	0.0005	0.0002	0.0001	0.0002	0.0001	0.0002	0	0.0001	0.0001
Flavobacterium	album	Flavobacterium album	1	0.00015	0.0001	0.0001	0.0002	0.0002	0.0002	0.0001	0.0001	0.0005	0.0003	0.0002	0.0001	0.0001	0.0002	0.0001	0.0002	0.0001	0.0002	0.0001
Flavobacterium	aurantiibacter	Flavobacterium aurantiibacter	1	0.00015	0.0001	0.0001	0.0002	0.0002	0.0002	0.0001	0.0001	0.0004	0.0003	0.0002	0.0001	0.0001	0.0002	0.0001	0.0002	0.0001	0.0002	0.0001
Flavobacterium	cyanobacteriorum	Flavobacterium cyanobacteriorum	1	0.00015	0.0001	0.0001	0.0002	0.0002	0.0002	0.0001	0.0001	0.0004	0.0003	0.0002	0.0001	0.0001	0.0002	0.0001	0.0002	0.0001	0.0002	0.0001
Flavobacterium	lindanitolerans	Flavobacterium lindanitolerans	1	0.00015	0.0001	0.0001	0.0002	0.0003	0.0003	0.0001	0.0001	0.0006	0.0003	0.0002	0.0001	0.0001	0.0002	0.0001	0.0002	0.0001	0.0002	0.0001
Flavobacterium	magnum	Flavobacterium magnum	1	0.00015	0.0001	0.0001	0.0002	0.0002	0.0002	0.0001	0.0001	0.0005	0.0003	0.0002	0.0001	0.0001	0.0002	0.0001	0.0002	0.0001	0.0002	0.0001
Flavobacterium	marinum	Flavobacterium marinum	1	0.00015	0.0001	0.0001	0.0002	0.0002	0.0002	0.0001	0.0001	0.0004	0.0003	0.0002	0.0001	0.0001	0.0002	0.0001	0.0002	0.0001	0.0002	0.0001
Flavobacterium	pallidum	Flavobacterium pallidum	1	0.00015	0.0001	0.0001	0.0002	0.0002	0.0003	0.0001	0.0001	0.0005	0.0003	0.0002	0.0001	0.0001	0.0002	0.0001	0.0002	0.0001	0.0002	0.0001
Flavobacterium	rakeshii	Flavobacterium rakeshii	1	0.00015	0.0001	0.0001	0.0002	0.0002	0.0002	0.0001	0.0001	0.0005	0.0003	0.0002	0.0001	0.0001	0.0002	0.0001	0.0002	0.0001	0.0002	0.0001
Flavobacterium	subsaxonicum	Flavobacterium subsaxonicum	1	0.00015	0.0001	0.0001	0.0002	0.0002	0.0002	0.0001	0.0001	0.0005	0.0003	0.0002	0.0001	0.0001	0.0002	0.0001	0.0002	0.0001	0.0002	0.0001
Flavobacterium	denitrificans	Flavobacterium denitrificans	1	0.0001	0.0001	0.0001	0.0001	0.0003	0.0003	0.0001	0.0001	0.0011	0.0003	0.0002	0.0001	0.0001	0.0002	0.0001	0.0001	0	0.0001	0
Flavobacterium	filum	Flavobacterium filum	1	0.0001	0.0001	0.0001	0.0001	0.0002	0.0002	0.0001	0.0001	0.0005	0.0002	0.0001	0.0001	0.0001	0.0001	0.0001	0.0001	0	0.0001	0.0001
Flavobacterium	frigidarium	Flavobacterium frigidarium	1	0.0001	0	0.0001	0.0001	0.0002	0.0003	0.0001	0.0001	0.0009	0.0002	0.0002	0.0001	0	0.0001	0	0	0	0.0001	0
Flavobacterium	phragmitis	Flavobacterium phragmitis	1	0.0001	0	0.0001	0.0001	0.0002	0.0003	0.0001	0.0001	0.0009	0.0002	0.0002	0.0001	0	0.0001	0	0	0	0	0
Flavobacterium	psychrolimnae	Flavobacterium psychrolimnae	1	0.0001	0.0001	0.0002	0	0.0004	0.0006	0	0.0001	0.0032	0.0003	0.0004	0.0002	0	0.0001	0	0	0	0	0
Flavobacterium	ummariense	Flavobacterium ummariense	1	0.0001	0.0001	0	0.0001	0.0001	0.0001	0.0001	0.0001	0.0004	0.0002	0.0001	0.0001	0.0001	0.0001	0.0001	0.0001	0	0.0001	0.0001
Flavobacterium	arcticum	Flavobacterium arcticum	1	0	0	0	0	0	0	0	0	0.0001	0	0	0	0	0	0	0	0	0	0
Flavobacterium	foetidum	Flavobacterium foetidum	1	0	0	0	0	0.0002	0.0002	0	0	0.0006	0.0002	0.0001	0.0001	0	0.0001	0	0	0	0	0
Prevotella	copri	Prevotella copri	12	0.0014	0.0014	0.0014	0.0112	0.0014	0.0009	0.0005	0.0011	0.0034	0.0036	0.0066	0.0019	0.0014	0.0016	0.0005	0.0003	0.0002	0.0011	0.0009
Prevotella	stercorea	Prevotella stercorea	2	0.0005	0.001	0.0004	0.0027	0.0004	0.0003	0.0002	0.0003	0.0006	0.0007	0.0014	0.0007	0.0005	0.0004	0.0002	0.0003	0.0005	0.0007	0.0008
Prevotella	lascolaii	Prevotella lascolaii	1	0.00045	0.001	0.0003	0.0022	0.0003	0.0002	0.0002	0.0002	0.0005	0.0006	0.0011	0.0006	0.0005	0.0004	0.0002	0.0003	0.0004	0.0007	0.0007
Prevotella	marseillensis	Prevotella marseillensis	1	0.0004	0.0009	0.0003	0.0019	0.0003	0.0002	0.0002	0.0002	0.0004	0.0005	0.001	0.0006	0.0004	0.0004	0.0002	0.0003	0.0003	0.0006	0.0006
Prevotella	bivia	Prevotella bivia	5	0.00035	0.0008	0.0003	0.0017	0.0003	0.0002	0.0002	0.0002	0.0004	0.0004	0.0009	0.0005	0.0004	0.0003	0.0002	0.0003	0.0003	0.0006	0.0006
Prevotella	timonensis	Prevotella timonensis	5	0.00035	0.0007	0.0002	0.0014	0.0002	0.0002	0.0002	0.0002	0.0004	0.0005	0.0007	0.0004	0.0004	0.0003	0.0002	0.0002	0.0003	0.0005	0.0005
Prevotella	amnii	Prevotella amnii	4	0.0003	0.0007	0.0002	0.0014	0.0002	0.0002	0.0002	0.0002	0.0003	0.0004	0.0007	0.0004	0.0003	0.0003	0.0001	0.0002	0.0003	0.0005	0.0005
Prevotella	buccalis	Prevotella buccalis	4	0.0003	0.0008	0.0003	0.0017	0.0002	0.0002	0.0002	0.0002	0.0003	0.0004	0.0008	0.0005	0.0004	0.0003	0.0002	0.0003	0.0003	0.0005	0.0006
Prevotella	disiens	Prevotella disiens	4	0.0003	0.0007	0.0002	0.0015	0.0002	0.0002	0.0002	0.0002	0.0003	0.0004	0.0008	0.0005	0.0004	0.0003	0.0001	0.0002	0.0003	0.0005	0.0005
Prevotella	ihumii	Prevotella ihumii	1	0.0003	0.0006	0.0002	0.0013	0.0002	0.0002	0.0001	0.0002	0.0003	0.0004	0.0007	0.0004	0.0003	0.0003	0.0001	0.0002	0.0003	0.0004	0.0005
Prevotella	intermedia	Prevotella intermedia	24	0.0003	0.0008	0.0003	0.0017	0.0003	0.0002	0.0002	0.0002	0.0003	0.0004	0.0009	0.0005	0.0004	0.0003	0.0002	0.0003	0.0003	0.0005	0.0006
Prevotella	melaninogenica	Prevotella melaninogenica	4	0.0003	0.0006	0.0002	0.0013	0.0002	0.0002	0.0002	0.0002	0.0003	0.0004	0.0007	0.0004	0.0003	0.0003	0.0001	0.0002	0.0003	0.0004	0.0005
Prevotella	oris	Prevotella oris	3	0.0003	0.0006	0.0002	0.0012	0.0002	0.0001	0.0001	0.0001	0.0003	0.0003	0.0006	0.0004	0.0003	0.0002	0.0001	0.0002	0.0003	0.0004	0.0004
Prevotella	rara	Prevotella rara	1	0.0003	0.0008	0.0003	0.0015	0.0002	0.0001	0.0001	0.0002	0.0003	0.0004	0.0008	0.0005	0.0004	0.0003	0.0001	0.0002	0.0002	0.0005	0.0005
Prevotella	corporis	Prevotella corporis	2	0.00025	0.0007	0.0002	0.0014	0.0002	0.0001	0.0001	0.0001	0.0002	0.0003	0.0007	0.0004	0.0003	0.0002	0.0001	0.0002	0.0003	0.0004	0.0005
Prevotella	baroniae	Prevotella baroniae	2	0.0002	0.0006	0.0002	0.0011	0.0001	0.0001	0.0001	0.0001	0.0002	0.0003	0.0005	0.0003	0.0002	0.0002	0.0001	0.0002	0.0002	0.0003	0.0004
Prevotella	colorans	Prevotella colorans	1	0.0002	0.0006	0.0002	0.0012	0.0002	0.0001	0.0001	0.0001	0.0002	0.0003	0.0006	0.0003	0.0003	0.0002	0.0001	0.0002	0.0002	0.0004	0.0004
Prevotella	denticola	Prevotella denticola	5	0.0002	0.0003	0.0001	0.0007	0.0001	0.0001	0.0001	0.0001	0.0002	0.0002	0.0004	0.0002	0.0002	0.0002	0.0001	0.0001	0.0001	0.0002	0.0002
Prevotella	koreensis	Prevotella koreensis	1	0.0002	0.0003	0.0001	0.0007	0.0001	0.0001	0.0001	0.0001	0.0002	0.0002	0.0004	0.0002	0.0002	0.0002	0.0001	0.0001	0.0001	0.0002	0.0003
Prevotella	marshii	Prevotella marshii	1	0.0002	0.0003	0.0001	0.0006	0.0001	0.0001	0.0001	0.0001	0.0002	0.0002	0.0003	0.0002	0.0002	0.0002	0.0001	0.0001	0.0001	0.0002	0.0002
Prevotella	paludivivens	Prevotella paludivivens	1	0.0002	0.0001	0.0001	0.0005	0.0002	0.0001	0.0002	0.0001	0.0003	0.0005	0.0007	0.0006	0.0006	0.0007	0.0002	0.0002	0.0001	0.0002	0.0001
Prevotella	salivae	Prevotella salivae	2	0.0002	0.0003	0.0001	0.0008	0.0001	0.0001	0.0001	0.0001	0.0002	0.0003	0.0004	0.0002	0.0002	0.0002	0.0001	0.0002	0.0001	0.0003	0.0002
Prevotella	histicola	Prevotella histicola	3	0.00015	0.0001	0.0001	0.0005	0.0001	0.0001	0.0001	0.0001	0.0002	0.0002	0.0003	0.0002	0.0002	0.0002	0.0001	0.0001	0.0001	0.0002	0.0002
Prevotella	multiformis	Prevotella multiformis	1	0.00015	0.0003	0.0001	0.0006	0.0001	0.0001	0.0001	0.0001	0.0002	0.0002	0.0003	0.0002	0.0002	0.0001	0.0001	0.0001	0.0001	0.0002	0.0002
Prevotella	albensis	Prevotella albensis	1	0.0001	0.0001	0	0.0003	0.0001	0.0001	0.0001	0.0001	0.0001	0.0002	0.0002	0.0001	0.0001	0.0001	0	0.0001	0	0.0001	0.0001
Prevotella	aurantiaca	Prevotella aurantiaca	1	0.0001	0.0001	0	0.0003	0.0001	0.0001	0.0001	0.0001	0.0001	0.0002	0.0002	0.0001	0.0001	0.0001	0.0001	0.0001	0	0.0001	0.0001
Prevotella	bergensis	Prevotella bergensis	1	0.0001	0.0001	0	0.0002	0.0001	0	0.0001	0	0.0001	0.0001	0.0002	0.0001	0.0001	0.0001	0	0.0001	0	0.0001	0.0001
Prevotella	brunnea	Prevotella brunnea	1	0.0001	0.0002	0.0001	0.0005	0.0001	0.0001	0.0001	0.0001	0.0002	0.0002	0.0003	0.0001	0.0001	0.0001	0.0001	0.0001	0.0001	0.0002	0.0001
Prevotella	buccae	Prevotella buccae	4	0.0001	0.0001	0	0.0003	0.0001	0.0001	0.0001	0.0001	0.0001	0.0002	0.0002	0.0001	0.0001	0.0001	0.0001	0.0001	0.0001	0.0001	0.0001
Prevotella	conceptionensis	Prevotella conceptionensis	1	0.0001	0.0001	0	0.0003	0.0001	0.0001	0.0001	0.0001	0.0001	0.0002	0.0002	0.0001	0.0001	0.0001	0	0.0001	0	0.0001	0.0001
Prevotella	dentalis	Prevotella dentalis	1	0.0001	0.0001	0	0.0003	0.0001	0.0001	0.0001	0.0001	0.0001	0.0001	0.0002	0.0001	0.0001	0.0001	0	0.0001	0	0.0001	0.0001
Prevotella	dentasini	Prevotella dentasini	1	0.0001	0.0001	0	0.0002	0.0001	0	0.0001	0	0.0001	0.0001	0.0001	0.0001	0.0001	0.0001	0	0.0001	0	0.0001	0.0001
Prevotella	falsenii	Prevotella falsenii	1	0.0001	0.0001	0	0.0003	0.0001	0.0001	0.0001	0.0001	0.0001	0.0002	0.0002	0.0001	0.0001	0.0001	0	0.0001	0	0.0001	0.0001
Prevotella	fusca	Prevotella fusca	1	0.0001	0.0001	0	0.0003	0.0001	0.0001	0.0001	0.0001	0.0001	0.0002	0.0002	0.0001	0.0001	0.0001	0	0.0001	0	0.0001	0.0001
Prevotella	loescheii	Prevotella loescheii	1	0.0001	0.0001	0	0.0002	0.0001	0	0.0001	0	0.0001	0.0001	0.0001	0.0001	0.0001	0.0001	0	0.0001	0	0.0001	0.0001
Prevotella	maculosa	Prevotella maculosa	2	0.0001	0.0001	0.0001	0.0003	0.0001	0.0001	0.0001	0.0001	0.0001	0.0002	0.0002	0.0001	0.0001	0.0001	0.0001	0.0001	0.0001	0.0001	0.0001
Prevotella	micans	Prevotella micans	1	0.0001	0.0001	0	0.0002	0.0001	0.0001	0.0001	0.0001	0.0001	0.0001	0.0001	0.0001	0.0001	0.0001	0	0.0001	0	0.0001	0.0001
Prevotella	multisaccharivorax	Prevotella multisaccharivorax	1	0.0001	0.0001	0	0.0002	0.0001	0.0001	0.0001	0	0.0001	0.0001	0.0001	0.0001	0.0001	0.0001	0	0.0001	0	0.0001	0.0001
Prevotella	nigrescens	Prevotella nigrescens	4	0.0001	0.0001	0.0001	0.0003	0.0001	0.0001	0.0001	0.0001	0.0001	0.0002	0.0002	0.0001	0.0001	0.0001	0.0001	0.0001	0.0001	0.0002	0.0001
Prevotella	oralis	Prevotella oralis	2	0.0001	0.0001	0	0.0003	0.0001	0.0001	0.0001	0.0001	0.0001	0.0002	0.0002	0.0001	0.0001	0.0001	0	0.0001	0.0001	0.0001	0.0001
Prevotella	oryzae	Prevotella oryzae	1	0.0001	0.0001	0.0001	0.0003	0.0001	0.0001	0.0001	0.0001	0.0001	0.0002	0.0002	0.0002	0.0002	0.0001	0.0001	0.0001	0.0001	0.0001	0.0001
Prevotella	oulorum	Prevotella oulorum	2	0.0001	0.0001	0	0.0003	0.0001	0.0001	0.0001	0.0001	0.0001	0.0002	0.0002	0.0001	0.0001	0.0001	0.0001	0.0001	0.0001	0.0001	0.0001
Prevotella	pallens	Prevotella pallens	2	0.0001	0.0001	0.0001	0.0004	0.0001	0.0001	0.0001	0.0001	0.0002	0.0002	0.0002	0.0001	0.0001	0.0001	0.0001	0.0001	0.0001	0.0002	0.0001
Prevotella	pectinovora	Prevotella pectinovora	5	0.0001	0.0001	0.0001	0.0005	0.0001	0.0001	0.0001	0.0001	0.0002	0.0002	0.0003	0.0001	0.0002	0.0001	0.0001	0.0001	0.0001	0.0002	0.0001
Prevotella	phocaeensis	Prevotella phocaeensis	1	0.0001	0.0001	0	0.0003	0.0001	0.0001	0.0001	0.0001	0.0001	0.0002	0.0002	0.0001	0.0001	0.0001	0	0.0001	0.0001	0.0001	0.0001
Prevotella	pleuritidis	Prevotella pleuritidis	2	0.0001	0.0001	0	0.0003	0.0001	0.0001	0.0001	0.0001	0.0001	0.0002	0.0002	0.0001	0.0001	0.0001	0.0001	0.0001	0.0001	0.0001	0.0001
Prevotella	ruminicola	Prevotella ruminicola	8	0.0001	0.0001	0.0001	0.0005	0.0001	0.0001	0.0001	0.0001	0.0002	0.0003	0.0003	0.0001	0.0002	0.0002	0.0001	0.0001	0.0001	0.0002	0.0001
Prevotella	saccharolytica	Prevotella saccharolytica	2	0.0001	0.0001	0	0.0003	0.0001	0.0001	0.0001	0.0001	0.0001	0.0001	0.0002	0.0001	0.0001	0.0001	0	0.0001	0	0.0001	0.0001
Prevotella	scopos	Prevotella scopos	1	0.0001	0.0001	0.0001	0.0004	0.0001	0.0001	0.0001	0.0001	0.0002	0.0002	0.0003	0.0001	0.0001	0.0001	0.0001	0.0001	0.0001	0.0002	0.0001
Prevotella	veroralis	Prevotella veroralis	2	0.0001	0.0001	0.0001	0.0003	0.0001	0.0001	0.0001	0.0001	0.0001	0.0002	0.0002	0.0001	0.0001	0.0001	0.0001	0.0001	0.0001	0.0002	0.0001
Prevotella	brevis	Prevotella brevis	2	0	0	0	0	0	0	0	0	0	0	0	0	0	0	0	0	0	0	0
Prevotella	bryantii	Prevotella bryantii	1	0	0	0	0	0	0	0	0	0	0	0	0	0	0	0	0	0	0	0
Prevotella	enoeca	Prevotella enoeca	1	0	0	0	0.0001	0	0	0	0	0	0	0.0001	0	0	0	0	0	0	0	0
Prevotella	jejuni	Prevotella jejuni	1	0	0	0	0	0	0	0	0	0	0	0	0	0	0	0	0	0	0	0
Prevotella	nanceiensis	Prevotella nanceiensis	1	0	0	0	0.0002	0	0	0	0	0.0001	0.0001	0.0001	0.0001	0.0001	0	0	0	0	0.0001	0
Prevotella	shahii	Prevotella shahii	1	0	0	0	0.0001	0	0	0	0	0	0	0.0001	0	0	0	0	0	0	0	0
Trichococcus	flocculiformis	Trichococcus flocculiformis	2	0.0121	0.0353	0.0097	0.0184	0.0197	0.0268	0.0065	0.0283	0.0456	0.0145	0.0146	0.0148	0.006	0.0014	0.0006	0.0006	0.0003	0.001	0.0005
Trichococcus	pasteurii	Trichococcus pasteurii	1	0.0061	0.0182	0.0048	0.0094	0.0085	0.0128	0.0029	0.0143	0.0266	0.0081	0.0074	0.0078	0.003	0.0005	0.0003	0.0002	0.0001	0.0003	0.0001
Trichococcus	alkaliphilus	Trichococcus alkaliphilus	1	0.0046	0.0139	0.0036	0.0072	0.0063	0.01	0.0021	0.0113	0.0215	0.0064	0.0056	0.0061	0.0023	0.0005	0.0002	0.0002	0.0001	0.0004	0.0002
Trichococcus	patagoniensis	Trichococcus patagoniensis	1	0.00435	0.0122	0.0033	0.0067	0.0059	0.0092	0.0022	0.0104	0.0195	0.0061	0.0054	0.0056	0.0022	0.0007	0.0003	0.0003	0.0002	0.0008	0.0004
Trichococcus	collinsii	Trichococcus collinsii	1	0.00425	0.0123	0.0033	0.0066	0.006	0.0093	0.0021	0.0103	0.0197	0.006	0.0052	0.0055	0.0021	0.0006	0.0002	0.0003	0.0001	0.0005	0.0003
Trichococcus	paludicola	Trichococcus paludicola	1	0.00265	0.0076	0.002	0.0042	0.0037	0.0059	0.0013	0.0066	0.0132	0.0039	0.0033	0.0036	0.0013	0.0003	0.0001	0.0001	0	0.0002	0.0001
Trichococcus	ilyis	Trichococcus ilyis	1	0.00255	0.007	0.002	0.0039	0.0038	0.0054	0.0014	0.006	0.0115	0.0037	0.0032	0.0031	0.0013	0.0004	0.0002	0.0002	0.0001	0.0005	0.0002
Trichococcus	palustris	Trichococcus palustris	1	0.0003	0.0008	0.0002	0.0005	0.0004	0.0006	0.0001	0.0007	0.0016	0.0005	0.0004	0.0004	0.0002	0	0	0	0	0	0
Pseudomonas	fluorescens	Pseudomonas fluorescens	41	0.0088	0.0206	0.0088	0.006	0.0049	0.012	0.0044	0.0093	0.0323	0.0083	0.0201	0.0152	0.0056	0.006	0.0088	0.0123	0.0191	0.0037	0.0056
Pseudomonas	putida	Pseudomonas putida	37	0.00845	0.0132	0.0077	0.0074	0.0049	0.009	0.0054	0.0079	0.0203	0.0102	0.0135	0.0111	0.0067	0.0066	0.0131	0.0189	0.01	0.0053	0.0078
Pseudomonas	stutzeri	Pseudomonas stutzeri	46	0.00755	0.0088	0.0076	0.0084	0.0051	0.0071	0.0062	0.0063	0.0088	0.0082	0.0082	0.0075	0.0062	0.0062	0.0095	0.0123	0.0074	0.0067	0.0097
Pseudomonas	oleovorans	Pseudomonas oleovorans	11	0.00695	0.0092	0.0078	0.0082	0.0048	0.0067	0.005	0.0052	0.0085	0.0071	0.0074	0.0068	0.0051	0.0054	0.008	0.012	0.0058	0.0051	0.008
Pseudomonas	mendocina	Pseudomonas mendocina	14	0.00555	0.0066	0.0053	0.0062	0.0039	0.0058	0.0037	0.0038	0.008	0.0063	0.0064	0.0051	0.004	0.0038	0.0059	0.0106	0.0048	0.0045	0.0073
Pseudomonas	alcaligenes	Pseudomonas alcaligenes	6	0.0055	0.0056	0.0057	0.0069	0.0036	0.0055	0.0041	0.0036	0.0077	0.0074	0.0055	0.0044	0.0042	0.0039	0.008	0.0152	0.0048	0.0053	0.0099
Pseudomonas	lactis	Pseudomonas lactis	13	0.00455	0.0105	0.0043	0.0034	0.0028	0.005	0.0028	0.0047	0.0119	0.0049	0.0107	0.0082	0.0033	0.0036	0.0044	0.0055	0.0078	0.0022	0.0029
Pseudomonas	monteilii	Pseudomonas monteilii	11	0.0043	0.0064	0.0036	0.0044	0.0031	0.0045	0.0031	0.0038	0.0089	0.0067	0.0067	0.0055	0.0041	0.004	0.0069	0.0117	0.0041	0.0031	0.0042
Pseudomonas	pseudoalcaligenes	Pseudomonas pseudoalcaligenes	2	0.004	0.0054	0.0047	0.0051	0.0028	0.0038	0.0029	0.003	0.0053	0.0045	0.0044	0.0038	0.003	0.003	0.0042	0.0066	0.0032	0.003	0.0045
Pseudomonas	veronii	Pseudomonas veronii	6	0.004	0.0089	0.0038	0.0033	0.0026	0.005	0.0025	0.0042	0.0117	0.0044	0.0109	0.0082	0.0028	0.0033	0.0037	0.0049	0.0086	0.0024	0.0031
Pseudomonas	fragi	Pseudomonas fragi	9	0.00385	0.0093	0.0021	0.0021	0.0024	0.004	0.0018	0.0037	0.0121	0.005	0.0131	0.0092	0.0043	0.0034	0.0022	0.004	0.0051	0.0014	0.0016
Pseudomonas	koreensis	Pseudomonas koreensis	15	0.0037	0.0092	0.0028	0.0021	0.002	0.0052	0.0015	0.0041	0.0165	0.0041	0.0109	0.0074	0.0024	0.0027	0.0033	0.0052	0.0074	0.0014	0.0017
Pseudomonas	otitidis	Pseudomonas otitidis	10	0.00365	0.0043	0.0033	0.0038	0.0026	0.0036	0.0028	0.0028	0.0055	0.0045	0.0043	0.0037	0.003	0.0031	0.0043	0.0071	0.0033	0.003	0.0044
Pseudomonas	indoloxydans	Pseudomonas indoloxydans	1	0.0036	0.0046	0.0041	0.0046	0.0026	0.0033	0.0028	0.0028	0.0041	0.004	0.0036	0.0032	0.0027	0.0029	0.004	0.006	0.0036	0.0029	0.0045
Pseudomonas	protegens	Pseudomonas protegens	14	0.0035	0.0057	0.003	0.0025	0.002	0.0042	0.0019	0.0033	0.0106	0.0038	0.0073	0.0051	0.0025	0.0026	0.0037	0.0056	0.0053	0.0017	0.0023
Pseudomonas	rhodesiae	Pseudomonas rhodesiae	2	0.00335	0.0061	0.003	0.0025	0.0023	0.0038	0.0025	0.0037	0.009	0.0039	0.0073	0.0055	0.0025	0.003	0.0029	0.0039	0.0051	0.0017	0.0022
Pseudomonas	chengduensis	Pseudomonas chengduensis	4	0.00335	0.0042	0.0034	0.0039	0.0025	0.0034	0.0023	0.0026	0.0049	0.0039	0.0039	0.003	0.0024	0.0024	0.0033	0.0061	0.0024	0.0022	0.0034
Pseudomonas	helleri	Pseudomonas helleri	6	0.00335	0.0055	0.0023	0.0022	0.0023	0.0034	0.0024	0.0034	0.0085	0.0036	0.0116	0.006	0.0026	0.0033	0.0025	0.0041	0.0036	0.0016	0.0019
Pseudomonas	azotoformans	Pseudomonas azotoformans	6	0.0033	0.0093	0.0028	0.0019	0.0018	0.0041	0.0015	0.0036	0.0117	0.0036	0.0107	0.0076	0.0022	0.0026	0.003	0.0044	0.0088	0.0012	0.0015
Pseudomonas	xanthomarina	Pseudomonas xanthomarina	6	0.00315	0.0032	0.0027	0.0031	0.0024	0.0034	0.003	0.0029	0.0045	0.0038	0.0038	0.003	0.0026	0.0032	0.0039	0.0064	0.0029	0.0027	0.0039
Pseudomonas	mandelii	Pseudomonas mandelii	8	0.0031	0.0068	0.0023	0.002	0.0021	0.0059	0.0015	0.0039	0.0213	0.0038	0.0093	0.0063	0.0022	0.0023	0.0024	0.0043	0.0059	0.0013	0.0016
Pseudomonas	plecoglossicida	Pseudomonas plecoglossicida	6	0.00305	0.0045	0.0023	0.003	0.0022	0.0033	0.0022	0.0027	0.0068	0.0054	0.0049	0.004	0.003	0.0027	0.0053	0.0092	0.003	0.0022	0.0031
Pseudomonas	denitrificans	Pseudomonas denitrificans	4	0.003	0.0035	0.003	0.0032	0.0021	0.003	0.0025	0.0028	0.0042	0.0037	0.0035	0.003	0.0028	0.0026	0.0046	0.0072	0.0029	0.0025	0.0037
Pseudomonas	frederiksbergensis	Pseudomonas frederiksbergensis	13	0.003	0.0066	0.0023	0.0017	0.0019	0.0057	0.0013	0.0038	0.021	0.0036	0.0092	0.0061	0.002	0.0021	0.0024	0.0045	0.0061	0.001	0.0013
Pseudomonas	brassicacearum	Pseudomonas brassicacearum	11	0.00295	0.0064	0.0021	0.0018	0.0019	0.0054	0.0013	0.0035	0.0194	0.0037	0.0089	0.0059	0.0021	0.0021	0.0024	0.0048	0.0059	0.0011	0.0014
Pseudomonas	chlororaphis	Pseudomonas chlororaphis	29	0.00295	0.0058	0.0022	0.0019	0.0018	0.0044	0.0013	0.003	0.0132	0.0036	0.0078	0.0051	0.002	0.002	0.0029	0.0055	0.0056	0.0012	0.0016
Pseudomonas	panacis	Pseudomonas panacis	3	0.00295	0.0091	0.0028	0.0014	0.0016	0.0039	0.0011	0.0031	0.0114	0.0031	0.01	0.0072	0.0017	0.002	0.002	0.0035	0.0087	0.0008	0.0009
Pseudomonas	orientalis	Pseudomonas orientalis	7	0.00285	0.0061	0.0018	0.0015	0.002	0.0031	0.002	0.003	0.009	0.0035	0.0075	0.0053	0.0021	0.0027	0.0021	0.0041	0.006	0.001	0.0011
Pseudomonas	kunmingensis	Pseudomonas kunmingensis	3	0.0028	0.0033	0.0026	0.0031	0.0021	0.0026	0.0025	0.0024	0.0039	0.0036	0.0032	0.0029	0.0025	0.0027	0.0034	0.0048	0.0026	0.0024	0.0034
Pseudomonas	moraviensis	Pseudomonas moraviensis	8	0.00275	0.0059	0.0023	0.0022	0.0019	0.0042	0.0015	0.0031	0.0134	0.0038	0.0078	0.0053	0.0022	0.0022	0.0024	0.0041	0.0042	0.0013	0.0016
Pseudomonas	brenneri	Pseudomonas brenneri	3	0.0026	0.0092	0.0033	0.0012	0.0014	0.0034	0.001	0.0025	0.0098	0.0027	0.0073	0.0052	0.0015	0.0017	0.0016	0.003	0.0088	0.0007	0.0008
Pseudomonas	marginalis	Pseudomonas marginalis	5	0.0026	0.0072	0.0021	0.0015	0.0017	0.0035	0.0013	0.003	0.0107	0.0036	0.0094	0.0063	0.0021	0.0022	0.0021	0.0037	0.0075	0.0011	0.001
Pseudomonas	nitroreducens	Pseudomonas nitroreducens	5	0.0026	0.0028	0.0023	0.0027	0.0019	0.0028	0.002	0.0022	0.0042	0.0032	0.0033	0.0025	0.0023	0.0021	0.0036	0.0064	0.0024	0.002	0.003
Pseudomonas	alcaliphila	Pseudomonas alcaliphila	2	0.00255	0.0029	0.0025	0.0031	0.0019	0.0026	0.0017	0.0017	0.004	0.0032	0.003	0.002	0.0017	0.0018	0.0026	0.0055	0.0024	0.0019	0.0031
Pseudomonas	parafulva	Pseudomonas parafulva	5	0.00255	0.0039	0.0014	0.0015	0.0014	0.003	0.0011	0.0023	0.0096	0.0034	0.0057	0.0036	0.0018	0.0018	0.0028	0.0052	0.0033	0.001	0.0013
Pseudomonas	syringae	Pseudomonas syringae	30	0.00255	0.0047	0.002	0.0019	0.0017	0.0037	0.0015	0.0027	0.0114	0.0035	0.0065	0.0045	0.0021	0.0021	0.0024	0.0042	0.0039	0.0013	0.0016
Pseudomonas	toyotomiensis	Pseudomonas toyotomiensis	2	0.0025	0.0028	0.0024	0.003	0.0018	0.0025	0.0016	0.0017	0.0038	0.0031	0.0028	0.0018	0.0017	0.0017	0.0025	0.0053	0.0026	0.002	0.0032
Pseudomonas	asiatica	Pseudomonas asiatica	2	0.0025	0.0032	0.0018	0.0024	0.0017	0.0024	0.0019	0.0022	0.0047	0.0041	0.0036	0.0029	0.0024	0.0023	0.0044	0.0068	0.0026	0.0019	0.0026
Pseudomonas	synxantha	Pseudomonas synxantha	10	0.0025	0.0079	0.0021	0.0014	0.0015	0.0034	0.0011	0.0029	0.0102	0.0031	0.009	0.0061	0.0017	0.002	0.0021	0.0035	0.0072	0.0008	0.0009
Pseudomonas	juntendi	Pseudomonas juntendi	1	0.00245	0.0035	0.0022	0.0025	0.0018	0.0025	0.0019	0.0024	0.0049	0.0038	0.0037	0.0031	0.0023	0.0021	0.0034	0.005	0.0021	0.0017	0.0023
Pseudomonas	balearica	Pseudomonas balearica	4	0.0024	0.0023	0.0018	0.0025	0.0017	0.0021	0.0019	0.0018	0.0032	0.0031	0.0027	0.0022	0.0021	0.002	0.0028	0.0044	0.0029	0.0026	0.0037
Pseudomonas	gessardii	Pseudomonas gessardii	1	0.0024	0.0068	0.0026	0.0014	0.0014	0.0028	0.0012	0.0022	0.008	0.0027	0.006	0.0043	0.0016	0.0017	0.0015	0.0026	0.0063	0.0009	0.001
Pseudomonas	poae	Pseudomonas poae	5	0.0024	0.007	0.002	0.0014	0.0015	0.0034	0.0011	0.0028	0.0103	0.003	0.0089	0.006	0.0017	0.0019	0.002	0.0035	0.0073	0.0008	0.0009
Pseudomonas	psychrotolerans	Pseudomonas psychrotolerans	16	0.0024	0.0026	0.0025	0.0025	0.0015	0.002	0.002	0.0021	0.003	0.0027	0.0025	0.0022	0.0019	0.0023	0.0032	0.0043	0.0019	0.0018	0.0025
Pseudomonas	jessenii	Pseudomonas jessenii	5	0.0024	0.0054	0.0016	0.0014	0.0015	0.0042	0.001	0.0029	0.0153	0.0032	0.0079	0.005	0.0017	0.0019	0.0019	0.0037	0.0046	0.0008	0.0009
Pseudomonas	moorei	Pseudomonas moorei	2	0.0023	0.004	0.0012	0.0012	0.0015	0.0036	0.0012	0.0027	0.0127	0.0028	0.0075	0.0047	0.0016	0.0019	0.0014	0.0031	0.0032	0.0009	0.0009
Pseudomonas	mosselii	Pseudomonas mosselii	5	0.0023	0.0033	0.0017	0.0022	0.0018	0.0027	0.0017	0.0021	0.0056	0.0039	0.004	0.0029	0.0021	0.0021	0.004	0.0069	0.0024	0.0015	0.0021
Pseudomonas	benzenivorans	Pseudomonas benzenivorans	1	0.0022	0.0022	0.0017	0.0022	0.0018	0.0027	0.0016	0.0017	0.0041	0.0029	0.003	0.002	0.0017	0.0017	0.0025	0.005	0.0022	0.0018	0.0026
Pseudomonas	oryzihabitans	Pseudomonas oryzihabitans	11	0.0022	0.0032	0.0022	0.0025	0.0018	0.0022	0.0019	0.0021	0.0037	0.0031	0.0029	0.0026	0.0021	0.0021	0.0024	0.004	0.0015	0.0016	0.002
Pseudomonas	libanensis	Pseudomonas libanensis	3	0.0022	0.0068	0.0018	0.0012	0.0014	0.0028	0.001	0.0026	0.0086	0.0028	0.0076	0.0053	0.0015	0.0018	0.0018	0.003	0.0061	0.0007	0.0007
Pseudomonas	marincola	Pseudomonas marincola	3	0.0022	0.0029	0.002	0.0023	0.0019	0.0024	0.0019	0.0021	0.0045	0.0032	0.0036	0.0029	0.0021	0.0023	0.0019	0.003	0.0014	0.0016	0.002
Pseudomonas	cedrina	Pseudomonas cedrina	2	0.00215	0.0066	0.0017	0.0012	0.0013	0.0027	0.001	0.0025	0.0083	0.0027	0.0075	0.0051	0.0015	0.0018	0.0018	0.0029	0.0057	0.0007	0.0007
Pseudomonas	extremaustralis	Pseudomonas extremaustralis	2	0.00215	0.0062	0.0018	0.0012	0.0014	0.003	0.001	0.0025	0.009	0.0027	0.0099	0.0061	0.0015	0.0018	0.0017	0.003	0.0062	0.0008	0.0008
Pseudomonas	lundensis	Pseudomonas lundensis	7	0.00215	0.0049	0.0015	0.0016	0.0016	0.0026	0.0013	0.0023	0.0069	0.0031	0.007	0.0047	0.002	0.002	0.0016	0.0027	0.0048	0.0011	0.0012
Pseudomonas	sihuiensis	Pseudomonas sihuiensis	1	0.00215	0.0025	0.0022	0.0026	0.0017	0.0022	0.0015	0.0017	0.0032	0.0027	0.0024	0.0016	0.0015	0.0016	0.0021	0.0045	0.0017	0.0015	0.0022
Pseudomonas	trivialis	Pseudomonas trivialis	3	0.00215	0.0062	0.0018	0.0012	0.0014	0.003	0.001	0.0025	0.0094	0.0028	0.0079	0.0054	0.0016	0.0018	0.0018	0.0032	0.0064	0.0008	0.0008
Pseudomonas	proteolytica	Pseudomonas proteolytica	1	0.0021	0.0067	0.0025	0.0013	0.0012	0.0026	0.001	0.002	0.0074	0.0022	0.0055	0.0041	0.0014	0.0016	0.0015	0.0024	0.006	0.0008	0.0011
Pseudomonas	asplenii	Pseudomonas asplenii	3	0.0021	0.0043	0.0014	0.0014	0.0014	0.0032	0.001	0.0024	0.0108	0.0029	0.0062	0.004	0.0016	0.0017	0.0018	0.0038	0.0039	0.0009	0.001
Pseudomonas	grimontii	Pseudomonas grimontii	2	0.0021	0.0057	0.0018	0.0012	0.0013	0.0028	0.001	0.0024	0.0086	0.0026	0.0074	0.005	0.0015	0.0017	0.0017	0.0028	0.0058	0.0008	0.0008
Pseudomonas	pharmafabricae	Pseudomonas pharmafabricae	1	0.00205	0.0015	0.0013	0.0022	0.0017	0.0018	0.0018	0.0015	0.0024	0.0024	0.0019	0.0013	0.0017	0.0024	0.0027	0.007	0.004	0.0045	0.0102
Pseudomonas	chloritidismutans	Pseudomonas chloritidismutans	1	0.002	0.0019	0.0015	0.002	0.0016	0.002	0.0016	0.0016	0.0031	0.0027	0.0025	0.002	0.0018	0.0018	0.0021	0.0035	0.0021	0.002	0.0028
Pseudomonas	composti	Pseudomonas composti	3	0.002	0.0023	0.0019	0.0024	0.0017	0.0024	0.0013	0.0015	0.0038	0.0028	0.0027	0.0016	0.0014	0.0014	0.0021	0.005	0.0017	0.0014	0.0023
Pseudomonas	psychrophila	Pseudomonas psychrophila	3	0.002	0.0048	0.0009	0.001	0.0012	0.0021	0.001	0.0019	0.0086	0.0029	0.0113	0.0061	0.0021	0.0018	0.0012	0.0022	0.003	0.0008	0.0008
Pseudomonas	umsongensis	Pseudomonas umsongensis	4	0.002	0.004	0.0012	0.0011	0.0013	0.0036	0.0009	0.0025	0.0141	0.0028	0.0061	0.004	0.0014	0.0015	0.0014	0.003	0.0036	0.0007	0.0007
Pseudomonas	viridiflava	Pseudomonas viridiflava	20	0.002	0.0044	0.0013	0.0013	0.0014	0.0033	0.001	0.0024	0.0121	0.003	0.0061	0.0039	0.0016	0.0016	0.0016	0.0034	0.0036	0.0008	0.0009
Pseudomonas	alkylphenolica	Pseudomonas alkylphenolica	3	0.00195	0.0027	0.0013	0.0016	0.0014	0.0023	0.0012	0.0018	0.0055	0.003	0.0038	0.0027	0.0017	0.0017	0.0023	0.0047	0.0021	0.001	0.0013
Pseudomonas	carnis	Pseudomonas carnis	1	0.00195	0.0055	0.0015	0.0011	0.0013	0.0024	0.001	0.0022	0.0067	0.0025	0.0061	0.0042	0.0014	0.0017	0.0015	0.0024	0.0043	0.0007	0.0007
Pseudomonas	haemolytica	Pseudomonas haemolytica	2	0.00195	0.0053	0.0016	0.0013	0.0013	0.0025	0.0011	0.0022	0.0075	0.0027	0.0062	0.0044	0.0015	0.0017	0.0015	0.0025	0.0048	0.0009	0.0009
Pseudomonas	saponiphila	Pseudomonas saponiphila	1	0.00195	0.0032	0.0014	0.0014	0.0014	0.0025	0.0011	0.0019	0.0068	0.0026	0.0045	0.0029	0.0015	0.0016	0.002	0.0035	0.0029	0.0011	0.0015
Pseudomonas	sichuanensis	Pseudomonas sichuanensis	1	0.00195	0.003	0.0016	0.002	0.0016	0.0023	0.0015	0.0019	0.0052	0.0034	0.0036	0.0027	0.0019	0.0018	0.0034	0.0053	0.0018	0.0013	0.0017
Pseudomonas	simiae	Pseudomonas simiae	2	0.00195	0.0056	0.0016	0.0011	0.0013	0.0026	0.0009	0.0023	0.0083	0.0026	0.0071	0.0048	0.0014	0.0016	0.0015	0.0027	0.0058	0.0007	0.0007
Pseudomonas	aeruginosa	Pseudomonas aeruginosa	3	0.0019	0.0021	0.0015	0.002	0.0014	0.0019	0.0016	0.0017	0.003	0.0027	0.0023	0.0019	0.0018	0.0018	0.0025	0.0046	0.0016	0.0016	0.0022
Pseudomonas	resinovorans	Pseudomonas resinovorans	3	0.0019	0.0021	0.0015	0.0019	0.0017	0.0026	0.0014	0.0016	0.0043	0.0029	0.003	0.0019	0.0016	0.0015	0.0024	0.0053	0.0017	0.0014	0.0021
Pseudomonas	arsenicoxydans	Pseudomonas arsenicoxydans	2	0.0019	0.0036	0.001	0.001	0.0012	0.0034	0.0009	0.0024	0.0138	0.0024	0.0054	0.0035	0.0013	0.0014	0.0011	0.0024	0.0032	0.0007	0.0006
Pseudomonas	antarctica	Pseudomonas antarctica	2	0.00185	0.0051	0.0014	0.001	0.0012	0.0024	0.0009	0.0021	0.0078	0.0024	0.0066	0.0045	0.0014	0.0016	0.0013	0.0025	0.0057	0.0007	0.0006
Pseudomonas	bubulae	Pseudomonas bubulae	1	0.00185	0.0051	0.0006	0.0007	0.0011	0.0017	0.0008	0.0019	0.0065	0.0028	0.0074	0.005	0.0022	0.002	0.0009	0.0018	0.0025	0.0006	0.0004
Pseudomonas	citronellolis	Pseudomonas citronellolis	5	0.00185	0.0018	0.0015	0.0019	0.0014	0.002	0.0014	0.0015	0.0033	0.0026	0.0023	0.0016	0.0016	0.0015	0.003	0.006	0.0022	0.0018	0.0027
Pseudomonas	fuscovaginae	Pseudomonas fuscovaginae	5	0.00185	0.0032	0.0013	0.0013	0.0013	0.0025	0.001	0.0018	0.0073	0.0027	0.0046	0.003	0.0015	0.0015	0.0019	0.004	0.0031	0.0009	0.0011
Pseudomonas	mohnii	Pseudomonas mohnii	1	0.00185	0.0032	0.0009	0.0009	0.0012	0.0028	0.0008	0.0022	0.0104	0.0023	0.0067	0.0041	0.0013	0.0015	0.001	0.0023	0.0024	0.0006	0.0005
Pseudomonas	kairouanensis	Pseudomonas kairouanensis	1	0.0018	0.0043	0.0013	0.0012	0.0012	0.0021	0.0011	0.0019	0.0066	0.0024	0.0056	0.0039	0.0014	0.0017	0.0014	0.0024	0.0043	0.0008	0.0008
Pseudomonas	lini	Pseudomonas lini	3	0.0018	0.0033	0.001	0.0009	0.0011	0.0031	0.0008	0.0022	0.0128	0.0023	0.0051	0.0032	0.0013	0.0014	0.0011	0.0023	0.003	0.0007	0.0006
Pseudomonas	vranovensis	Pseudomonas vranovensis	2	0.0018	0.0024	0.001	0.0013	0.0012	0.002	0.001	0.0016	0.0054	0.0027	0.0035	0.0023	0.0015	0.0015	0.0021	0.0047	0.002	0.0009	0.001
Pseudomonas	kilonensis	Pseudomonas kilonensis	6	0.0018	0.0036	0.0013	0.0013	0.0014	0.0029	0.001	0.0021	0.0093	0.0026	0.0053	0.0034	0.0014	0.0015	0.0015	0.0032	0.0033	0.0008	0.0009
Pseudomonas	canadensis	Pseudomonas canadensis	2	0.00175	0.0048	0.0013	0.001	0.0012	0.0023	0.0009	0.002	0.0074	0.0024	0.0062	0.0042	0.0013	0.0015	0.0013	0.0024	0.0049	0.0007	0.0006
Pseudomonas	entomophila	Pseudomonas entomophila	3	0.00175	0.0023	0.0011	0.0015	0.0013	0.002	0.0011	0.0016	0.0047	0.003	0.0031	0.0021	0.0016	0.0015	0.0035	0.006	0.0019	0.001	0.0013
Pseudomonas	salomonii	Pseudomonas salomonii	2	0.00175	0.0048	0.0013	0.001	0.0012	0.0023	0.0009	0.002	0.0074	0.0024	0.0062	0.0042	0.0013	0.0015	0.0013	0.0024	0.0057	0.0007	0.0006
Pseudomonas	taiwanensis	Pseudomonas taiwanensis	2	0.00175	0.0024	0.0011	0.0016	0.0013	0.002	0.0011	0.0016	0.0046	0.0034	0.0033	0.0022	0.0016	0.0015	0.0032	0.0059	0.0019	0.0012	0.0016
Pseudomonas	caspiana	Pseudomonas caspiana	2	0.00175	0.0031	0.0009	0.0009	0.0011	0.003	0.0009	0.0021	0.0125	0.0023	0.0049	0.0031	0.0013	0.0014	0.001	0.0022	0.0027	0.0007	0.0006
Pseudomonas	qingdaonensis	Pseudomonas qingdaonensis	1	0.00175	0.0026	0.0013	0.0013	0.0012	0.0019	0.0011	0.0017	0.0044	0.0026	0.0032	0.0021	0.0016	0.0016	0.0026	0.0049	0.0018	0.0009	0.0011
Pseudomonas	extremorientalis	Pseudomonas extremorientalis	1	0.0017	0.0044	0.0013	0.001	0.0011	0.0021	0.0009	0.0019	0.0069	0.0023	0.0058	0.0039	0.0013	0.0015	0.0013	0.0023	0.0045	0.0006	0.0006
Pseudomonas	kribbensis	Pseudomonas kribbensis	2	0.0017	0.0034	0.001	0.001	0.0012	0.0027	0.0009	0.002	0.0097	0.0024	0.005	0.0032	0.0013	0.0014	0.0013	0.0028	0.003	0.0007	0.0007
Pseudomonas	fulva	Pseudomonas fulva	4	0.0017	0.0022	0.0013	0.0017	0.0015	0.0022	0.0012	0.0016	0.0046	0.0031	0.0032	0.002	0.0016	0.0015	0.0024	0.005	0.0017	0.0012	0.0016
Pseudomonas	linyingensis	Pseudomonas linyingensis	1	0.0017	0.0018	0.0015	0.0018	0.0014	0.0017	0.0013	0.0015	0.0027	0.0023	0.002	0.0016	0.0014	0.0017	0.0043	0.0095	0.0013	0.0013	0.0019
Pseudomonas	guguanensis	Pseudomonas guguanensis	1	0.00165	0.0018	0.0015	0.002	0.0014	0.0018	0.0012	0.0012	0.003	0.0025	0.0021	0.0013	0.0013	0.0013	0.0019	0.0044	0.0013	0.0013	0.0021
Pseudomonas	humi	Pseudomonas humi	1	0.00165	0.0016	0.0012	0.0018	0.0014	0.0018	0.0014	0.0014	0.0032	0.0025	0.0022	0.0014	0.0016	0.0017	0.0024	0.0052	0.0014	0.0015	0.0019
Pseudomonas	lurida	Pseudomonas lurida	1	0.00165	0.0042	0.0012	0.0009	0.0011	0.002	0.0008	0.0019	0.0067	0.0022	0.0056	0.0037	0.0012	0.0014	0.0012	0.0022	0.0043	0.0006	0.0006
Pseudomonas	nabeulensis	Pseudomonas nabeulensis	1	0.00165	0.0042	0.0012	0.001	0.0011	0.0021	0.0009	0.0019	0.0066	0.0022	0.0056	0.0037	0.0013	0.0014	0.0012	0.0022	0.0043	0.0006	0.0006
Pseudomonas	prosekii	Pseudomonas prosekii	5	0.00165	0.003	0.0009	0.0009	0.0011	0.0027	0.0008	0.002	0.0106	0.0022	0.0047	0.0029	0.0012	0.0013	0.001	0.0021	0.0028	0.0006	0.0005
Pseudomonas	yamanorum	Pseudomonas yamanorum	2	0.00165	0.0043	0.0013	0.0009	0.0011	0.0023	0.0009	0.0019	0.0074	0.0023	0.0055	0.0037	0.0013	0.0014	0.0012	0.0023	0.0099	0.0006	0.0006
Pseudomonas	indica	Pseudomonas indica	2	0.00165	0.0018	0.0013	0.0017	0.0014	0.0018	0.0014	0.0014	0.0029	0.0024	0.0021	0.0016	0.0015	0.0016	0.002	0.0039	0.0013	0.0014	0.0018
Pseudomonas	khazarica	Pseudomonas khazarica	1	0.0016	0.0018	0.0013	0.0019	0.0014	0.002	0.0012	0.0013	0.0032	0.0025	0.0022	0.0014	0.0013	0.0013	0.0018	0.0043	0.0013	0.0012	0.0019
Pseudomonas	laurylsulfatiphila	Pseudomonas laurylsulfatiphila	1	0.0016	0.0028	0.0009	0.0009	0.0011	0.0025	0.0008	0.0019	0.0097	0.0022	0.0045	0.0028	0.0012	0.0013	0.0011	0.0023	0.0026	0.0007	0.0006
Pseudomonas	migulae	Pseudomonas migulae	1	0.0016	0.0029	0.0008	0.0008	0.001	0.0036	0.0008	0.0024	0.0159	0.0021	0.0045	0.0028	0.0011	0.0012	0.0009	0.002	0.0025	0.0006	0.0005
Pseudomonas	palleroniana	Pseudomonas palleroniana	3	0.0016	0.0041	0.0012	0.0009	0.0011	0.0021	0.0009	0.0018	0.0067	0.0022	0.0055	0.0036	0.0012	0.0014	0.0012	0.0023	0.0043	0.0006	0.0006
Pseudomonas	paralactis	Pseudomonas paralactis	1	0.0016	0.0043	0.0011	0.0009	0.0011	0.0019	0.0008	0.0018	0.0062	0.0022	0.0052	0.0035	0.0012	0.0014	0.0012	0.0021	0.0039	0.0006	0.0005
Pseudomonas	silesiensis	Pseudomonas silesiensis	1	0.0016	0.0027	0.0008	0.0009	0.001	0.0026	0.0008	0.0019	0.0106	0.0022	0.0043	0.0027	0.0012	0.0013	0.001	0.0021	0.0025	0.0006	0.0005
Pseudomonas	tolaasii	Pseudomonas tolaasii	1	0.0016	0.004	0.0011	0.0009	0.0011	0.002	0.0008	0.0018	0.0066	0.0022	0.0053	0.0035	0.0012	0.0014	0.0011	0.0022	0.0043	0.0006	0.0006
Pseudomonas	costantinii	Pseudomonas costantinii	1	0.00155	0.0038	0.0011	0.0009	0.001	0.0019	0.0008	0.0017	0.0062	0.0021	0.0052	0.0035	0.0012	0.0014	0.001	0.002	0.0043	0.0006	0.0005
Pseudomonas	laurylsulfativorans	Pseudomonas laurylsulfativorans	1	0.00155	0.0027	0.0008	0.0009	0.001	0.0024	0.0008	0.0018	0.0095	0.0022	0.0044	0.0028	0.0012	0.0013	0.001	0.0022	0.0025	0.0006	0.0006
Pseudomonas	reinekei	Pseudomonas reinekei	1	0.00155	0.0027	0.0008	0.0009	0.001	0.0024	0.0008	0.0018	0.0096	0.0021	0.0044	0.0027	0.0011	0.0013	0.0009	0.0021	0.0024	0.0006	0.0005
Pseudomonas	baetica	Pseudomonas baetica	1	0.0015	0.0027	0.0008	0.0009	0.001	0.0021	0.0008	0.0017	0.008	0.0021	0.0042	0.0026	0.0012	0.0013	0.001	0.0021	0.0023	0.0006	0.0005
Pseudomonas	dryadis	Pseudomonas dryadis	2	0.0015	0.0017	0.0013	0.0016	0.0013	0.0019	0.0012	0.0015	0.0033	0.0024	0.0023	0.0015	0.0013	0.0014	0.0019	0.0038	0.0013	0.0011	0.0015
Pseudomonas	soli	Pseudomonas soli	3	0.0015	0.002	0.001	0.0013	0.0011	0.0017	0.001	0.0014	0.004	0.0027	0.0027	0.0018	0.0014	0.0014	0.0028	0.0049	0.0016	0.0009	0.0012
Pseudomonas	wadenswilerensis	Pseudomonas wadenswilerensis	1	0.0015	0.0019	0.0008	0.0011	0.0011	0.0017	0.0009	0.0014	0.0044	0.0024	0.0029	0.0019	0.0013	0.0013	0.0017	0.0039	0.0016	0.0008	0.0008
Pseudomonas	knackmussii	Pseudomonas knackmussii	2	0.0015	0.0016	0.0013	0.0016	0.0012	0.0018	0.0013	0.0014	0.0029	0.0022	0.0021	0.0014	0.0014	0.0014	0.0022	0.0044	0.0014	0.0013	0.0018
Pseudomonas	argentinensis	Pseudomonas argentinensis	2	0.00145	0.0016	0.0011	0.0015	0.0013	0.0019	0.0011	0.0013	0.0035	0.0024	0.0024	0.0014	0.0012	0.0013	0.0017	0.0039	0.0012	0.0011	0.0015
Pseudomonas	fluvialis	Pseudomonas fluvialis	1	0.00145	0.0011	0.0009	0.0019	0.0013	0.0013	0.0011	0.001	0.0022	0.002	0.0015	0.0009	0.0012	0.0014	0.002	0.0055	0.0037	0.0042	0.0097
Pseudomonas	sediminis	Pseudomonas sediminis	1	0.00145	0.0017	0.0014	0.0019	0.0013	0.0016	0.0011	0.0012	0.0028	0.0023	0.0019	0.0012	0.0012	0.0013	0.0015	0.0037	0.0012	0.0011	0.0016
Pseudomonas	thivervalensis	Pseudomonas thivervalensis	2	0.00145	0.0026	0.0009	0.001	0.0011	0.0021	0.0008	0.0016	0.0071	0.0022	0.004	0.0025	0.0012	0.0013	0.0011	0.0025	0.0025	0.0007	0.0007
Pseudomonas	vancouverensis	Pseudomonas vancouverensis	1	0.00145	0.0026	0.0008	0.0009	0.001	0.0022	0.0008	0.0017	0.0084	0.0021	0.0041	0.0026	0.0011	0.0012	0.001	0.0022	0.0024	0.0006	0.0006
Pseudomonas	abietaniphila	Pseudomonas abietaniphila	1	0.0014	0.0017	0.001	0.0013	0.001	0.0014	0.0011	0.0014	0.0037	0.002	0.0026	0.0018	0.0013	0.0014	0.0014	0.0022	0.0019	0.0012	0.0015
Pseudomonas	batumici	Pseudomonas batumici	1	0.0014	0.0023	0.0009	0.001	0.0011	0.0019	0.0009	0.0015	0.0057	0.0021	0.0036	0.0022	0.0012	0.0013	0.0012	0.0027	0.0022	0.0007	0.0007
Pseudomonas	borbori	Pseudomonas borbori	1	0.0014	0.0015	0.0011	0.0014	0.0014	0.0022	0.001	0.0012	0.0034	0.002	0.0024	0.0014	0.001	0.0011	0.0014	0.0033	0.001	0.0009	0.0012
Pseudomonas	deceptionensis	Pseudomonas deceptionensis	1	0.0014	0.003	0.0005	0.0007	0.0009	0.0014	0.0007	0.0014	0.0061	0.0022	0.0056	0.0038	0.0015	0.0014	0.0007	0.0016	0.002	0.0006	0.0004
Pseudomonas	furukawaii	Pseudomonas furukawaii	1	0.0014	0.0012	0.001	0.0014	0.0011	0.0015	0.0011	0.0012	0.0026	0.0022	0.0019	0.0012	0.0012	0.0013	0.0018	0.0038	0.0016	0.0014	0.0018
Pseudomonas	granadensis	Pseudomonas granadensis	1	0.0014	0.0025	0.0008	0.0009	0.001	0.002	0.0008	0.0016	0.0072	0.0021	0.0038	0.0023	0.0011	0.0012	0.001	0.0021	0.0021	0.0006	0.0005
Pseudomonas	guariconensis	Pseudomonas guariconensis	1	0.0014	0.0016	0.0008	0.0013	0.0011	0.0014	0.0011	0.0013	0.0032	0.0026	0.0023	0.0016	0.0015	0.0014	0.0018	0.0036	0.0013	0.0011	0.0014
Pseudomonas	japonica	Pseudomonas japonica	1	0.0014	0.0018	0.0008	0.0012	0.0011	0.0017	0.0009	0.0013	0.0042	0.0024	0.0027	0.0017	0.0013	0.0013	0.002	0.0043	0.0015	0.0008	0.001
Pseudomonas	anguilliseptica	Pseudomonas anguilliseptica	1	0.00135	0.0016	0.0012	0.0017	0.0015	0.0023	0.001	0.0012	0.0037	0.0021	0.0026	0.0017	0.0011	0.0012	0.001	0.0025	0.0009	0.0008	0.001
Pseudomonas	cerasi	Pseudomonas cerasi	1	0.00135	0.002	0.0011	0.0013	0.0012	0.0015	0.0011	0.0014	0.0037	0.002	0.0026	0.0019	0.0013	0.0016	0.0012	0.0022	0.0013	0.001	0.001
Pseudomonas	cichorii	Pseudomonas cichorii	6	0.00135	0.002	0.0008	0.001	0.0011	0.0017	0.0009	0.0014	0.0046	0.0021	0.0032	0.002	0.0012	0.0013	0.0012	0.0024	0.0016	0.0008	0.0007
Pseudomonas	delhiensis	Pseudomonas delhiensis	1	0.00135	0.0014	0.001	0.0014	0.0011	0.0016	0.0011	0.0012	0.0027	0.0022	0.0019	0.0012	0.0013	0.0012	0.0022	0.0049	0.0012	0.0012	0.0017
Pseudomonas	donghuensis	Pseudomonas donghuensis	1	0.00135	0.0018	0.0008	0.001	0.0009	0.0015	0.0007	0.0012	0.0041	0.002	0.0026	0.0017	0.0011	0.0011	0.0016	0.0036	0.0015	0.0007	0.0008
Pseudomonas	graminis	Pseudomonas graminis	4	0.00135	0.0019	0.0007	0.001	0.0011	0.0017	0.0009	0.0014	0.0049	0.0022	0.0033	0.002	0.0012	0.0013	0.0011	0.0024	0.0017	0.0007	0.0007
Pseudomonas	hunanensis	Pseudomonas hunanensis	1	0.00135	0.0021	0.0012	0.0012	0.0008	0.0014	0.0008	0.0013	0.0025	0.0021	0.002	0.0017	0.0011	0.0009	0.0029	0.005	0.0015	0.0008	0.0013
Pseudomonas	shirazica	Pseudomonas shirazica	1	0.00135	0.0018	0.0008	0.0012	0.001	0.0014	0.001	0.0013	0.0035	0.0028	0.0023	0.0016	0.0013	0.0013	0.0026	0.0049	0.0014	0.0009	0.0011
Pseudomonas	zhaodongensis	Pseudomonas zhaodongensis	2	0.00135	0.0014	0.0012	0.0013	0.0011	0.0013	0.0012	0.0015	0.0022	0.0019	0.0019	0.0014	0.0013	0.0014	0.0015	0.0023	0.001	0.001	0.0011
Pseudomonas	amygdali	Pseudomonas amygdali	13	0.0013	0.0017	0.0007	0.001	0.001	0.0015	0.0009	0.0013	0.0045	0.0021	0.0031	0.0019	0.0011	0.0013	0.001	0.0022	0.0015	0.0008	0.0007
Pseudomonas	daroniae	Pseudomonas daroniae	2	0.0013	0.0014	0.001	0.0013	0.0012	0.0016	0.0011	0.0014	0.0029	0.0021	0.0021	0.0013	0.0012	0.0012	0.0013	0.0028	0.001	0.0009	0.0011
Pseudomonas	gingeri	Pseudomonas gingeri	1	0.0013	0.0025	0.0009	0.0009	0.001	0.0019	0.0007	0.0014	0.0059	0.0019	0.0036	0.0023	0.001	0.0011	0.0012	0.0026	0.0024	0.0006	0.0007
Pseudomonas	helmanticensis	Pseudomonas helmanticensis	1	0.0013	0.0026	0.0007	0.0008	0.0009	0.002	0.0007	0.0015	0.0077	0.0019	0.0039	0.0025	0.001	0.0011	0.0009	0.0019	0.0022	0.0005	0.0005
Pseudomonas	inefficax	Pseudomonas inefficax	1	0.0013	0.0018	0.0008	0.0012	0.001	0.0014	0.001	0.0013	0.0035	0.0028	0.0024	0.0016	0.0013	0.0013	0.0026	0.0048	0.0013	0.0009	0.001
Pseudomonas	mediterranea	Pseudomonas mediterranea	1	0.0013	0.0022	0.0007	0.0009	0.001	0.0018	0.0008	0.0014	0.006	0.002	0.0034	0.0021	0.0011	0.0012	0.001	0.0023	0.0021	0.0007	0.0006
Pseudomonas	mucidolens	Pseudomonas mucidolens	1	0.0013	0.0029	0.0009	0.0008	0.0009	0.0016	0.0007	0.0014	0.0054	0.0019	0.0038	0.0024	0.001	0.0012	0.0008	0.0017	0.003	0.0006	0.0005
Pseudomonas	saudiphocaensis	Pseudomonas saudiphocaensis	2	0.0013	0.0012	0.0008	0.0013	0.0011	0.0012	0.0012	0.0011	0.0021	0.0021	0.0017	0.0013	0.0013	0.0016	0.0013	0.0027	0.0009	0.0011	0.0013
Pseudomonas	saxonica	Pseudomonas saxonica	2	0.0013	0.0022	0.0007	0.001	0.001	0.0013	0.0009	0.0013	0.0043	0.002	0.0039	0.0024	0.0013	0.0014	0.0008	0.0016	0.0016	0.0007	0.0006
Pseudomonas	peli	Pseudomonas peli	1	0.00125	0.0014	0.0011	0.0017	0.0014	0.0023	0.0009	0.0011	0.0037	0.002	0.0025	0.0016	0.001	0.0011	0.0009	0.0022	0.0008	0.0007	0.0008
Pseudomonas	avellanae	Pseudomonas avellanae	4	0.00125	0.0015	0.0007	0.001	0.001	0.0014	0.0009	0.0012	0.0039	0.002	0.0026	0.0016	0.0011	0.0013	0.0009	0.002	0.0013	0.0007	0.0007
Pseudomonas	corrugata	Pseudomonas corrugata	1	0.00125	0.002	0.0007	0.0008	0.0009	0.0016	0.0008	0.0013	0.0056	0.0019	0.0032	0.0019	0.0011	0.0012	0.0009	0.0021	0.0018	0.0006	0.0006
Pseudomonas	reidholzensis	Pseudomonas reidholzensis	1	0.00125	0.0016	0.0007	0.0009	0.001	0.0014	0.0011	0.0012	0.0032	0.0019	0.0021	0.0014	0.001	0.0013	0.0019	0.0039	0.0012	0.0007	0.0008
Pseudomonas	jinjuensis	Pseudomonas jinjuensis	1	0.00125	0.0013	0.0009	0.0013	0.0011	0.0015	0.001	0.0012	0.0027	0.0021	0.0018	0.0012	0.0012	0.0012	0.0019	0.0043	0.0011	0.0011	0.0015
Pseudomonas	capeferrum	Pseudomonas capeferrum	1	0.0012	0.0016	0.0007	0.0011	0.001	0.0013	0.0009	0.0012	0.0034	0.0024	0.0023	0.0015	0.0012	0.0012	0.002	0.0039	0.0012	0.0008	0.0008
Pseudomonas	cremoricolorata	Pseudomonas cremoricolorata	2	0.0012	0.0014	0.0007	0.001	0.001	0.0013	0.0009	0.0012	0.0033	0.0022	0.0022	0.0014	0.0011	0.0012	0.0015	0.0032	0.0011	0.0008	0.0008
Pseudomonas	cuatrocienegasensis	Pseudomonas cuatrocienegasensis	1	0.0012	0.0013	0.0009	0.0012	0.0012	0.0018	0.0009	0.0012	0.0032	0.002	0.0022	0.0013	0.0011	0.0012	0.0011	0.0026	0.0009	0.0008	0.001
Pseudomonas	guangdongensis	Pseudomonas guangdongensis	1	0.0012	0.001	0.0008	0.0013	0.001	0.0012	0.001	0.001	0.0022	0.0021	0.0015	0.0009	0.0011	0.0012	0.0117	0.026	0.0012	0.0011	0.0017
Pseudomonas	lutea	Pseudomonas lutea	2	0.0012	0.0014	0.0007	0.0012	0.001	0.0012	0.0012	0.0012	0.0031	0.002	0.0022	0.0016	0.0013	0.0015	0.001	0.002	0.0011	0.0009	0.0009
Pseudomonas	luteola	Pseudomonas luteola	5	0.0012	0.0012	0.0008	0.0013	0.001	0.001	0.0012	0.0011	0.0019	0.002	0.0017	0.0014	0.0013	0.0015	0.001	0.0018	0.0007	0.001	0.0011
Pseudomonas	oryzae	Pseudomonas oryzae	1	0.0012	0.0011	0.0009	0.0013	0.0011	0.0014	0.001	0.0011	0.0024	0.0021	0.0016	0.001	0.0012	0.0012	0.0042	0.0101	0.0011	0.0012	0.0017
Pseudomonas	panipatensis	Pseudomonas panipatensis	1	0.0012	0.0012	0.0008	0.0012	0.0011	0.0014	0.001	0.0011	0.0026	0.002	0.0018	0.0011	0.0012	0.0012	0.0016	0.0037	0.001	0.001	0.0013
Pseudomonas	sagittaria	Pseudomonas sagittaria	1	0.0012	0.0011	0.0009	0.0013	0.0011	0.0014	0.001	0.0011	0.0025	0.0022	0.0017	0.0011	0.0012	0.0012	0.0041	0.0098	0.0011	0.0011	0.0017
Pseudomonas	taetrolens	Pseudomonas taetrolens	1	0.0012	0.002	0.0004	0.0007	0.0008	0.0012	0.0007	0.0012	0.0045	0.0019	0.0037	0.0022	0.0012	0.0011	0.0006	0.0015	0.0015	0.0005	0.0004
Pseudomonas	versuta	Pseudomonas versuta	1	0.0012	0.0024	0.0005	0.0007	0.0009	0.0012	0.0007	0.0013	0.0049	0.002	0.0043	0.0027	0.0012	0.0012	0.0006	0.0015	0.0017	0.0005	0.0004
Pseudomonas	weihenstephanensis	Pseudomonas weihenstephanensis	1	0.0012	0.0022	0.0005	0.0007	0.0009	0.0012	0.0007	0.0012	0.0043	0.0019	0.0038	0.0024	0.0012	0.0012	0.0006	0.0014	0.0017	0.0005	0.0004
Pseudomonas	yangmingensis	Pseudomonas yangmingensis	1	0.0012	0.0012	0.0009	0.0013	0.001	0.0008	0.0013	0.001	0.0014	0.0018	0.0012	0.0012	0.0013	0.0017	0.0012	0.0019	0.0009	0.0011	0.0013
Pseudomonas	songnenensis	Pseudomonas songnenensis	2	0.00115	0.0011	0.0008	0.0013	0.0011	0.0013	0.001	0.0011	0.0024	0.002	0.0017	0.0011	0.0011	0.0012	0.0013	0.0029	0.0009	0.001	0.0012
Pseudomonas	straminea	Pseudomonas straminea	1	0.00115	0.0012	0.0008	0.0012	0.0011	0.0014	0.0009	0.0011	0.0028	0.002	0.0019	0.0011	0.0011	0.0012	0.0012	0.0029	0.0009	0.0009	0.0011
Pseudomonas	asturiensis	Pseudomonas asturiensis	2	0.0011	0.0013	0.0005	0.0008	0.0009	0.0012	0.0007	0.0011	0.0036	0.0018	0.0025	0.0014	0.001	0.0011	0.0007	0.0018	0.0011	0.0006	0.0005
Pseudomonas	congelans	Pseudomonas congelans	7	0.0011	0.0013	0.0005	0.0008	0.0009	0.0012	0.0008	0.0011	0.0036	0.0018	0.0024	0.0014	0.001	0.0011	0.0007	0.0018	0.0011	0.0006	0.0005
Pseudomonas	coronafaciens	Pseudomonas coronafaciens	2	0.0011	0.0013	0.0005	0.0008	0.0009	0.0012	0.0008	0.0011	0.0035	0.0018	0.0024	0.0014	0.001	0.0011	0.0007	0.0017	0.0011	0.0006	0.0005
Pseudomonas	flavescens	Pseudomonas flavescens	1	0.0011	0.0012	0.0008	0.0011	0.0011	0.0014	0.001	0.0011	0.0027	0.002	0.0019	0.0012	0.0011	0.0012	0.0011	0.0026	0.0009	0.0008	0.001
Pseudomonas	flexibilis	Pseudomonas flexibilis	2	0.0011	0.001	0.0007	0.0011	0.001	0.0012	0.0009	0.001	0.0021	0.0019	0.0015	0.001	0.0011	0.0011	0.0015	0.0035	0.0009	0.001	0.0013
Pseudomonas	kuykendallii	Pseudomonas kuykendallii	1	0.0011	0.0011	0.0008	0.0011	0.001	0.0014	0.0009	0.0011	0.0026	0.0019	0.0018	0.0011	0.001	0.0011	0.0014	0.0032	0.0009	0.0009	0.0011
Pseudomonas	laurentiana	Pseudomonas laurentiana	1	0.0011	0.0011	0.0005	0.0008	0.0008	0.0011	0.0007	0.001	0.003	0.0023	0.0022	0.0017	0.0016	0.0012	0.0015	0.0071	0.0009	0.0006	0.0005
Pseudomonas	taeanensis	Pseudomonas taeanensis	1	0.0011	0.0011	0.0007	0.0011	0.0011	0.0015	0.0009	0.0011	0.0029	0.0018	0.0021	0.0012	0.001	0.0011	0.0009	0.0023	0.0007	0.0007	0.0008
Pseudomonas	coleopterorum	Pseudomonas coleopterorum	1	0.00105	0.0012	0.0005	0.0008	0.0009	0.0011	0.0008	0.0011	0.0032	0.0018	0.0021	0.0013	0.001	0.0011	0.0009	0.0021	0.001	0.0007	0.0006
Pseudomonas	rhizosphaerae	Pseudomonas rhizosphaerae	1	0.00105	0.0012	0.0005	0.0008	0.0009	0.0011	0.0008	0.0011	0.0032	0.0018	0.0021	0.0013	0.001	0.0011	0.0009	0.0021	0.001	0.0007	0.0006
Pseudomonas	aestus	Pseudomonas aestus	1	0.001	0.0018	0.0007	0.0006	0.0006	0.0014	0.0003	0.0009	0.0041	0.0011	0.0024	0.0016	0.0006	0.0006	0.0012	0.0023	0.0018	0.0003	0.0006
Pseudomonas	azotifigens	Pseudomonas azotifigens	1	0.001	0.0011	0.0009	0.001	0.0008	0.0011	0.0008	0.001	0.0016	0.0014	0.0012	0.0009	0.0008	0.0008	0.0016	0.0031	0.0009	0.0008	0.0012
Pseudomonas	bohemica	Pseudomonas bohemica	1	0.001	0.0011	0.0004	0.0007	0.0008	0.0011	0.0007	0.001	0.0032	0.0016	0.0021	0.0012	0.0009	0.001	0.0006	0.0016	0.001	0.0006	0.0005
Pseudomonas	cannabina	Pseudomonas cannabina	2	0.001	0.0012	0.0005	0.0008	0.0009	0.0011	0.0008	0.001	0.0033	0.0017	0.0022	0.0013	0.001	0.0011	0.0007	0.0016	0.001	0.0006	0.0005
Pseudomonas	floridensis	Pseudomonas floridensis	1	0.001	0.0012	0.0005	0.0008	0.0009	0.0011	0.0008	0.001	0.0032	0.0017	0.0022	0.0013	0.001	0.0011	0.0007	0.0017	0.001	0.0007	0.0006
Pseudomonas	guineae	Pseudomonas guineae	1	0.001	0.0009	0.0006	0.001	0.001	0.0014	0.0008	0.001	0.0026	0.0017	0.002	0.0011	0.0009	0.001	0.0006	0.0016	0.0006	0.0006	0.0006
Pseudomonas	leptonychotis	Pseudomonas leptonychotis	1	0.001	0.001	0.0007	0.0011	0.0011	0.0015	0.0008	0.001	0.0028	0.0017	0.0021	0.0013	0.0009	0.001	0.0006	0.0017	0.0006	0.0006	0.0006
Pseudomonas	profundi	Pseudomonas profundi	1	0.001	0.0008	0.0007	0.001	0.0008	0.0008	0.001	0.0011	0.0015	0.0016	0.0012	0.001	0.001	0.0012	0.0009	0.0013	0.0006	0.0008	0.0007
Pseudomonas	punonensis	Pseudomonas punonensis	1	0.001	0.0011	0.0007	0.001	0.001	0.0013	0.0009	0.001	0.0027	0.0019	0.0019	0.0011	0.001	0.0011	0.0009	0.0023	0.0008	0.0008	0.0008
Pseudomonas	savastanoi	Pseudomonas savastanoi	3	0.001	0.0012	0.0005	0.0008	0.0009	0.0011	0.0008	0.001	0.0034	0.0018	0.0023	0.0014	0.001	0.0011	0.0007	0.0017	0.001	0.0006	0.0006
Pseudomonas	seleniipraecipitans	Pseudomonas seleniipraecipitans	2	0.001	0.0011	0.0006	0.001	0.001	0.0013	0.0009	0.001	0.0028	0.0019	0.0019	0.0011	0.001	0.0011	0.0009	0.0023	0.0008	0.0008	0.0008
Pseudomonas	thermotolerans	Pseudomonas thermotolerans	1	0.001	0.0009	0.0007	0.0011	0.0008	0.0011	0.0007	0.0008	0.0018	0.0016	0.0012	0.0008	0.0008	0.0008	0.0016	0.0036	0.001	0.001	0.0015
Pseudomonas	abyssi	Pseudomonas abyssi	1	0.00095	0.0009	0.0006	0.001	0.0008	0.0008	0.001	0.0009	0.0015	0.0016	0.0012	0.001	0.0011	0.0013	0.0008	0.0016	0.0005	0.0008	0.0008
Pseudomonas	endophytica	Pseudomonas endophytica	1	0.00095	0.0013	0.0003	0.0006	0.0007	0.0009	0.0007	0.001	0.0032	0.0016	0.0031	0.0016	0.0009	0.001	0.0005	0.0012	0.001	0.0005	0.0003
Pseudomonas	ficuserectae	Pseudomonas ficuserectae	1	0.00095	0.001	0.0004	0.0007	0.0008	0.001	0.0007	0.001	0.003	0.0016	0.002	0.0012	0.0009	0.001	0.0006	0.0015	0.0008	0.0006	0.0004
Pseudomonas	meliae	Pseudomonas meliae	1	0.00095	0.001	0.0004	0.0007	0.0008	0.001	0.0008	0.001	0.003	0.0017	0.002	0.0012	0.0009	0.001	0.0006	0.0015	0.0009	0.0006	0.0005
Pseudomonas	pohangensis	Pseudomonas pohangensis	1	0.00095	0.0007	0.0005	0.0008	0.0009	0.0011	0.0008	0.0009	0.002	0.0015	0.0018	0.0012	0.0011	0.001	0.0006	0.0016	0.0011	0.0006	0.0006
Pseudomonas	caricapapayae	Pseudomonas caricapapayae	1	0.0009	0.001	0.0004	0.0007	0.0008	0.0009	0.0007	0.0009	0.0028	0.0016	0.0019	0.0011	0.0009	0.001	0.0006	0.0014	0.0008	0.0006	0.0004
Pseudomonas	tremae	Pseudomonas tremae	1	0.0009	0.001	0.0004	0.0007	0.0008	0.0009	0.0007	0.0009	0.0028	0.0016	0.0019	0.0011	0.0009	0.001	0.0005	0.0014	0.0008	0.0006	0.0004
Pseudomonas	agarici	Pseudomonas agarici	1	0.00085	0.0014	0.0005	0.0006	0.0006	0.0011	0.0005	0.0009	0.0035	0.0013	0.0022	0.0013	0.0007	0.0008	0.0006	0.0015	0.0013	0.0004	0.0004
Pseudomonas	litoralis	Pseudomonas litoralis	1	0.0008	0.0007	0.0005	0.0008	0.0007	0.0007	0.0008	0.0009	0.0015	0.0015	0.0012	0.0008	0.0009	0.001	0.0006	0.0012	0.0004	0.0006	0.0005
Pseudomonas	rhizoryzae	Pseudomonas rhizoryzae	1	0.0008	0.0007	0.0004	0.0008	0.0008	0.0008	0.0008	0.0009	0.0018	0.0016	0.0012	0.0008	0.0009	0.001	0.0009	0.0021	0.0005	0.0007	0.0007
Pseudomonas	saudimassiliensis	Pseudomonas saudimassiliensis	1	0.0008	0.0006	0.0004	0.0008	0.0007	0.0007	0.0008	0.0008	0.0015	0.0016	0.0011	0.0008	0.001	0.0011	0.0007	0.0015	0.0005	0.0008	0.0008
Pseudomonas	segetis	Pseudomonas segetis	1	0.0008	0.0006	0.0003	0.0007	0.0008	0.0008	0.0007	0.0008	0.002	0.0015	0.0014	0.0008	0.0008	0.001	0.0005	0.0012	0.0004	0.0006	0.0004
Pseudomonas	ovata	Pseudomonas ovata	1	0.00075	0.0011	0.0005	0.0006	0.0006	0.001	0.0004	0.0007	0.0026	0.0012	0.0017	0.0011	0.0006	0.0006	0.0008	0.0017	0.001	0.0004	0.0005
Pseudomonas	aestusnigri	Pseudomonas aestusnigri	1	0.0007	0.0005	0.0003	0.0007	0.0007	0.0006	0.0007	0.0008	0.0015	0.0014	0.0011	0.0007	0.0008	0.001	0.0005	0.0013	0.0004	0.0006	0.0005
Pseudomonas	bauzanensis	Pseudomonas bauzanensis	2	0.0007	0.0006	0.0004	0.0007	0.0007	0.0006	0.0008	0.0008	0.0015	0.0015	0.0011	0.0007	0.0009	0.001	0.0005	0.0013	0.0004	0.0006	0.0005
Pseudomonas	formosensis	Pseudomonas formosensis	1	0.0007	0.0005	0.0003	0.0007	0.0007	0.0006	0.0007	0.0008	0.0013	0.0014	0.0009	0.0006	0.0008	0.0009	0.0006	0.0014	0.0004	0.0007	0.0006
Pseudomonas	gallaeciensis	Pseudomonas gallaeciensis	1	0.0007	0.0005	0.0003	0.0007	0.0007	0.0007	0.0007	0.0008	0.0015	0.0015	0.0012	0.0007	0.0008	0.001	0.0005	0.0013	0.0004	0.0006	0.0005
Pseudomonas	hussainii	Pseudomonas hussainii	2	0.0007	0.0005	0.0003	0.0007	0.0007	0.0007	0.0008	0.0008	0.0016	0.0015	0.0012	0.0007	0.0008	0.001	0.0005	0.0014	0.0004	0.0007	0.0005
Pseudomonas	jilinensis	Pseudomonas jilinensis	1	0.0007	0.0006	0.0003	0.0007	0.0007	0.0007	0.0008	0.0008	0.0015	0.0015	0.0011	0.0007	0.0009	0.001	0.0005	0.0013	0.0004	0.0007	0.0006
Pseudomonas	massiliensis	Pseudomonas massiliensis	1	0.0007	0.0007	0.0003	0.0007	0.0007	0.0007	0.0007	0.0008	0.0019	0.0015	0.0013	0.0008	0.0009	0.001	0.0006	0.0016	0.0005	0.0006	0.0005
Pseudomonas	oceani	Pseudomonas oceani	1	0.0007	0.0005	0.0003	0.0007	0.0007	0.0006	0.0007	0.0008	0.0015	0.0015	0.0011	0.0007	0.0008	0.001	0.0005	0.0013	0.0004	0.0006	0.0005
Pseudomonas	pachastrellae	Pseudomonas pachastrellae	1	0.0007	0.0005	0.0003	0.0006	0.0007	0.0007	0.0007	0.0008	0.0015	0.0014	0.0011	0.0007	0.0008	0.0009	0.0005	0.0013	0.0004	0.0006	0.0005
Pseudomonas	pelagia	Pseudomonas pelagia	2	0.0007	0.0005	0.0003	0.0006	0.0007	0.0007	0.0007	0.0008	0.0015	0.0015	0.0011	0.0007	0.0009	0.001	0.0005	0.0011	0.0004	0.0006	0.0004
Pseudomonas	sabulinigri	Pseudomonas sabulinigri	1	0.0006	0.0004	0.0002	0.0005	0.0006	0.0005	0.0007	0.0007	0.0013	0.0013	0.001	0.0006	0.0008	0.0009	0.0004	0.0011	0.0003	0.0005	0.0003
Pseudomonas	salegens	Pseudomonas salegens	1	0.0006	0.0004	0.0002	0.0005	0.0006	0.0005	0.0007	0.0007	0.0013	0.0013	0.0009	0.0006	0.0008	0.0009	0.0003	0.001	0.0003	0.0005	0.0003
Pseudomonas	xinjiangensis	Pseudomonas xinjiangensis	1	0.0006	0.0004	0.0002	0.0005	0.0006	0.0005	0.0007	0.0007	0.0013	0.0013	0.0009	0.0006	0.0008	0.0009	0.0004	0.0011	0.0003	0.0005	0.0003
Pseudomonas	zeshuii	Pseudomonas zeshuii	1	0.0006	0.0006	0.0004	0.0006	0.0004	0.0004	0.0006	0.0005	0.0007	0.0008	0.0007	0.0006	0.0006	0.0007	0.0005	0.0008	0.0003	0.0005	0.0005
Pseudomonas	duriflava	Pseudomonas duriflava	1	0.00055	0.0004	0.0002	0.0005	0.0006	0.0005	0.0006	0.0007	0.0012	0.0013	0.0009	0.0005	0.0007	0.0009	0.0003	0.0009	0.0002	0.0005	0.0003
Pseudomonas	salina	Pseudomonas salina	1	0.00055	0.0004	0.0002	0.0005	0.0006	0.0005	0.0007	0.0007	0.0012	0.0013	0.0009	0.0005	0.0007	0.0009	0.0003	0.0009	0.0003	0.0005	0.0003
Pseudomonas	Pseudomonas	Pseudomonas Pseudomonas	1	0.0004	0.0003	0.0001	0.0004	0.0004	0.0004	0.0005	0.0005	0.001	0.0009	0.0007	0.0004	0.0005	0.0006	0.0002	0.0007	0.0002	0.0004	0.0002
Pseudomonas	caeni	Pseudomonas caeni	1	0.00015	0.0002	0.0001	0.0004	0.0003	0.0002	0.0001	0.0001	0.0002	0.0001	0.0015	0.0006	0.0002	0.0001	0	0.0001	0.0001	0.0002	0.0001
