# Supplementary material for: Guts of the Urban Ecosystem: Microbial Ecology of Sewer Infrastructure
Source: mSystems. 2022 Jun 28;7(4):e00118-22. doi: 10.1128/msystems.00118-22 (PMC9426572; doi:10.1128/msystems.00118-22)
Supplement: TABLE S2 [file msystems.00118-22-st002.xlsx]

## Sheet: Sheet1
Table S2 List of NCBI assemblies used to construct representative pangenomes.
Genus	Species	Strain	Assemblies discarded during the dereplication step (not used as representative pangenome)
Acidovorax	Acidovorax_anthurii	Acidovorax_anthurii__CFPB3232	no
Acidovorax	Acidovorax_avenae	Acidovorax_avenae__AA78_5	no
Acidovorax	Acidovorax_avenae	Acidovorax_avenae__AA81_1	no
Acidovorax	Acidovorax_avenae	Acidovorax_avenae__AA99_2	no
Acidovorax	Acidovorax_avenae	Acidovorax_avenae__ATCC19860	no
Acidovorax	Acidovorax_avenae	Acidovorax_avenae__KL3	no
Acidovorax	Acidovorax_avenae	Acidovorax_avenae__MD5	no
Acidovorax	Acidovorax_avenae	Acidovorax_avenae__SF12	no
Acidovorax	Acidovorax_avenae	Acidovorax_avenae__SH7	no
Acidovorax	Acidovorax_avenae	Acidovorax_avenae__T10_61	no
Acidovorax	Acidovorax_caeni	Acidovorax_caeni__R-24608	no
Acidovorax	Acidovorax_carolinensis	Acidovorax_carolinensis__NA2	no
Acidovorax	Acidovorax_carolinensis	Acidovorax_carolinensis__NA3	no
Acidovorax	Acidovorax_carolinensis	Acidovorax_carolinensis__P3	no
Acidovorax	Acidovorax_carolinensis	Acidovorax_carolinensis__P4	yes
Acidovorax	Acidovorax_cattleyae	Acidovorax_cattleyae__CAT98_1	no
Acidovorax	Acidovorax_cattleyae	Acidovorax_cattleyae__DSM17101	yes
Acidovorax	Acidovorax_cavernicola	Acidovorax_cavernicola__1011MAR4D40-2	no
Acidovorax	Acidovorax_citrulli	Acidovorax_citrulli__AAC00-1	yes
Acidovorax	Acidovorax_citrulli	Acidovorax_citrulli__AAC00-1_5593	no
Acidovorax	Acidovorax_citrulli	Acidovorax_citrulli__AAC00-1_5596	yes
Acidovorax	Acidovorax_citrulli	Acidovorax_citrulli__AAC00-1_5684	yes
Acidovorax	Acidovorax_citrulli	Acidovorax_citrulli__DSM17060	no
Acidovorax	Acidovorax_citrulli	Acidovorax_citrulli__EP	yes
Acidovorax	Acidovorax_citrulli	Acidovorax_citrulli__KACC17005	yes
Acidovorax	Acidovorax_citrulli	Acidovorax_citrulli__M6	yes
Acidovorax	Acidovorax_citrulli	Acidovorax_citrulli__pslb65	yes
Acidovorax	Acidovorax_citrulli	Acidovorax_citrulli__T1	yes
Acidovorax	Acidovorax_citrulli	Acidovorax_citrulli__tw6	yes
Acidovorax	Acidovorax_delafieldii	Acidovorax_delafieldii__2AN	no
Acidovorax	Acidovorax_delafieldii	Acidovorax_delafieldii__CCH3-G3	no
Acidovorax	Acidovorax_delafieldii	Acidovorax_delafieldii__CCH4-A2	no
Acidovorax	Acidovorax_delafieldii	Acidovorax_delafieldii__DSM64	no
Acidovorax	Acidovorax_ebreus	Acidovorax_ebreus__TPSY	no
Acidovorax	Acidovorax_kalamii	Acidovorax_kalamii__KNDSW-TSA6	no
Acidovorax	Acidovorax_konjaci	Acidovorax_konjaci__DSM7481	no
Acidovorax	Acidovorax_oryzae	Acidovorax_oryzae__ATCC19882	no
Acidovorax	Acidovorax_oryzae	Acidovorax_oryzae__RS-1	no
Acidovorax	Acidovorax_radicis	Acidovorax_radicis__2721A	no
Acidovorax	Acidovorax_radicis	Acidovorax_radicis__N35	yes
Acidovorax	Acidovorax_radicis	Acidovorax_radicis__N35v	no
Acidovorax	Acidovorax_soli	Acidovorax_soli__DSM25157	no
Acidovorax	Acidovorax_sp	Acidovorax_sp__100	yes
Acidovorax	Acidovorax_sp	Acidovorax_sp__106	yes
Acidovorax	Acidovorax_sp	Acidovorax_sp__107	yes
Acidovorax	Acidovorax_sp	Acidovorax_sp__1608163	yes
Acidovorax	Acidovorax_sp	Acidovorax_sp__210-6	yes
Acidovorax	Acidovorax_sp	Acidovorax_sp__30	yes
Acidovorax	Acidovorax_sp	Acidovorax_sp__56	yes
Acidovorax	Acidovorax_sp	Acidovorax_sp__59	yes
Acidovorax	Acidovorax_sp	Acidovorax_sp__62	yes
Acidovorax	Acidovorax_sp	Acidovorax_sp__69	yes
Acidovorax	Acidovorax_sp	Acidovorax_sp__93	yes
Acidovorax	Acidovorax_sp	Acidovorax_sp__94	yes
Acidovorax	Acidovorax_sp	Acidovorax_sp__99	yes
Acidovorax	Acidovorax_sp	Acidovorax_sp__BoFeN1	yes
Acidovorax	Acidovorax_sp	Acidovorax_sp__CCH12-A4	yes
Acidovorax	Acidovorax_sp	Acidovorax_sp__CF301	yes
Acidovorax	Acidovorax_sp	Acidovorax_sp__CF316	yes
Acidovorax	Acidovorax_sp	Acidovorax_sp__FJL06	yes
Acidovorax	Acidovorax_sp	Acidovorax_sp__GW101-3H11	yes
Acidovorax	Acidovorax_sp	Acidovorax_sp__HDW3	yes
Acidovorax	Acidovorax_sp	Acidovorax_sp__HMWF018	yes
Acidovorax	Acidovorax_sp	Acidovorax_sp__HMWF029	yes
Acidovorax	Acidovorax_sp	Acidovorax_sp__JHL-3	yes
Acidovorax	Acidovorax_sp	Acidovorax_sp__JHL-9	yes
Acidovorax	Acidovorax_sp	Acidovorax_sp__JS42	yes
Acidovorax	Acidovorax_sp	Acidovorax_sp__KKS102	yes
Acidovorax	Acidovorax_sp	Acidovorax_sp__Leaf160	yes
Acidovorax	Acidovorax_sp	Acidovorax_sp__Leaf191	yes
Acidovorax	Acidovorax_sp	Acidovorax_sp__Leaf76	yes
Acidovorax	Acidovorax_sp	Acidovorax_sp__Leaf78	yes
Acidovorax	Acidovorax_sp	Acidovorax_sp__Leaf84	yes
Acidovorax	Acidovorax_sp	Acidovorax_sp__MR-S7	yes
Acidovorax	Acidovorax_sp	Acidovorax_sp__NB1	yes
Acidovorax	Acidovorax_sp	Acidovorax_sp__NO-1	yes
Acidovorax	Acidovorax_sp	Acidovorax_sp__RAC01	yes
Acidovorax	Acidovorax_sp	Acidovorax_sp__Root217	yes
Acidovorax	Acidovorax_sp	Acidovorax_sp__Root219	yes
Acidovorax	Acidovorax_sp	Acidovorax_sp__Root267	yes
Acidovorax	Acidovorax_sp	Acidovorax_sp__Root275	yes
Acidovorax	Acidovorax_sp	Acidovorax_sp__Root402	yes
Acidovorax	Acidovorax_sp	Acidovorax_sp__Root568	yes
Acidovorax	Acidovorax_sp	Acidovorax_sp__Root70	yes
Acidovorax	Acidovorax_sp	Acidovorax_sp__SD340	yes
Acidovorax	Acidovorax_sp	Acidovorax_sp__ST3	yes
Acidovorax	Acidovorax_sp	Acidovorax_sp__T1	yes
Acidovorax	Acidovorax_sp	Acidovorax_sp__T1m	yes
Acidovorax	Acidovorax_temperans	Acidovorax_temperans__DSM7270	no
Acidovorax	Acidovorax_temperans	Acidovorax_temperans__KY4	no
Acidovorax	Acidovorax_valerianellae	Acidovorax_valerianellae__DSM16619	no
Acidovorax	Acidovorax_wautersii	Acidovorax_wautersii__DSM27981	no
Acinetobacter	Acinetobacter_albensis	Acinetobacter_albensis__ANC4874	no
Acinetobacter	Acinetobacter_apis	Acinetobacter_apis__ANC5114	no
Acinetobacter	Acinetobacter_baumannii	Acinetobacter_baumannii__09A16CRGN0014	yes
Acinetobacter	Acinetobacter_baumannii	Acinetobacter_baumannii__09A16CRGN003B	yes
Acinetobacter	Acinetobacter_baumannii	Acinetobacter_baumannii__10042	yes
Acinetobacter	Acinetobacter_baumannii	Acinetobacter_baumannii__10324	no
Acinetobacter	Acinetobacter_baumannii	Acinetobacter_baumannii__11510	no
Acinetobacter	Acinetobacter_baumannii	Acinetobacter_baumannii__11A1213CRGN008	yes
Acinetobacter	Acinetobacter_baumannii	Acinetobacter_baumannii__11A1213CRGN055	yes
Acinetobacter	Acinetobacter_baumannii	Acinetobacter_baumannii__11A1213CRGN064	yes
Acinetobacter	Acinetobacter_baumannii	Acinetobacter_baumannii__11A1314CRGN088	no
Acinetobacter	Acinetobacter_baumannii	Acinetobacter_baumannii__11A1314CRGN089	yes
Acinetobacter	Acinetobacter_baumannii	Acinetobacter_baumannii__11A14CRGN003	yes
Acinetobacter	Acinetobacter_baumannii	Acinetobacter_baumannii__11W359501	yes
Acinetobacter	Acinetobacter_baumannii	Acinetobacter_baumannii__15A34	yes
Acinetobacter	Acinetobacter_baumannii	Acinetobacter_baumannii__15A5	yes
Acinetobacter	Acinetobacter_baumannii	Acinetobacter_baumannii__1656-2	yes
Acinetobacter	Acinetobacter_baumannii	Acinetobacter_baumannii__3207	yes
Acinetobacter	Acinetobacter_baumannii	Acinetobacter_baumannii__5457	yes
Acinetobacter	Acinetobacter_baumannii	Acinetobacter_baumannii__5845	yes
Acinetobacter	Acinetobacter_baumannii	Acinetobacter_baumannii__6200	no
Acinetobacter	Acinetobacter_baumannii	Acinetobacter_baumannii__6507	yes
Acinetobacter	Acinetobacter_baumannii	Acinetobacter_baumannii__7804	no
Acinetobacter	Acinetobacter_baumannii	Acinetobacter_baumannii__7835	yes
Acinetobacter	Acinetobacter_baumannii	Acinetobacter_baumannii__7847	yes
Acinetobacter	Acinetobacter_baumannii	Acinetobacter_baumannii__810CP	yes
Acinetobacter	Acinetobacter_baumannii	Acinetobacter_baumannii__9102	yes
Acinetobacter	Acinetobacter_baumannii	Acinetobacter_baumannii__9201	yes
Acinetobacter	Acinetobacter_baumannii	Acinetobacter_baumannii__A1	no
Acinetobacter	Acinetobacter_baumannii	Acinetobacter_baumannii__A1296	no
Acinetobacter	Acinetobacter_baumannii	Acinetobacter_baumannii__A320RUH134	yes
Acinetobacter	Acinetobacter_baumannii	Acinetobacter_baumannii__A388	yes
Acinetobacter	Acinetobacter_baumannii	Acinetobacter_baumannii__A52	yes
Acinetobacter	Acinetobacter_baumannii	Acinetobacter_baumannii__A85	yes
Acinetobacter	Acinetobacter_baumannii	Acinetobacter_baumannii__AB0057	yes
Acinetobacter	Acinetobacter_baumannii	Acinetobacter_baumannii__AB030	yes
Acinetobacter	Acinetobacter_baumannii	Acinetobacter_baumannii__AB031	no
Acinetobacter	Acinetobacter_baumannii	Acinetobacter_baumannii__Ab04-mff	yes
Acinetobacter	Acinetobacter_baumannii	Acinetobacter_baumannii__AB046	no
Acinetobacter	Acinetobacter_baumannii	Acinetobacter_baumannii__AB047	no
Acinetobacter	Acinetobacter_baumannii	Acinetobacter_baumannii__AB048	yes
Acinetobacter	Acinetobacter_baumannii	Acinetobacter_baumannii__AB053	no
Acinetobacter	Acinetobacter_baumannii	Acinetobacter_baumannii__AB07	yes
Acinetobacter	Acinetobacter_baumannii	Acinetobacter_baumannii__ATCC17978	no
Acinetobacter	Acinetobacter_baumannii	Acinetobacter_baumannii__S1AB1A2	yes
Acinetobacter	Acinetobacter_baumannii	Acinetobacter_baumannii__TG60155	yes
Acinetobacter	Acinetobacter_baumannii	Acinetobacter_baumannii__WPB103	no
Acinetobacter	Acinetobacter_baumannii	Acinetobacter_baumannii__ZS3	yes
Acinetobacter	Acinetobacter_baylyi	Acinetobacter_baylyi__AB93A21	no
Acinetobacter	Acinetobacter_baylyi	Acinetobacter_baylyi__ADP1	yes
Acinetobacter	Acinetobacter_baylyi	Acinetobacter_baylyi__CIP107474	yes
Acinetobacter	Acinetobacter_baylyi	Acinetobacter_baylyi__DSM14961	yes
Acinetobacter	Acinetobacter_baylyi	Acinetobacter_baylyi__GTC3695	yes
Acinetobacter	Acinetobacter_baylyi	Acinetobacter_baylyi__TG19579	yes
Acinetobacter	Acinetobacter_baylyi	Acinetobacter_baylyi__XH442	yes
Acinetobacter	Acinetobacter_baylyi	Acinetobacter_baylyi__XH443	no
Acinetobacter	Acinetobacter_baylyi	Acinetobacter_baylyi__XH444	yes
Acinetobacter	Acinetobacter_baylyi	Acinetobacter_baylyi__XH445	yes
Acinetobacter	Acinetobacter_baylyi	Acinetobacter_baylyi__XH446	yes
Acinetobacter	Acinetobacter_baylyi	Acinetobacter_baylyi__XH447	yes
Acinetobacter	Acinetobacter_beijerinckii	Acinetobacter_beijerinckii__ANC3835	no
Acinetobacter	Acinetobacter_beijerinckii	Acinetobacter_beijerinckii__CIP110307	no
Acinetobacter	Acinetobacter_beijerinckii	Acinetobacter_beijerinckii__GTC14628	yes
Acinetobacter	Acinetobacter_bereziniae	Acinetobacter_bereziniae__507_ABAU	yes
Acinetobacter	Acinetobacter_bereziniae	Acinetobacter_bereziniae__CHI-40-1	no
Acinetobacter	Acinetobacter_bereziniae	Acinetobacter_bereziniae__CIP70.12	yes
Acinetobacter	Acinetobacter_bereziniae	Acinetobacter_bereziniae__HPC229	no
Acinetobacter	Acinetobacter_bereziniae	Acinetobacter_bereziniae__KCTC23199	no
Acinetobacter	Acinetobacter_bereziniae	Acinetobacter_bereziniae__L65	yes
Acinetobacter	Acinetobacter_bereziniae	Acinetobacter_bereziniae__L98	no
Acinetobacter	Acinetobacter_bereziniae	Acinetobacter_bereziniae__LMG1003	yes
Acinetobacter	Acinetobacter_bereziniae	Acinetobacter_bereziniae__NIPH3	no
Acinetobacter	Acinetobacter_bereziniae	Acinetobacter_bereziniae__TUM15022	no
Acinetobacter	Acinetobacter_bereziniae	Acinetobacter_bereziniae__TUM15173	no
Acinetobacter	Acinetobacter_bereziniae	Acinetobacter_bereziniae__TUM15235	no
Acinetobacter	Acinetobacter_bereziniae	Acinetobacter_bereziniae__TUM15247	no
Acinetobacter	Acinetobacter_bereziniae	Acinetobacter_bereziniae__TUM15252	yes
Acinetobacter	Acinetobacter_bereziniae	Acinetobacter_bereziniae__TUM15272	no
Acinetobacter	Acinetobacter_bereziniae	Acinetobacter_bereziniae__TUM15299	no
Acinetobacter	Acinetobacter_bereziniae	Acinetobacter_bereziniae__TUM15315	yes
Acinetobacter	Acinetobacter_bereziniae	Acinetobacter_bereziniae__TUM15327	no
Acinetobacter	Acinetobacter_bereziniae	Acinetobacter_bereziniae__TUM15331	no
Acinetobacter	Acinetobacter_bereziniae	Acinetobacter_bereziniae__TUM15358	no
Acinetobacter	Acinetobacter_bereziniae	Acinetobacter_bereziniae__TUM15449	no
Acinetobacter	Acinetobacter_bereziniae	Acinetobacter_bereziniae__TUM15538	no
Acinetobacter	Acinetobacter_bereziniae	Acinetobacter_bereziniae__TUM15540	no
Acinetobacter	Acinetobacter_bereziniae	Acinetobacter_bereziniae__XH901	no
Acinetobacter	Acinetobacter_bohemicus	Acinetobacter_bohemicus__ANC3994	no
Acinetobacter	Acinetobacter_bohemicus	Acinetobacter_bohemicus__ANC5076	no
Acinetobacter	Acinetobacter_bohemicus	Acinetobacter_bohemicus__CCUG69707	yes
Acinetobacter	Acinetobacter_boissieri	Acinetobacter_boissieri__ANC4422	no
Acinetobacter	Acinetobacter_bouvetii	Acinetobacter_bouvetii__CIP107468	yes
Acinetobacter	Acinetobacter_bouvetii	Acinetobacter_bouvetii__DSM14964	yes
Acinetobacter	Acinetobacter_bouvetii	Acinetobacter_bouvetii__GTC3697	no
Acinetobacter	Acinetobacter_bouvetii	Acinetobacter_bouvetii__SFB21	no
Acinetobacter	Acinetobacter_bouvetii	Acinetobacter_bouvetii__WCHABo060081	no
Acinetobacter	Acinetobacter_brisouii	Acinetobacter_brisouii__ANC4119	yes
Acinetobacter	Acinetobacter_brisouii	Acinetobacter_brisouii__CIP110357	no
Acinetobacter	Acinetobacter_brisouii	Acinetobacter_brisouii__DSM18516	yes
Acinetobacter	Acinetobacter_brisouii	Acinetobacter_brisouii__SM1	no
Acinetobacter	Acinetobacter_brisouii	Acinetobacter_brisouii__TUM15068	no
Acinetobacter	Acinetobacter_brisouii	Acinetobacter_brisouii__TUM15274	no
Acinetobacter	Acinetobacter_calcoaceticus	Acinetobacter_calcoaceticus__2117	no
Acinetobacter	Acinetobacter_calcoaceticus	Acinetobacter_calcoaceticus__ANC3680	no
Acinetobacter	Acinetobacter_calcoaceticus	Acinetobacter_calcoaceticus__ANC3811	no
Acinetobacter	Acinetobacter_calcoaceticus	Acinetobacter_calcoaceticus__CA16	no
Acinetobacter	Acinetobacter_calcoaceticus	Acinetobacter_calcoaceticus__CIP81.8	no
Acinetobacter	Acinetobacter_calcoaceticus	Acinetobacter_calcoaceticus__DSM30006	yes
Acinetobacter	Acinetobacter_calcoaceticus	Acinetobacter_calcoaceticus__GK1	no
Acinetobacter	Acinetobacter_calcoaceticus	Acinetobacter_calcoaceticus__GK2	no
Acinetobacter	Acinetobacter_calcoaceticus	Acinetobacter_calcoaceticus__JUb89	no
Acinetobacter	Acinetobacter_calcoaceticus	Acinetobacter_calcoaceticus__KCTC2357	yes
Acinetobacter	Acinetobacter_calcoaceticus	Acinetobacter_calcoaceticus__NCTC12983	yes
Acinetobacter	Acinetobacter_calcoaceticus	Acinetobacter_calcoaceticus__NIPH13	no
Acinetobacter	Acinetobacter_calcoaceticus	Acinetobacter_calcoaceticus__P23	no
Acinetobacter	Acinetobacter_calcoaceticus	Acinetobacter_calcoaceticus__RS3	no
Acinetobacter	Acinetobacter_calcoaceticus	Acinetobacter_calcoaceticus__RUH2202	no
Acinetobacter	Acinetobacter_calcoaceticus	Acinetobacter_calcoaceticus__TG19585	no
Acinetobacter	Acinetobacter_calcoaceticus	Acinetobacter_calcoaceticus__TG19588	yes
Acinetobacter	Acinetobacter_calcoaceticus	Acinetobacter_calcoaceticus__TG19593	no
Acinetobacter	Acinetobacter_calcoaceticus	Acinetobacter_calcoaceticus__TUM15122	yes
Acinetobacter	Acinetobacter_calcoaceticus	Acinetobacter_calcoaceticus__TUM15316	no
Acinetobacter	Acinetobacter_celticus	Acinetobacter_celticus__ANC4603	no
Acinetobacter	Acinetobacter_chinensis	Acinetobacter_chinensis__WCHAc010005	no
Acinetobacter	Acinetobacter_colistiniresistens	Acinetobacter_colistiniresistens__DL	yes
Acinetobacter	Acinetobacter_colistiniresistens	Acinetobacter_colistiniresistens__NIPH1859	no
Acinetobacter	Acinetobacter_colistiniresistens	Acinetobacter_colistiniresistens__NIPH2036	yes
Acinetobacter	Acinetobacter_colistiniresistens	Acinetobacter_colistiniresistens__NR1165	no
Acinetobacter	Acinetobacter_colistiniresistens	Acinetobacter_colistiniresistens__OCU_Ac7	yes
Acinetobacter	Acinetobacter_colistiniresistens	Acinetobacter_colistiniresistens__TUM15188	yes
Acinetobacter	Acinetobacter_colistiniresistens	Acinetobacter_colistiniresistens__TUM15205	yes
Acinetobacter	Acinetobacter_colistiniresistens	Acinetobacter_colistiniresistens__TUM15240	no
Acinetobacter	Acinetobacter_colistiniresistens	Acinetobacter_colistiniresistens__TUM15258	yes
Acinetobacter	Acinetobacter_colistiniresistens	Acinetobacter_colistiniresistens__TUM15271	yes
Acinetobacter	Acinetobacter_courvalinii	Acinetobacter_courvalinii__CCUG67960	no
Acinetobacter	Acinetobacter_cumulans	Acinetobacter_cumulans__AC1	no
Acinetobacter	Acinetobacter_cumulans	Acinetobacter_cumulans__WCHAc060001	no
Acinetobacter	Acinetobacter_cumulans	Acinetobacter_cumulans__WCHAc060002	no
Acinetobacter	Acinetobacter_cumulans	Acinetobacter_cumulans__WCHAc060003	no
Acinetobacter	Acinetobacter_cumulans	Acinetobacter_cumulans__WCHAc060004	no
Acinetobacter	Acinetobacter_cumulans	Acinetobacter_cumulans__WCHAc060008	no
Acinetobacter	Acinetobacter_cumulans	Acinetobacter_cumulans__WCHAc060092	no
Acinetobacter	Acinetobacter_defluvii	Acinetobacter_defluvii__WCHA30	no
Acinetobacter	Acinetobacter_dispersus	Acinetobacter_dispersus__NCCP16014	no
Acinetobacter	Acinetobacter_equi	Acinetobacter_equi__114	no
Acinetobacter	Acinetobacter_gandensis	Acinetobacter_gandensis__ANC4275	no
Acinetobacter	Acinetobacter_gandensis	Acinetobacter_gandensis__CCUG68482	yes
Acinetobacter	Acinetobacter_genomosp.	Acinetobacter_genomosp.__A354	no
Acinetobacter	Acinetobacter_genomosp.	Acinetobacter_genomosp.__A360	no
Acinetobacter	Acinetobacter_genomosp.	Acinetobacter_genomosp.__A362	no
Acinetobacter	Acinetobacter_genomosp.	Acinetobacter_genomosp.__NCTC8102	no
Acinetobacter	Acinetobacter_gerneri	Acinetobacter_gerneri__CIP107464	yes
Acinetobacter	Acinetobacter_gerneri	Acinetobacter_gerneri__KCTC12415	no
Acinetobacter	Acinetobacter_gerneri	Acinetobacter_gerneri__MTCC9824	yes
Acinetobacter	Acinetobacter_guillouiae	Acinetobacter_guillouiae__CCUG2491	no
Acinetobacter	Acinetobacter_guillouiae	Acinetobacter_guillouiae__CIP63.46	yes
Acinetobacter	Acinetobacter_guillouiae	Acinetobacter_guillouiae__KCTC23200	yes
Acinetobacter	Acinetobacter_guillouiae	Acinetobacter_guillouiae__MSP4-18	yes
Acinetobacter	Acinetobacter_guillouiae	Acinetobacter_guillouiae__NBRC110550	no
Acinetobacter	Acinetobacter_guillouiae	Acinetobacter_guillouiae__NIPH991	no
Acinetobacter	Acinetobacter_guillouiae	Acinetobacter_guillouiae__TUM15313	no
Acinetobacter	Acinetobacter_guillouiae	Acinetobacter_guillouiae__TUM15493	no
Acinetobacter	Acinetobacter_gyllenbergii	Acinetobacter_gyllenbergii__CIP110306	no
Acinetobacter	Acinetobacter_gyllenbergii	Acinetobacter_gyllenbergii__FMP01	no
Acinetobacter	Acinetobacter_gyllenbergii	Acinetobacter_gyllenbergii__GTC14627	yes
Acinetobacter	Acinetobacter_gyllenbergii	Acinetobacter_gyllenbergii__MTCC11365	yes
Acinetobacter	Acinetobacter_gyllenbergii	Acinetobacter_gyllenbergii__NCCP16015	no
Acinetobacter	Acinetobacter_gyllenbergii	Acinetobacter_gyllenbergii__NIPH230	no
Acinetobacter	Acinetobacter_haemolyticus	Acinetobacter_haemolyticus__10633	yes
Acinetobacter	Acinetobacter_haemolyticus	Acinetobacter_haemolyticus__11616	yes
Acinetobacter	Acinetobacter_haemolyticus	Acinetobacter_haemolyticus__11650	yes
Acinetobacter	Acinetobacter_haemolyticus	Acinetobacter_haemolyticus__11652	no
Acinetobacter	Acinetobacter_haemolyticus	Acinetobacter_haemolyticus__11654	no
Acinetobacter	Acinetobacter_haemolyticus	Acinetobacter_haemolyticus__11658	yes
Acinetobacter	Acinetobacter_haemolyticus	Acinetobacter_haemolyticus__2126ch	yes
Acinetobacter	Acinetobacter_haemolyticus	Acinetobacter_haemolyticus__2227	yes
Acinetobacter	Acinetobacter_haemolyticus	Acinetobacter_haemolyticus__3275	no
Acinetobacter	Acinetobacter_haemolyticus	Acinetobacter_haemolyticus__3281	yes
Acinetobacter	Acinetobacter_haemolyticus	Acinetobacter_haemolyticus__5227	yes
Acinetobacter	Acinetobacter_haemolyticus	Acinetobacter_haemolyticus__5439	yes
Acinetobacter	Acinetobacter_haemolyticus	Acinetobacter_haemolyticus__978H	yes
Acinetobacter	Acinetobacter_haemolyticus	Acinetobacter_haemolyticus__A109R1B4	no
Acinetobacter	Acinetobacter_haemolyticus	Acinetobacter_haemolyticus__AN10	no
Acinetobacter	Acinetobacter_haemolyticus	Acinetobacter_haemolyticus__AN11	yes
Acinetobacter	Acinetobacter_haemolyticus	Acinetobacter_haemolyticus__AN13	yes
Acinetobacter	Acinetobacter_haemolyticus	Acinetobacter_haemolyticus__AN20	yes
Acinetobacter	Acinetobacter_haemolyticus	Acinetobacter_haemolyticus__AN27	yes
Acinetobacter	Acinetobacter_haemolyticus	Acinetobacter_haemolyticus__AN3	yes
Acinetobacter	Acinetobacter_haemolyticus	Acinetobacter_haemolyticus__AN34	yes
Acinetobacter	Acinetobacter_haemolyticus	Acinetobacter_haemolyticus__AN4	yes
Acinetobacter	Acinetobacter_haemolyticus	Acinetobacter_haemolyticus__AN43	no
Acinetobacter	Acinetobacter_haemolyticus	Acinetobacter_haemolyticus__AN44	yes
Acinetobacter	Acinetobacter_haemolyticus	Acinetobacter_haemolyticus__AN5	yes
Acinetobacter	Acinetobacter_haemolyticus	Acinetobacter_haemolyticus__AN54	yes
Acinetobacter	Acinetobacter_haemolyticus	Acinetobacter_haemolyticus__AN59	yes
Acinetobacter	Acinetobacter_haemolyticus	Acinetobacter_haemolyticus__AN60	yes
Acinetobacter	Acinetobacter_haemolyticus	Acinetobacter_haemolyticus__AN61	no
Acinetobacter	Acinetobacter_haemolyticus	Acinetobacter_haemolyticus__AN63	no
Acinetobacter	Acinetobacter_haemolyticus	Acinetobacter_haemolyticus__AN7	yes
Acinetobacter	Acinetobacter_haemolyticus	Acinetobacter_haemolyticus__DIV33	yes
Acinetobacter	Acinetobacter_haemolyticus	Acinetobacter_haemolyticus__FDAARGOS_492	yes
Acinetobacter	Acinetobacter_haemolyticus	Acinetobacter_haemolyticus__HW-2A	no
Acinetobacter	Acinetobacter_haemolyticus	Acinetobacter_haemolyticus__INNSZ174	yes
Acinetobacter	Acinetobacter_haemolyticus	Acinetobacter_haemolyticus__KCRI-348C	no
Acinetobacter	Acinetobacter_haemolyticus	Acinetobacter_haemolyticus__KCRI-45	no
Acinetobacter	Acinetobacter_haemolyticus	Acinetobacter_haemolyticus__MTCC9819	yes
Acinetobacter	Acinetobacter_haemolyticus	Acinetobacter_haemolyticus__NBRC109758	yes
Acinetobacter	Acinetobacter_haemolyticus	Acinetobacter_haemolyticus__NCTC10305	yes
Acinetobacter	Acinetobacter_haemolyticus	Acinetobacter_haemolyticus__NCTC10306	no
Acinetobacter	Acinetobacter_haemolyticus	Acinetobacter_haemolyticus__NCTC12155	yes
Acinetobacter	Acinetobacter_haemolyticus	Acinetobacter_haemolyticus__sz1652	no
Acinetobacter	Acinetobacter_haemolyticus	Acinetobacter_haemolyticus__TG19599	no
Acinetobacter	Acinetobacter_haemolyticus	Acinetobacter_haemolyticus__TG19602	no
Acinetobacter	Acinetobacter_haemolyticus	Acinetobacter_haemolyticus__TG21157	yes
Acinetobacter	Acinetobacter_haemolyticus	Acinetobacter_haemolyticus__TG41244	no
Acinetobacter	Acinetobacter_haemolyticus	Acinetobacter_haemolyticus__TJR01	no
Acinetobacter	Acinetobacter_haemolyticus	Acinetobacter_haemolyticus__TJS01	no
Acinetobacter	Acinetobacter_haemolyticus	Acinetobacter_haemolyticus__XH900	no
Acinetobacter	Acinetobacter_halotolerans	Acinetobacter_halotolerans__JCM31009	no
Acinetobacter	Acinetobacter_harbinensis	Acinetobacter_harbinensis__HITLi7	no
Acinetobacter	Acinetobacter_idrijaensis	Acinetobacter_idrijaensis__MII	no
Acinetobacter	Acinetobacter_indicus	Acinetobacter_indicus__80-1-2	no
Acinetobacter	Acinetobacter_indicus	Acinetobacter_indicus__94-2	yes
Acinetobacter	Acinetobacter_indicus	Acinetobacter_indicus__AI1	yes
Acinetobacter	Acinetobacter_indicus	Acinetobacter_indicus__AI10	yes
Acinetobacter	Acinetobacter_indicus	Acinetobacter_indicus__AI11	yes
Acinetobacter	Acinetobacter_indicus	Acinetobacter_indicus__AI12	no
Acinetobacter	Acinetobacter_indicus	Acinetobacter_indicus__AI13	no
Acinetobacter	Acinetobacter_indicus	Acinetobacter_indicus__AI14	no
Acinetobacter	Acinetobacter_indicus	Acinetobacter_indicus__AI15	yes
Acinetobacter	Acinetobacter_indicus	Acinetobacter_indicus__AI16	yes
Acinetobacter	Acinetobacter_indicus	Acinetobacter_indicus__AI18	no
Acinetobacter	Acinetobacter_indicus	Acinetobacter_indicus__AI19	no
Acinetobacter	Acinetobacter_indicus	Acinetobacter_indicus__AI2	no
Acinetobacter	Acinetobacter_indicus	Acinetobacter_indicus__AI20	yes
Acinetobacter	Acinetobacter_indicus	Acinetobacter_indicus__AI21	no
Acinetobacter	Acinetobacter_indicus	Acinetobacter_indicus__AI22	no
Acinetobacter	Acinetobacter_indicus	Acinetobacter_indicus__AI23	no
Acinetobacter	Acinetobacter_indicus	Acinetobacter_indicus__AI24	yes
Acinetobacter	Acinetobacter_indicus	Acinetobacter_indicus__AI25	yes
Acinetobacter	Acinetobacter_indicus	Acinetobacter_indicus__AI26	yes
Acinetobacter	Acinetobacter_indicus	Acinetobacter_indicus__AI27	yes
Acinetobacter	Acinetobacter_indicus	Acinetobacter_indicus__AI28	yes
Acinetobacter	Acinetobacter_indicus	Acinetobacter_indicus__AI29	yes
Acinetobacter	Acinetobacter_indicus	Acinetobacter_indicus__AI3	no
Acinetobacter	Acinetobacter_indicus	Acinetobacter_indicus__AI30	no
Acinetobacter	Acinetobacter_indicus	Acinetobacter_indicus__AI31	yes
Acinetobacter	Acinetobacter_indicus	Acinetobacter_indicus__AI32	no
Acinetobacter	Acinetobacter_indicus	Acinetobacter_indicus__AI33	no
Acinetobacter	Acinetobacter_indicus	Acinetobacter_indicus__AI37	no
Acinetobacter	Acinetobacter_indicus	Acinetobacter_indicus__AI41	yes
Acinetobacter	Acinetobacter_indicus	Acinetobacter_indicus__B18	no
Acinetobacter	Acinetobacter_indicus	Acinetobacter_indicus__CMG3-2	no
Acinetobacter	Acinetobacter_indicus	Acinetobacter_indicus__DSM25388	no
Acinetobacter	Acinetobacter_indicus	Acinetobacter_indicus__FS42-2	no
Acinetobacter	Acinetobacter_indicus	Acinetobacter_indicus__HY20	no
Acinetobacter	Acinetobacter_indicus	Acinetobacter_indicus__IHIT27630	no
Acinetobacter	Acinetobacter_indicus	Acinetobacter_indicus__IHIT31669	no
Acinetobacter	Acinetobacter_indicus	Acinetobacter_indicus__IHIT32859	no
Acinetobacter	Acinetobacter_indicus	Acinetobacter_indicus__IHIT33295	no
Acinetobacter	Acinetobacter_indicus	Acinetobacter_indicus__IHIT33298	no
Acinetobacter	Acinetobacter_indicus	Acinetobacter_indicus__KCTC42012	no
Acinetobacter	Acinetobacter_indicus	Acinetobacter_indicus__KM7	yes
Acinetobacter	Acinetobacter_indicus	Acinetobacter_indicus__MMS9-2	no
Acinetobacter	Acinetobacter_indicus	Acinetobacter_indicus__SGAir0564	no
Acinetobacter	Acinetobacter_indicus	Acinetobacter_indicus__TQ04	no
Acinetobacter	Acinetobacter_indicus	Acinetobacter_indicus__TQ18	no
Acinetobacter	Acinetobacter_indicus	Acinetobacter_indicus__TQ23	yes
Acinetobacter	Acinetobacter_indicus	Acinetobacter_indicus__WMB-7	no
Acinetobacter	Acinetobacter_indicus	Acinetobacter_indicus__XG01	no
Acinetobacter	Acinetobacter_indicus	Acinetobacter_indicus__XG03	no
Acinetobacter	Acinetobacter_johnsonii	Acinetobacter_johnsonii__18QD2AZ57W	no
Acinetobacter	Acinetobacter_johnsonii	Acinetobacter_johnsonii__Acsw19	no
Acinetobacter	Acinetobacter_johnsonii	Acinetobacter_johnsonii__AJ_082	no
Acinetobacter	Acinetobacter_johnsonii	Acinetobacter_johnsonii__AJ_385	no
Acinetobacter	Acinetobacter_johnsonii	Acinetobacter_johnsonii__AJ01M	no
Acinetobacter	Acinetobacter_johnsonii	Acinetobacter_johnsonii__AJ1	no
Acinetobacter	Acinetobacter_johnsonii	Acinetobacter_johnsonii__Aj2199	no
Acinetobacter	Acinetobacter_johnsonii	Acinetobacter_johnsonii__ANC3681	no
Acinetobacter	Acinetobacter_johnsonii	Acinetobacter_johnsonii__B23	no
Acinetobacter	Acinetobacter_johnsonii	Acinetobacter_johnsonii__C6	no
Acinetobacter	Acinetobacter_johnsonii	Acinetobacter_johnsonii__CIP64.6	yes
Acinetobacter	Acinetobacter_johnsonii	Acinetobacter_johnsonii__DSM6963	no
Acinetobacter	Acinetobacter_johnsonii	Acinetobacter_johnsonii__HAMBI_97	yes
Acinetobacter	Acinetobacter_johnsonii	Acinetobacter_johnsonii__IC001	no
Acinetobacter	Acinetobacter_johnsonii	Acinetobacter_johnsonii__JH7	no
Acinetobacter	Acinetobacter_johnsonii	Acinetobacter_johnsonii__LXL_C1	yes
Acinetobacter	Acinetobacter_johnsonii	Acinetobacter_johnsonii__M19	no
Acinetobacter	Acinetobacter_johnsonii	Acinetobacter_johnsonii__MB44	no
Acinetobacter	Acinetobacter_johnsonii	Acinetobacter_johnsonii__NBRC102197	no
Acinetobacter	Acinetobacter_johnsonii	Acinetobacter_johnsonii__NCTC10308	yes
Acinetobacter	Acinetobacter_johnsonii	Acinetobacter_johnsonii__SH046	no
Acinetobacter	Acinetobacter_johnsonii	Acinetobacter_johnsonii__TG19605	yes
Acinetobacter	Acinetobacter_johnsonii	Acinetobacter_johnsonii__TG19625	yes
Acinetobacter	Acinetobacter_johnsonii	Acinetobacter_johnsonii__TUM15505	no
Acinetobacter	Acinetobacter_johnsonii	Acinetobacter_johnsonii__UCO-489	no
Acinetobacter	Acinetobacter_johnsonii	Acinetobacter_johnsonii__WCHAJo010049	no
Acinetobacter	Acinetobacter_johnsonii	Acinetobacter_johnsonii__XBB1	no
Acinetobacter	Acinetobacter_junii	Acinetobacter_junii__65	no
Acinetobacter	Acinetobacter_junii	Acinetobacter_junii__AJ_068	no
Acinetobacter	Acinetobacter_junii	Acinetobacter_junii__AJ_243	no
Acinetobacter	Acinetobacter_junii	Acinetobacter_junii__AJ_351	no
Acinetobacter	Acinetobacter_junii	Acinetobacter_junii__KCTC12416	no
Acinetobacter	Acinetobacter_junii	Acinetobacter_junii__KCTC42611	no
Acinetobacter	Acinetobacter_junii	Acinetobacter_junii__L20	no
Acinetobacter	Acinetobacter_junii	Acinetobacter_junii__lzh-X15	no
Acinetobacter	Acinetobacter_junii	Acinetobacter_junii__MHI21018	no
Acinetobacter	Acinetobacter_junii	Acinetobacter_junii__MTCC11364	yes
Acinetobacter	Acinetobacter_junii	Acinetobacter_junii__NBRC109759	no
Acinetobacter	Acinetobacter_junii	Acinetobacter_junii__NBRC110497	no
Acinetobacter	Acinetobacter_junii	Acinetobacter_junii__NCTC10307	yes
Acinetobacter	Acinetobacter_junii	Acinetobacter_junii__NCTC12153	yes
Acinetobacter	Acinetobacter_junii	Acinetobacter_junii__RC08	yes
Acinetobacter	Acinetobacter_junii	Acinetobacter_junii__RS03	no
Acinetobacter	Acinetobacter_junii	Acinetobacter_junii__SC22	no
Acinetobacter	Acinetobacter_junii	Acinetobacter_junii__SC54	yes
Acinetobacter	Acinetobacter_junii	Acinetobacter_junii__SC57	yes
Acinetobacter	Acinetobacter_junii	Acinetobacter_junii__TG19608	yes
Acinetobacter	Acinetobacter_junii	Acinetobacter_junii__TUM15050	no
Acinetobacter	Acinetobacter_junii	Acinetobacter_junii__TUM15060	no
Acinetobacter	Acinetobacter_junii	Acinetobacter_junii__TUM15069	no
Acinetobacter	Acinetobacter_junii	Acinetobacter_junii__TUM15082	no
Acinetobacter	Acinetobacter_junii	Acinetobacter_junii__TUM15092	no
Acinetobacter	Acinetobacter_junii	Acinetobacter_junii__TUM15127	yes
Acinetobacter	Acinetobacter_junii	Acinetobacter_junii__TUM15133	yes
Acinetobacter	Acinetobacter_junii	Acinetobacter_junii__TUM15213	no
Acinetobacter	Acinetobacter_junii	Acinetobacter_junii__TUM15214	yes
Acinetobacter	Acinetobacter_junii	Acinetobacter_junii__TUM15270	no
Acinetobacter	Acinetobacter_junii	Acinetobacter_junii__TUM15307	yes
Acinetobacter	Acinetobacter_junii	Acinetobacter_junii__TUM15337	yes
Acinetobacter	Acinetobacter_junii	Acinetobacter_junii__TUM15349	yes
Acinetobacter	Acinetobacter_junii	Acinetobacter_junii__TUM15376	yes
Acinetobacter	Acinetobacter_junii	Acinetobacter_junii__TUM15407	no
Acinetobacter	Acinetobacter_junii	Acinetobacter_junii__TUM15409	no
Acinetobacter	Acinetobacter_junii	Acinetobacter_junii__TUM15410	yes
Acinetobacter	Acinetobacter_junii	Acinetobacter_junii__TUM15494	no
Acinetobacter	Acinetobacter_junii	Acinetobacter_junii__TUM15497	no
Acinetobacter	Acinetobacter_junii	Acinetobacter_junii__TUM15498	yes
Acinetobacter	Acinetobacter_junii	Acinetobacter_junii__TUM15499	no
Acinetobacter	Acinetobacter_junii	Acinetobacter_junii__TUM15500	no
Acinetobacter	Acinetobacter_junii	Acinetobacter_junii__TUM15528	no
Acinetobacter	Acinetobacter_junii	Acinetobacter_junii__TUM15534	no
Acinetobacter	Acinetobacter_junii	Acinetobacter_junii__TUM15545	yes
Acinetobacter	Acinetobacter_junii	Acinetobacter_junii__TUM15553	no
Acinetobacter	Acinetobacter_junii	Acinetobacter_junii__TUM15570	no
Acinetobacter	Acinetobacter_junii	Acinetobacter_junii__TUM15584	no
Acinetobacter	Acinetobacter_junii	Acinetobacter_junii__WCHAJ010047	no
Acinetobacter	Acinetobacter_junii	Acinetobacter_junii__WCHAJ59	no
Acinetobacter	Acinetobacter_kookii	Acinetobacter_kookii__ANC4667	no
Acinetobacter	Acinetobacter_kyonggiensis	Acinetobacter_kyonggiensis__ANC5109	no
Acinetobacter	Acinetobacter_lactucae	Acinetobacter_lactucae__ABBL098	no
Acinetobacter	Acinetobacter_lactucae	Acinetobacter_lactucae__ANC4052	no
Acinetobacter	Acinetobacter_lactucae	Acinetobacter_lactucae__CI78	no
Acinetobacter	Acinetobacter_lactucae	Acinetobacter_lactucae__JVAP01	no
Acinetobacter	Acinetobacter_lactucae	Acinetobacter_lactucae__NRRLB-41902	no
Acinetobacter	Acinetobacter_lactucae	Acinetobacter_lactucae__OTEC-02	no
Acinetobacter	Acinetobacter_lactucae	Acinetobacter_lactucae__TG29425	no
Acinetobacter	Acinetobacter_lactucae	Acinetobacter_lactucae__TG41018	no
Acinetobacter	Acinetobacter_lactucae	Acinetobacter_lactucae__TUM15140	no
Acinetobacter	Acinetobacter_larvae	Acinetobacter_larvae__BRTC-1	no
Acinetobacter	Acinetobacter_lwoffii	Acinetobacter_lwoffii__18QD2AZ28W	no
Acinetobacter	Acinetobacter_lwoffii	Acinetobacter_lwoffii__Acilw_F78	no
Acinetobacter	Acinetobacter_lwoffii	Acinetobacter_lwoffii__AL_065	no
Acinetobacter	Acinetobacter_lwoffii	Acinetobacter_lwoffii__AMA23	no
Acinetobacter	Acinetobacter_lwoffii	Acinetobacter_lwoffii__CIP70.31	no
Acinetobacter	Acinetobacter_lwoffii	Acinetobacter_lwoffii__DE0136	no
Acinetobacter	Acinetobacter_lwoffii	Acinetobacter_lwoffii__FDAARGOS_552	no
Acinetobacter	Acinetobacter_lwoffii	Acinetobacter_lwoffii__FDAARGOS_620	no
Acinetobacter	Acinetobacter_lwoffii	Acinetobacter_lwoffii__GTC00071	no
Acinetobacter	Acinetobacter_lwoffii	Acinetobacter_lwoffii__M2a	no
Acinetobacter	Acinetobacter_lwoffii	Acinetobacter_lwoffii__MGYG-HGUT-00082	no
Acinetobacter	Acinetobacter_lwoffii	Acinetobacter_lwoffii__NBRC109760	yes
Acinetobacter	Acinetobacter_lwoffii	Acinetobacter_lwoffii__NCTC5866	yes
Acinetobacter	Acinetobacter_lwoffii	Acinetobacter_lwoffii__NCTC5867	yes
Acinetobacter	Acinetobacter_lwoffii	Acinetobacter_lwoffii__NIPH478	no
Acinetobacter	Acinetobacter_lwoffii	Acinetobacter_lwoffii__NIPH512	yes
Acinetobacter	Acinetobacter_lwoffii	Acinetobacter_lwoffii__NIPH715	no
Acinetobacter	Acinetobacter_lwoffii	Acinetobacter_lwoffii__SH145	no
Acinetobacter	Acinetobacter_lwoffii	Acinetobacter_lwoffii__TG19636	no
Acinetobacter	Acinetobacter_lwoffii	Acinetobacter_lwoffii__WJ10621	no
Acinetobacter	Acinetobacter_lwoffii	Acinetobacter_lwoffii__ZS207	no
Acinetobacter	Acinetobacter_marinus	Acinetobacter_marinus__ANC3699	no
Acinetobacter	Acinetobacter_nectaris	Acinetobacter_nectaris__CIP110549	no
Acinetobacter	Acinetobacter_nosocomialis	Acinetobacter_nosocomialis__28F	yes
Acinetobacter	Acinetobacter_nosocomialis	Acinetobacter_nosocomialis__6411	no
Acinetobacter	Acinetobacter_nosocomialis	Acinetobacter_nosocomialis__AB-HZ-B74	no
Acinetobacter	Acinetobacter_nosocomialis	Acinetobacter_nosocomialis__ABBL032	no
Acinetobacter	Acinetobacter_nosocomialis	Acinetobacter_nosocomialis__ABBL058	yes
Acinetobacter	Acinetobacter_nosocomialis	Acinetobacter_nosocomialis__ABBL080	yes
Acinetobacter	Acinetobacter_nosocomialis	Acinetobacter_nosocomialis__ABUH381	yes
Acinetobacter	Acinetobacter_nosocomialis	Acinetobacter_nosocomialis__AC1530	no
Acinetobacter	Acinetobacter_nosocomialis	Acinetobacter_nosocomialis__ARLG1930	yes
Acinetobacter	Acinetobacter_nosocomialis	Acinetobacter_nosocomialis__ARLG1962	no
Acinetobacter	Acinetobacter_nosocomialis	Acinetobacter_nosocomialis__CAS04	yes
Acinetobacter	Acinetobacter_nosocomialis	Acinetobacter_nosocomialis__FDAARGOS_129	yes
Acinetobacter	Acinetobacter_nosocomialis	Acinetobacter_nosocomialis__GTC03312	no
Acinetobacter	Acinetobacter_nosocomialis	Acinetobacter_nosocomialis__GTC03313	yes
Acinetobacter	Acinetobacter_nosocomialis	Acinetobacter_nosocomialis__J1A	no
Acinetobacter	Acinetobacter_nosocomialis	Acinetobacter_nosocomialis__KAN01	yes
Acinetobacter	Acinetobacter_nosocomialis	Acinetobacter_nosocomialis__KAN02	yes
Acinetobacter	Acinetobacter_nosocomialis	Acinetobacter_nosocomialis__LMG10619	no
Acinetobacter	Acinetobacter_nosocomialis	Acinetobacter_nosocomialis__M2	no
Acinetobacter	Acinetobacter_nosocomialis	Acinetobacter_nosocomialis__MGYG-HGUT-02345	no
Acinetobacter	Acinetobacter_nosocomialis	Acinetobacter_nosocomialis__NBRC110498	yes
Acinetobacter	Acinetobacter_nosocomialis	Acinetobacter_nosocomialis__NBRC110499	yes
Acinetobacter	Acinetobacter_nosocomialis	Acinetobacter_nosocomialis__NBRC110500	yes
Acinetobacter	Acinetobacter_nosocomialis	Acinetobacter_nosocomialis__NBRC110501	yes
Acinetobacter	Acinetobacter_nosocomialis	Acinetobacter_nosocomialis__NBRC110502	yes
Acinetobacter	Acinetobacter_nosocomialis	Acinetobacter_nosocomialis__NBRC110503	yes
Acinetobacter	Acinetobacter_nosocomialis	Acinetobacter_nosocomialis__NCTC8102	yes
Acinetobacter	Acinetobacter_nosocomialis	Acinetobacter_nosocomialis__P020	yes
Acinetobacter	Acinetobacter_nosocomialis	Acinetobacter_nosocomialis__PR324	yes
Acinetobacter	Acinetobacter_nosocomialis	Acinetobacter_nosocomialis__PR362	yes
Acinetobacter	Acinetobacter_nosocomialis	Acinetobacter_nosocomialis__PR365	no
Acinetobacter	Acinetobacter_nosocomialis	Acinetobacter_nosocomialis__SSA3	yes
Acinetobacter	Acinetobacter_nosocomialis	Acinetobacter_nosocomialis__TG19596	no
Acinetobacter	Acinetobacter_nosocomialis	Acinetobacter_nosocomialis__TG21145	yes
Acinetobacter	Acinetobacter_nosocomialis	Acinetobacter_nosocomialis__TG22170	no
Acinetobacter	Acinetobacter_nosocomialis	Acinetobacter_nosocomialis__TUM15004	yes
Acinetobacter	Acinetobacter_nosocomialis	Acinetobacter_nosocomialis__TUM15019	yes
Acinetobacter	Acinetobacter_nosocomialis	Acinetobacter_nosocomialis__TUM15023	no
Acinetobacter	Acinetobacter_nosocomialis	Acinetobacter_nosocomialis__TUM15027	yes
Acinetobacter	Acinetobacter_nosocomialis	Acinetobacter_nosocomialis__TUM15028	yes
Acinetobacter	Acinetobacter_nosocomialis	Acinetobacter_nosocomialis__TUM15057	no
Acinetobacter	Acinetobacter_nosocomialis	Acinetobacter_nosocomialis__TUM15102	yes
Acinetobacter	Acinetobacter_nosocomialis	Acinetobacter_nosocomialis__TUM15119	no
Acinetobacter	Acinetobacter_nosocomialis	Acinetobacter_nosocomialis__TUM15124	yes
Acinetobacter	Acinetobacter_nosocomialis	Acinetobacter_nosocomialis__TUM15138	yes
Acinetobacter	Acinetobacter_nosocomialis	Acinetobacter_nosocomialis__TUM15142	no
Acinetobacter	Acinetobacter_nosocomialis	Acinetobacter_nosocomialis__TUM15184	no
Acinetobacter	Acinetobacter_nosocomialis	Acinetobacter_nosocomialis__TUM15187	no
Acinetobacter	Acinetobacter_nosocomialis	Acinetobacter_nosocomialis__TUM15200	yes
Acinetobacter	Acinetobacter_oleivorans	Acinetobacter_oleivorans__CIP110421	yes
Acinetobacter	Acinetobacter_oleivorans	Acinetobacter_oleivorans__DE0008	no
Acinetobacter	Acinetobacter_oleivorans	Acinetobacter_oleivorans__DR1	yes
Acinetobacter	Acinetobacter_oleivorans	Acinetobacter_oleivorans__KCJK7897	no
Acinetobacter	Acinetobacter_oleivorans	Acinetobacter_oleivorans__KCRI-35	no
Acinetobacter	Acinetobacter_oleivorans	Acinetobacter_oleivorans__KCTC23045	no
Acinetobacter	Acinetobacter_oleivorans	Acinetobacter_oleivorans__PF1	no
Acinetobacter	Acinetobacter_oleivorans	Acinetobacter_oleivorans__TUM15155	yes
Acinetobacter	Acinetobacter_oleivorans	Acinetobacter_oleivorans__TUM15236	no
Acinetobacter	Acinetobacter_oleivorans	Acinetobacter_oleivorans__TUM15403	yes
Acinetobacter	Acinetobacter_oleivorans	Acinetobacter_oleivorans__TUM15416	yes
Acinetobacter	Acinetobacter_oleivorans	Acinetobacter_oleivorans__TUM15446	no
Acinetobacter	Acinetobacter_oleivorans	Acinetobacter_oleivorans__TUM15450	no
Acinetobacter	Acinetobacter_oleivorans	Acinetobacter_oleivorans__TUM15548	no
Acinetobacter	Acinetobacter_oleivorans	Acinetobacter_oleivorans__TUM15571	no
Acinetobacter	Acinetobacter_oleivorans	Acinetobacter_oleivorans__TUM16156	yes
Acinetobacter	Acinetobacter_oleivorans	Acinetobacter_oleivorans__TUM16157	yes
Acinetobacter	Acinetobacter_oleivorans	Acinetobacter_oleivorans__TUM16158	yes
Acinetobacter	Acinetobacter_oleivorans	Acinetobacter_oleivorans__TUM16159	yes
Acinetobacter	Acinetobacter_oleivorans	Acinetobacter_oleivorans__TUM16160	yes
Acinetobacter	Acinetobacter_oleivorans	Acinetobacter_oleivorans__TUM16161	yes
Acinetobacter	Acinetobacter_oleivorans	Acinetobacter_oleivorans__TUM16162	no
Acinetobacter	Acinetobacter_oleivorans	Acinetobacter_oleivorans__TUM16163	yes
Acinetobacter	Acinetobacter_oleivorans	Acinetobacter_oleivorans__TUM16164	yes
Acinetobacter	Acinetobacter_parvus	Acinetobacter_parvus__CIP108168	yes
Acinetobacter	Acinetobacter_parvus	Acinetobacter_parvus__CM11	no
Acinetobacter	Acinetobacter_parvus	Acinetobacter_parvus__DSM16617	yes
Acinetobacter	Acinetobacter_parvus	Acinetobacter_parvus__GTC3704	no
Acinetobacter	Acinetobacter_parvus	Acinetobacter_parvus__NIPH1103	no
Acinetobacter	Acinetobacter_piscicola	Acinetobacter_piscicola__C1T1-2_a	no
Acinetobacter	Acinetobacter_piscicola	Acinetobacter_piscicola__LW15	no
Acinetobacter	Acinetobacter_pittii	Acinetobacter_pittii__1451147	yes
Acinetobacter	Acinetobacter_pittii	Acinetobacter_pittii__332_ABCC	yes
Acinetobacter	Acinetobacter_pittii	Acinetobacter_pittii__42F	yes
Acinetobacter	Acinetobacter_pittii	Acinetobacter_pittii__A1254	no
Acinetobacter	Acinetobacter_pittii	Acinetobacter_pittii__AB17H194	yes
Acinetobacter	Acinetobacter_pittii	Acinetobacter_pittii__ABBL005	yes
Acinetobacter	Acinetobacter_pittii	Acinetobacter_pittii__ABBL010	yes
Acinetobacter	Acinetobacter_pittii	Acinetobacter_pittii__ABBL015	yes
Acinetobacter	Acinetobacter_pittii	Acinetobacter_pittii__ABBL016	no
Acinetobacter	Acinetobacter_pittii	Acinetobacter_pittii__ABBL019	no
Acinetobacter	Acinetobacter_pittii	Acinetobacter_pittii__ABBL024	yes
Acinetobacter	Acinetobacter_pittii	Acinetobacter_pittii__ABBL031	yes
Acinetobacter	Acinetobacter_pittii	Acinetobacter_pittii__ABBL033	no
Acinetobacter	Acinetobacter_pittii	Acinetobacter_pittii__ABBL042	yes
Acinetobacter	Acinetobacter_pittii	Acinetobacter_pittii__ABBL046	no
Acinetobacter	Acinetobacter_pittii	Acinetobacter_pittii__ABBL047	yes
Acinetobacter	Acinetobacter_pittii	Acinetobacter_pittii__ABBL064	yes
Acinetobacter	Acinetobacter_pittii	Acinetobacter_pittii__ABBL065	yes
Acinetobacter	Acinetobacter_pittii	Acinetobacter_pittii__ABBL074	no
Acinetobacter	Acinetobacter_pittii	Acinetobacter_pittii__ABBL075	yes
Acinetobacter	Acinetobacter_pittii	Acinetobacter_pittii__ABBL077	yes
Acinetobacter	Acinetobacter_pittii	Acinetobacter_pittii__ABBL078	no
Acinetobacter	Acinetobacter_pittii	Acinetobacter_pittii__ABBL086	yes
Acinetobacter	Acinetobacter_pittii	Acinetobacter_pittii__ABBL090	yes
Acinetobacter	Acinetobacter_pittii	Acinetobacter_pittii__ABBL096	yes
Acinetobacter	Acinetobacter_pittii	Acinetobacter_pittii__ABBL103	no
Acinetobacter	Acinetobacter_pittii	Acinetobacter_pittii__ABBL120	yes
Acinetobacter	Acinetobacter_pittii	Acinetobacter_pittii__ABBL126	no
Acinetobacter	Acinetobacter_pittii	Acinetobacter_pittii__ABBL128	yes
Acinetobacter	Acinetobacter_pittii	Acinetobacter_pittii__ABBL135	no
Acinetobacter	Acinetobacter_pittii	Acinetobacter_pittii__ABBL148	no
Acinetobacter	Acinetobacter_pittii	Acinetobacter_pittii__ABUH403	yes
Acinetobacter	Acinetobacter_pittii	Acinetobacter_pittii__ABUH411	yes
Acinetobacter	Acinetobacter_pittii	Acinetobacter_pittii__ABUH540	no
Acinetobacter	Acinetobacter_pittii	Acinetobacter_pittii__AP_882	yes
Acinetobacter	Acinetobacter_pittii	Acinetobacter_pittii__AP007	no
Acinetobacter	Acinetobacter_pittii	Acinetobacter_pittii__AP43	yes
Acinetobacter	Acinetobacter_pittii	Acinetobacter_pittii__ARLG1764	yes
Acinetobacter	Acinetobacter_pittii	Acinetobacter_pittii__C54	yes
Acinetobacter	Acinetobacter_pittii	Acinetobacter_pittii__HUMV-6483	no
Acinetobacter	Acinetobacter_pittii	Acinetobacter_pittii__IEC338SC	no
Acinetobacter	Acinetobacter_pittii	Acinetobacter_pittii__NQ-003	no
Acinetobacter	Acinetobacter_pittii	Acinetobacter_pittii__PHEA-2	no
Acinetobacter	Acinetobacter_pittii	Acinetobacter_pittii__ST220	no
Acinetobacter	Acinetobacter_pittii	Acinetobacter_pittii__WCHAP005046	yes
Acinetobacter	Acinetobacter_pittii	Acinetobacter_pittii__WCHAP005069	yes
Acinetobacter	Acinetobacter_pittii	Acinetobacter_pittii__WCHAP100004	yes
Acinetobacter	Acinetobacter_pittii	Acinetobacter_pittii__WCHAP100020	yes
Acinetobacter	Acinetobacter_pittii	Acinetobacter_pittii__XJ88	no
Acinetobacter	Acinetobacter_populi	Acinetobacter_populi__PBJ7	no
Acinetobacter	Acinetobacter_pragensis	Acinetobacter_pragensis__ANC4149	no
Acinetobacter	Acinetobacter_proteolyticus	Acinetobacter_proteolyticus__2P01AA	no
Acinetobacter	Acinetobacter_proteolyticus	Acinetobacter_proteolyticus__ANC3849	no
Acinetobacter	Acinetobacter_pseudolwoffii	Acinetobacter_pseudolwoffii__ANC5044	no
Acinetobacter	Acinetobacter_puyangensis	Acinetobacter_puyangensis__ANC4466	no
Acinetobacter	Acinetobacter_qingfengensis	Acinetobacter_qingfengensis__ANC4671	yes
Acinetobacter	Acinetobacter_qingfengensis	Acinetobacter_qingfengensis__CCUG69710T	no
Acinetobacter	Acinetobacter_radioresistens	Acinetobacter_radioresistens__50v1	yes
Acinetobacter	Acinetobacter_radioresistens	Acinetobacter_radioresistens__A145	yes
Acinetobacter	Acinetobacter_radioresistens	Acinetobacter_radioresistens__A154	yes
Acinetobacter	Acinetobacter_radioresistens	Acinetobacter_radioresistens__APH1	yes
Acinetobacter	Acinetobacter_radioresistens	Acinetobacter_radioresistens__B62	no
Acinetobacter	Acinetobacter_radioresistens	Acinetobacter_radioresistens__CIP103788	no
Acinetobacter	Acinetobacter_radioresistens	Acinetobacter_radioresistens__CM38	yes
Acinetobacter	Acinetobacter_radioresistens	Acinetobacter_radioresistens__DD78	no
Acinetobacter	Acinetobacter_radioresistens	Acinetobacter_radioresistens__DE0080	yes
Acinetobacter	Acinetobacter_radioresistens	Acinetobacter_radioresistens__Dog_1A_IMI	no
Acinetobacter	Acinetobacter_radioresistens	Acinetobacter_radioresistens__DSM6976	yes
Acinetobacter	Acinetobacter_radioresistens	Acinetobacter_radioresistens__DSSKY-A-001	yes
Acinetobacter	Acinetobacter_radioresistens	Acinetobacter_radioresistens__LH6	no
Acinetobacter	Acinetobacter_radioresistens	Acinetobacter_radioresistens__MGYG-HGUT-01344	no
Acinetobacter	Acinetobacter_radioresistens	Acinetobacter_radioresistens__NBRC102413	yes
Acinetobacter	Acinetobacter_radioresistens	Acinetobacter_radioresistens__NIPH2130	yes
Acinetobacter	Acinetobacter_radioresistens	Acinetobacter_radioresistens__SA188	no
Acinetobacter	Acinetobacter_radioresistens	Acinetobacter_radioresistens__SH164	yes
Acinetobacter	Acinetobacter_radioresistens	Acinetobacter_radioresistens__SK82	yes
Acinetobacter	Acinetobacter_radioresistens	Acinetobacter_radioresistens__TG02010	yes
Acinetobacter	Acinetobacter_radioresistens	Acinetobacter_radioresistens__TG29429	yes
Acinetobacter	Acinetobacter_radioresistens	Acinetobacter_radioresistens__TUM15100	yes
Acinetobacter	Acinetobacter_radioresistens	Acinetobacter_radioresistens__TUM15490	yes
Acinetobacter	Acinetobacter_radioresistens	Acinetobacter_radioresistens__TUM15532	yes
Acinetobacter	Acinetobacter_radioresistens	Acinetobacter_radioresistens__TUM15590	yes
Acinetobacter	Acinetobacter_radioresistens	Acinetobacter_radioresistens__WC-A-157	no
Acinetobacter	Acinetobacter_rudis	Acinetobacter_rudis__CIP110305	yes
Acinetobacter	Acinetobacter_rudis	Acinetobacter_rudis__DSM24031	no
Acinetobacter	Acinetobacter_schindleri	Acinetobacter_schindleri__ACE	no
Acinetobacter	Acinetobacter_schindleri	Acinetobacter_schindleri__CIP107287	yes
Acinetobacter	Acinetobacter_schindleri	Acinetobacter_schindleri__DRN	no
Acinetobacter	Acinetobacter_schindleri	Acinetobacter_schindleri__GTC3703	yes
Acinetobacter	Acinetobacter_schindleri	Acinetobacter_schindleri__H3	no
Acinetobacter	Acinetobacter_schindleri	Acinetobacter_schindleri__HZE23-1	no
Acinetobacter	Acinetobacter_schindleri	Acinetobacter_schindleri__HZE30-1	no
Acinetobacter	Acinetobacter_schindleri	Acinetobacter_schindleri__HZE33-1	no
Acinetobacter	Acinetobacter_schindleri	Acinetobacter_schindleri__NIPH900	no
Acinetobacter	Acinetobacter_schindleri	Acinetobacter_schindleri__SGAir0122	no
Acinetobacter	Acinetobacter_schindleri	Acinetobacter_schindleri__TG19614	no
Acinetobacter	Acinetobacter_seifertii	Acinetobacter_seifertii__1334_ABAU	no
Acinetobacter	Acinetobacter_seifertii	Acinetobacter_seifertii__C917	no
Acinetobacter	Acinetobacter_seifertii	Acinetobacter_seifertii__KCJK1723	no
Acinetobacter	Acinetobacter_seifertii	Acinetobacter_seifertii__KCJK7915	no
Acinetobacter	Acinetobacter_seifertii	Acinetobacter_seifertii__MI30-324	no
Acinetobacter	Acinetobacter_seifertii	Acinetobacter_seifertii__MI421-133	yes
Acinetobacter	Acinetobacter_seifertii	Acinetobacter_seifertii__NIPH973	no
Acinetobacter	Acinetobacter_seifertii	Acinetobacter_seifertii__SAb133	no
Acinetobacter	Acinetobacter_seifertii	Acinetobacter_seifertii__TUM15021	yes
Acinetobacter	Acinetobacter_seifertii	Acinetobacter_seifertii__TUM15086	no
Acinetobacter	Acinetobacter_seifertii	Acinetobacter_seifertii__TUM15118	yes
Acinetobacter	Acinetobacter_seifertii	Acinetobacter_seifertii__TUM15120	no
Acinetobacter	Acinetobacter_seifertii	Acinetobacter_seifertii__TUM15169	no
Acinetobacter	Acinetobacter_seifertii	Acinetobacter_seifertii__TUM15180	no
Acinetobacter	Acinetobacter_seifertii	Acinetobacter_seifertii__TUM15226	yes
Acinetobacter	Acinetobacter_seifertii	Acinetobacter_seifertii__TUM15279	yes
Acinetobacter	Acinetobacter_seifertii	Acinetobacter_seifertii__TUM15285	no
Acinetobacter	Acinetobacter_seifertii	Acinetobacter_seifertii__TUM15297	no
Acinetobacter	Acinetobacter_seifertii	Acinetobacter_seifertii__TUM15355	yes
Acinetobacter	Acinetobacter_seifertii	Acinetobacter_seifertii__TUM15357	yes
Acinetobacter	Acinetobacter_seifertii	Acinetobacter_seifertii__TUM15424	no
Acinetobacter	Acinetobacter_seifertii	Acinetobacter_seifertii__TUM15427	yes
Acinetobacter	Acinetobacter_seifertii	Acinetobacter_seifertii__TUM15430	yes
Acinetobacter	Acinetobacter_seifertii	Acinetobacter_seifertii__TUM15515	yes
Acinetobacter	Acinetobacter_seifertii	Acinetobacter_seifertii__V1371	no
Acinetobacter	Acinetobacter_soli	Acinetobacter_soli__ABBL054	no
Acinetobacter	Acinetobacter_soli	Acinetobacter_soli__AS_142	yes
Acinetobacter	Acinetobacter_soli	Acinetobacter_soli__CIP110264	no
Acinetobacter	Acinetobacter_soli	Acinetobacter_soli__GFJ2	no
Acinetobacter	Acinetobacter_soli	Acinetobacter_soli__HEU7	no
Acinetobacter	Acinetobacter_soli	Acinetobacter_soli__KCRI-42	no
Acinetobacter	Acinetobacter_soli	Acinetobacter_soli__KCTC22184	yes
Acinetobacter	Acinetobacter_soli	Acinetobacter_soli__L7	yes
Acinetobacter	Acinetobacter_soli	Acinetobacter_soli__NIPH2899	no
Acinetobacter	Acinetobacter_soli	Acinetobacter_soli__OCU_Ac8	no
Acinetobacter	Acinetobacter_soli	Acinetobacter_soli__OCU_Ac9	no
Acinetobacter	Acinetobacter_soli	Acinetobacter_soli__TCM341	no
Acinetobacter	Acinetobacter_soli	Acinetobacter_soli__TUM15047	yes
Acinetobacter	Acinetobacter_soli	Acinetobacter_soli__TUM15168	no
Acinetobacter	Acinetobacter_soli	Acinetobacter_soli__TUM15177	no
Acinetobacter	Acinetobacter_soli	Acinetobacter_soli__TUM15178	yes
Acinetobacter	Acinetobacter_soli	Acinetobacter_soli__TUM15193	no
Acinetobacter	Acinetobacter_soli	Acinetobacter_soli__TUM15231	yes
Acinetobacter	Acinetobacter_soli	Acinetobacter_soli__TUM15318	no
Acinetobacter	Acinetobacter_soli	Acinetobacter_soli__TUM15320	no
Acinetobacter	Acinetobacter_soli	Acinetobacter_soli__TUM15323	no
Acinetobacter	Acinetobacter_soli	Acinetobacter_soli__TUM15326	no
Acinetobacter	Acinetobacter_soli	Acinetobacter_soli__TUM15417	no
Acinetobacter	Acinetobacter_soli	Acinetobacter_soli__TUM15442	yes
Acinetobacter	Acinetobacter_soli	Acinetobacter_soli__TUM15445	yes
Acinetobacter	Acinetobacter_soli	Acinetobacter_soli__TUM15526	no
Acinetobacter	Acinetobacter_soli	Acinetobacter_soli__TUM15541	yes
Acinetobacter	Acinetobacter_soli	Acinetobacter_soli__TUM15550	no
Acinetobacter	Acinetobacter_soli	Acinetobacter_soli__TUM15551	no
Acinetobacter	Acinetobacter_soli	Acinetobacter_soli__TUM15576	no
Acinetobacter	Acinetobacter_soli	Acinetobacter_soli__TUM16155	no
Acinetobacter	Acinetobacter_tandoii	Acinetobacter_tandoii__CIP107469	no
Acinetobacter	Acinetobacter_tandoii	Acinetobacter_tandoii__DSM14970	yes
Acinetobacter	Acinetobacter_tandoii	Acinetobacter_tandoii__KCTC12417	yes
Acinetobacter	Acinetobacter_tandoii	Acinetobacter_tandoii__SC36	no
Acinetobacter	Acinetobacter_tandoii	Acinetobacter_tandoii__SE63	no
Acinetobacter	Acinetobacter_tandoii	Acinetobacter_tandoii__W4-4-4	no
Acinetobacter	Acinetobacter_tjernbergiae	Acinetobacter_tjernbergiae__CIP107465	no
Acinetobacter	Acinetobacter_tjernbergiae	Acinetobacter_tjernbergiae__DSM14971	yes
Acinetobacter	Acinetobacter_towneri	Acinetobacter_towneri__19110F47	no
Acinetobacter	Acinetobacter_towneri	Acinetobacter_towneri__205	no
Acinetobacter	Acinetobacter_towneri	Acinetobacter_towneri__5-2Ac02	no
Acinetobacter	Acinetobacter_towneri	Acinetobacter_towneri__AeBJ009	no
Acinetobacter	Acinetobacter_towneri	Acinetobacter_towneri__AT1	no
Acinetobacter	Acinetobacter_towneri	Acinetobacter_towneri__CIP107472	yes
Acinetobacter	Acinetobacter_towneri	Acinetobacter_towneri__DSM14962	yes
Acinetobacter	Acinetobacter_towneri	Acinetobacter_towneri__KCTC12419	no
Acinetobacter	Acinetobacter_ursingii	Acinetobacter_ursingii__421_ABAU	yes
Acinetobacter	Acinetobacter_ursingii	Acinetobacter_ursingii__ANC3649	no
Acinetobacter	Acinetobacter_ursingii	Acinetobacter_ursingii__blaTEM-116	no
Acinetobacter	Acinetobacter_ursingii	Acinetobacter_ursingii__CIP107286	no
Acinetobacter	Acinetobacter_ursingii	Acinetobacter_ursingii__DSM16037	yes
Acinetobacter	Acinetobacter_ursingii	Acinetobacter_ursingii__GTC3702	yes
Acinetobacter	Acinetobacter_ursingii	Acinetobacter_ursingii__M3	no
Acinetobacter	Acinetobacter_ursingii	Acinetobacter_ursingii__MGYG-HGUT-02341	no
Acinetobacter	Acinetobacter_ursingii	Acinetobacter_ursingii__NBRC110511	yes
Acinetobacter	Acinetobacter_ursingii	Acinetobacter_ursingii__NBRC110512	no
Acinetobacter	Acinetobacter_ursingii	Acinetobacter_ursingii__NBRC110605	yes
Acinetobacter	Acinetobacter_ursingii	Acinetobacter_ursingii__NIPH706	yes
Acinetobacter	Acinetobacter_ursingii	Acinetobacter_ursingii__OCU_Ac4	no
Acinetobacter	Acinetobacter_ursingii	Acinetobacter_ursingii__TG29426	yes
Acinetobacter	Acinetobacter_ursingii	Acinetobacter_ursingii__TUM15054	yes
Acinetobacter	Acinetobacter_ursingii	Acinetobacter_ursingii__TUM15077	no
Acinetobacter	Acinetobacter_ursingii	Acinetobacter_ursingii__TUM15083	yes
Acinetobacter	Acinetobacter_ursingii	Acinetobacter_ursingii__TUM15084	no
Acinetobacter	Acinetobacter_ursingii	Acinetobacter_ursingii__TUM15093	no
Acinetobacter	Acinetobacter_ursingii	Acinetobacter_ursingii__TUM15098	yes
Acinetobacter	Acinetobacter_ursingii	Acinetobacter_ursingii__TUM15109	no
Acinetobacter	Acinetobacter_ursingii	Acinetobacter_ursingii__TUM15111	yes
Acinetobacter	Acinetobacter_ursingii	Acinetobacter_ursingii__TUM15280	yes
Acinetobacter	Acinetobacter_ursingii	Acinetobacter_ursingii__TUM15289	yes
Acinetobacter	Acinetobacter_ursingii	Acinetobacter_ursingii__TUM15406	no
Acinetobacter	Acinetobacter_ursingii	Acinetobacter_ursingii__TUM15408	yes
Acinetobacter	Acinetobacter_ursingii	Acinetobacter_ursingii__TUM15411	yes
Acinetobacter	Acinetobacter_ursingii	Acinetobacter_ursingii__TUM15487	no
Acinetobacter	Acinetobacter_ursingii	Acinetobacter_ursingii__TUM15488	yes
Acinetobacter	Acinetobacter_ursingii	Acinetobacter_ursingii__TUM15489	no
Acinetobacter	Acinetobacter_ursingii	Acinetobacter_ursingii__TUM15491	yes
Acinetobacter	Acinetobacter_ursingii	Acinetobacter_ursingii__TUM15492	yes
Acinetobacter	Acinetobacter_ursingii	Acinetobacter_ursingii__TUM15495	yes
Acinetobacter	Acinetobacter_ursingii	Acinetobacter_ursingii__TUM15496	no
Acinetobacter	Acinetobacter_ursingii	Acinetobacter_ursingii__TUM15501	yes
Acinetobacter	Acinetobacter_ursingii	Acinetobacter_ursingii__TUM15502	yes
Acinetobacter	Acinetobacter_ursingii	Acinetobacter_ursingii__TUM15503	yes
Acinetobacter	Acinetobacter_ursingii	Acinetobacter_ursingii__TUM15517	yes
Acinetobacter	Acinetobacter_ursingii	Acinetobacter_ursingii__TUM15518	yes
Acinetobacter	Acinetobacter_ursingii	Acinetobacter_ursingii__TUM15519	yes
Acinetobacter	Acinetobacter_ursingii	Acinetobacter_ursingii__TUM15522	yes
Acinetobacter	Acinetobacter_ursingii	Acinetobacter_ursingii__TUM15523	yes
Acinetobacter	Acinetobacter_ursingii	Acinetobacter_ursingii__TUM15525	yes
Acinetobacter	Acinetobacter_ursingii	Acinetobacter_ursingii__TUM15527	no
Acinetobacter	Acinetobacter_ursingii	Acinetobacter_ursingii__TUM15547	no
Acinetobacter	Acinetobacter_ursingii	Acinetobacter_ursingii__TUM15569	yes
Acinetobacter	Acinetobacter_variabilis	Acinetobacter_variabilis__AV_175	no
Acinetobacter	Acinetobacter_variabilis	Acinetobacter_variabilis__NIPH2171	no
Acinetobacter	Acinetobacter_variabilis	Acinetobacter_variabilis__SCsl29	no
Acinetobacter	Acinetobacter_venetianus	Acinetobacter_venetianus__CIP110063	no
Acinetobacter	Acinetobacter_venetianus	Acinetobacter_venetianus__GTC14626	yes
Acinetobacter	Acinetobacter_venetianus	Acinetobacter_venetianus__JKSF06	no
Acinetobacter	Acinetobacter_venetianus	Acinetobacter_venetianus__LUH13518	no
Acinetobacter	Acinetobacter_venetianus	Acinetobacter_venetianus__LUH5627	no
Acinetobacter	Acinetobacter_venetianus	Acinetobacter_venetianus__LUH7437	no
Acinetobacter	Acinetobacter_venetianus	Acinetobacter_venetianus__LUH8758	no
Acinetobacter	Acinetobacter_venetianus	Acinetobacter_venetianus__RAG-1	yes
Acinetobacter	Acinetobacter_venetianus	Acinetobacter_venetianus__WCHAV010037	no
Acinetobacter	Acinetobacter_wuhouensis	Acinetobacter_wuhouensis__WCHA60	no
Acinetobacter	Acinetobacter_wuhouensis	Acinetobacter_wuhouensis__WCHAW010062	no
Acinetobacter	Acinetobacter_wuhouensis	Acinetobacter_wuhouensis__WCHAW060023	no
Acinetobacter	Acinetobacter_wuhouensis	Acinetobacter_wuhouensis__WCHAW060049	no
Aeromonas	Aeromonas_allosaccharophila	Aeromonas_allosaccharophila__AE59TE2	no
Aeromonas	Aeromonas_allosaccharophila	Aeromonas_allosaccharophila__ATCC35942	no
Aeromonas	Aeromonas_allosaccharophila	Aeromonas_allosaccharophila__BVH88	no
Aeromonas	Aeromonas_allosaccharophila	Aeromonas_allosaccharophila__CCM4363	no
Aeromonas	Aeromonas_allosaccharophila	Aeromonas_allosaccharophila__CECT4199	yes
Aeromonas	Aeromonas_allosaccharophila	Aeromonas_allosaccharophila__KLG2	no
Aeromonas	Aeromonas_allosaccharophila	Aeromonas_allosaccharophila__TTU2014159ASC	no
Aeromonas	Aeromonas_allosaccharophila	Aeromonas_allosaccharophila__Z96	no
Aeromonas	Aeromonas_aquatica	Aeromonas_aquatica__AE235	no
Aeromonas	Aeromonas_australiensis	Aeromonas_australiensis__CECT8023	no
Aeromonas	Aeromonas_bestiarum	Aeromonas_bestiarum__CBA100	no
Aeromonas	Aeromonas_bestiarum	Aeromonas_bestiarum__CECT4227	no
Aeromonas	Aeromonas_bestiarum	Aeromonas_bestiarum__GA9722	no
Aeromonas	Aeromonas_bivalvium	Aeromonas_bivalvium__CECT7113	no
Aeromonas	Aeromonas_bivalvium	Aeromonas_bivalvium__ZJ192	no
Aeromonas	Aeromonas_bivalvium	Aeromonas_bivalvium__ZJ202	yes
Aeromonas	Aeromonas_cavernicola	Aeromonas_cavernicola__DSM24474	no
Aeromonas	Aeromonas_caviae	Aeromonas_caviae__429865	no
Aeromonas	Aeromonas_caviae	Aeromonas_caviae__A23	no
Aeromonas	Aeromonas_caviae	Aeromonas_caviae__ADV118	no
Aeromonas	Aeromonas_caviae	Aeromonas_caviae__Ae398	no
Aeromonas	Aeromonas_caviae	Aeromonas_caviae__Aer268	no
Aeromonas	Aeromonas_caviae	Aeromonas_caviae__Aer593	no
Aeromonas	Aeromonas_caviae	Aeromonas_caviae__AFGSD011510Aca091	no
Aeromonas	Aeromonas_caviae	Aeromonas_caviae__AK245	no
Aeromonas	Aeromonas_caviae	Aeromonas_caviae__BVH84	no
Aeromonas	Aeromonas_caviae	Aeromonas_caviae__BVH98	yes
Aeromonas	Aeromonas_caviae	Aeromonas_caviae__BWH65	no
Aeromonas	Aeromonas_caviae	Aeromonas_caviae__CECT4221	no
Aeromonas	Aeromonas_caviae	Aeromonas_caviae__CECT838	no
Aeromonas	Aeromonas_caviae	Aeromonas_caviae__CH129	no
Aeromonas	Aeromonas_caviae	Aeromonas_caviae__CHZ306	no
Aeromonas	Aeromonas_caviae	Aeromonas_caviae__D	no
Aeromonas	Aeromonas_caviae	Aeromonas_caviae__FDAARGOS72	no
Aeromonas	Aeromonas_caviae	Aeromonas_caviae__FDAARGOS75	no
Aeromonas	Aeromonas_caviae	Aeromonas_caviae__FDAARGOS76	no
Aeromonas	Aeromonas_caviae	Aeromonas_caviae__GEO23DownB	no
Aeromonas	Aeromonas_caviae	Aeromonas_caviae__GEO37DownA	no
Aeromonas	Aeromonas_caviae	Aeromonas_caviae__GEO39EffA	no
Aeromonas	Aeromonas_caviae	Aeromonas_caviae__GEO47UpA	yes
Aeromonas	Aeromonas_caviae	Aeromonas_caviae__GEO48EffA	no
Aeromonas	Aeromonas_caviae	Aeromonas_caviae__GSH8M1	no
Aeromonas	Aeromonas_caviae	Aeromonas_caviae__HAMBI1972	yes
Aeromonas	Aeromonas_caviae	Aeromonas_caviae__KLMC2	no
Aeromonas	Aeromonas_caviae	Aeromonas_caviae__KLMC4	no
Aeromonas	Aeromonas_caviae	Aeromonas_caviae__L12	no
Aeromonas	Aeromonas_caviae	Aeromonas_caviae__MGYGHGUT02527	no
Aeromonas	Aeromonas_caviae	Aeromonas_caviae__NCTC12244	yes
Aeromonas	Aeromonas_caviae	Aeromonas_caviae__R256	no
Aeromonas	Aeromonas_caviae	Aeromonas_caviae__ScAc2001	no
Aeromonas	Aeromonas_caviae	Aeromonas_caviae__Sch29	yes
Aeromonas	Aeromonas_caviae	Aeromonas_caviae__Sch3N	no
Aeromonas	Aeromonas_caviae	Aeromonas_caviae__T2539	no
Aeromonas	Aeromonas_caviae	Aeromonas_caviae__TCO22	no
Aeromonas	Aeromonas_caviae	Aeromonas_caviae__UFMGH8	no
Aeromonas	Aeromonas_caviae	Aeromonas_caviae__VBF856	no
Aeromonas	Aeromonas_caviae	Aeromonas_caviae__WCW12	no
Aeromonas	Aeromonas_caviae	Aeromonas_caviae__YL12	no
Aeromonas	Aeromonas_caviae	Aeromonas_caviae__ZJ172	yes
Aeromonas	Aeromonas_caviae	Aeromonas_caviae__ZJ192	no
Aeromonas	Aeromonas_caviae	Aeromonas_caviae__ZJ202	yes
Aeromonas	Aeromonas_caviae	Aeromonas_caviae__ZJ333	no
Aeromonas	Aeromonas_caviae	Aeromonas_caviae__ZJ661	no
Aeromonas	Aeromonas_dhakensis	Aeromonas_dhakensis__173	no
Aeromonas	Aeromonas_dhakensis	Aeromonas_dhakensis__17FW001	no
Aeromonas	Aeromonas_dhakensis	Aeromonas_dhakensis__277	no
Aeromonas	Aeromonas_dhakensis	Aeromonas_dhakensis__AAK1	no
Aeromonas	Aeromonas_dhakensis	Aeromonas_dhakensis__AE13	no
Aeromonas	Aeromonas_dhakensis	Aeromonas_dhakensis__Aer283	no
Aeromonas	Aeromonas_dhakensis	Aeromonas_dhakensis__BVH43	no
Aeromonas	Aeromonas_dhakensis	Aeromonas_dhakensis__BVH65	no
Aeromonas	Aeromonas_dhakensis	Aeromonas_dhakensis__BVH68	yes
Aeromonas	Aeromonas_dhakensis	Aeromonas_dhakensis__BVH69	no
Aeromonas	Aeromonas_dhakensis	Aeromonas_dhakensis__BVH70	no
Aeromonas	Aeromonas_dhakensis	Aeromonas_dhakensis__CAIM1873	no
Aeromonas	Aeromonas_dhakensis	Aeromonas_dhakensis__CECT7289	no
Aeromonas	Aeromonas_dhakensis	Aeromonas_dhakensis__CIP107500	no
Aeromonas	Aeromonas_dhakensis	Aeromonas_dhakensis__Cr1	yes
Aeromonas	Aeromonas_dhakensis	Aeromonas_dhakensis__Cr2	no
Aeromonas	Aeromonas_dhakensis	Aeromonas_dhakensis__F2S21	no
Aeromonas	Aeromonas_dhakensis	Aeromonas_dhakensis__KNMc6U21	no
Aeromonas	Aeromonas_dhakensis	Aeromonas_dhakensis__KOR1	no
Aeromonas	Aeromonas_dhakensis	Aeromonas_dhakensis__SSU	no
Aeromonas	Aeromonas_diversa	Aeromonas_diversa__247885	yes
Aeromonas	Aeromonas_diversa	Aeromonas_diversa__CECT4254	no
Aeromonas	Aeromonas_encheleia	Aeromonas_encheleia__CECT4342	no
Aeromonas	Aeromonas_encheleia	Aeromonas_encheleia__NCTC12917	yes
Aeromonas	Aeromonas_enteropelogenes	Aeromonas_enteropelogenes__1999lcr	no
Aeromonas	Aeromonas_enteropelogenes	Aeromonas_enteropelogenes__Aer371	no
Aeromonas	Aeromonas_enteropelogenes	Aeromonas_enteropelogenes__CECT4255T	no
Aeromonas	Aeromonas_enteropelogenes	Aeromonas_enteropelogenes__CECT4487	no
Aeromonas	Aeromonas_enteropelogenes	Aeromonas_enteropelogenes__LK14	no
Aeromonas	Aeromonas_eucrenophila	Aeromonas_eucrenophila__CECT4224	no
Aeromonas	Aeromonas_finlandiensis	Aeromonas_finlandiensis__4287D	no
Aeromonas	Aeromonas_fluvialis	Aeromonas_fluvialis__LMG24681	no
Aeromonas	Aeromonas_hydrophila	Aeromonas_hydrophila__116	yes
Aeromonas	Aeromonas_hydrophila	Aeromonas_hydrophila__14	no
Aeromonas	Aeromonas_hydrophila	Aeromonas_hydrophila__145	no
Aeromonas	Aeromonas_hydrophila	Aeromonas_hydrophila__187	no
Aeromonas	Aeromonas_hydrophila	Aeromonas_hydrophila__226	no
Aeromonas	Aeromonas_hydrophila	Aeromonas_hydrophila__23C23	no
Aeromonas	Aeromonas_hydrophila	Aeromonas_hydrophila__259	no
Aeromonas	Aeromonas_hydrophila	Aeromonas_hydrophila__2JBN101	yes
Aeromonas	Aeromonas_hydrophila	Aeromonas_hydrophila__4AK4	no
Aeromonas	Aeromonas_hydrophila	Aeromonas_hydrophila__AD9	no
Aeromonas	Aeromonas_hydrophila	Aeromonas_hydrophila__AFGSD031510Ahy093	no
Aeromonas	Aeromonas_hydrophila	Aeromonas_hydrophila__AH1	yes
Aeromonas	Aeromonas_hydrophila	Aeromonas_hydrophila__AH10	no
Aeromonas	Aeromonas_hydrophila	Aeromonas_hydrophila__AhHSP	no
Aeromonas	Aeromonas_hydrophila	Aeromonas_hydrophila__AHNIH1	no
Aeromonas	Aeromonas_hydrophila	Aeromonas_hydrophila__AHNIH2	no
Aeromonas	Aeromonas_hydrophila	Aeromonas_hydrophila__AL0606	no
Aeromonas	Aeromonas_hydrophila	Aeromonas_hydrophila__AL0971	yes
Aeromonas	Aeromonas_hydrophila	Aeromonas_hydrophila__AL0979	yes
Aeromonas	Aeromonas_hydrophila	Aeromonas_hydrophila__AL10121	no
Aeromonas	Aeromonas_hydrophila	Aeromonas_hydrophila__AL9791	no
Aeromonas	Aeromonas_hydrophila	Aeromonas_hydrophila__Arkansas2010	yes
Aeromonas	Aeromonas_hydrophila	Aeromonas_hydrophila__ATCC7966	no
Aeromonas	Aeromonas_hydrophila	Aeromonas_hydrophila__D4	yes
Aeromonas	Aeromonas_hydrophila	Aeromonas_hydrophila__FDAARGOS78	no
Aeromonas	Aeromonas_hydrophila	Aeromonas_hydrophila__GSH82	no
Aeromonas	Aeromonas_hydrophila	Aeromonas_hydrophila__GYK1	yes
Aeromonas	Aeromonas_hydrophila	Aeromonas_hydrophila__HX3	no
Aeromonas	Aeromonas_hydrophila	Aeromonas_hydrophila__J1	yes
Aeromonas	Aeromonas_hydrophila	Aeromonas_hydrophila__JBN2301	yes
Aeromonas	Aeromonas_hydrophila	Aeromonas_hydrophila__KLG1	no
Aeromonas	Aeromonas_hydrophila	Aeromonas_hydrophila__KNMc1R2	no
Aeromonas	Aeromonas_hydrophila	Aeromonas_hydrophila__L14f	no
Aeromonas	Aeromonas_hydrophila	Aeromonas_hydrophila__LHW39	yes
Aeromonas	Aeromonas_hydrophila	Aeromonas_hydrophila__LZMG14	no
Aeromonas	Aeromonas_hydrophila	Aeromonas_hydrophila__M013	no
Aeromonas	Aeromonas_hydrophila	Aeromonas_hydrophila__M023	no
Aeromonas	Aeromonas_hydrophila	Aeromonas_hydrophila__M052	yes
Aeromonas	Aeromonas_hydrophila	Aeromonas_hydrophila__M053	no
Aeromonas	Aeromonas_hydrophila	Aeromonas_hydrophila__M062	yes
Aeromonas	Aeromonas_hydrophila	Aeromonas_hydrophila__ML09119	yes
Aeromonas	Aeromonas_hydrophila	Aeromonas_hydrophila__MX16A	no
Aeromonas	Aeromonas_hydrophila	Aeromonas_hydrophila__NEB724	no
Aeromonas	Aeromonas_hydrophila	Aeromonas_hydrophila__NJ35	yes
Aeromonas	Aeromonas_hydrophila	Aeromonas_hydrophila__pc104A	yes
Aeromonas	Aeromonas_hydrophila	Aeromonas_hydrophila__WCHAH045096	no
Aeromonas	Aeromonas_hydrophila	Aeromonas_hydrophila__WCX23	yes
Aeromonas	Aeromonas_hydrophila	Aeromonas_hydrophila__YL17	no
Aeromonas	Aeromonas_hydrophila	Aeromonas_hydrophila__ZYAH72	yes
Aeromonas	Aeromonas_hydrophila	Aeromonas_hydrophila__ZYAH75	no
Aeromonas	Aeromonas_jandaei	Aeromonas_jandaei__82	no
Aeromonas	Aeromonas_jandaei	Aeromonas_jandaei__Aer337	no
Aeromonas	Aeromonas_jandaei	Aeromonas_jandaei__CECT4228	no
Aeromonas	Aeromonas_jandaei	Aeromonas_jandaei__Ho603	no
Aeromonas	Aeromonas_jandaei	Aeromonas_jandaei__IMETJ	no
Aeromonas	Aeromonas_jandaei	Aeromonas_jandaei__L14h	no
Aeromonas	Aeromonas_jandaei	Aeromonas_jandaei__Riv2	no
Aeromonas	Aeromonas_lacus	Aeromonas_lacus__AE122	no
Aeromonas	Aeromonas_lusitana	Aeromonas_lusitana__MDC2473	no
Aeromonas	Aeromonas_media	Aeromonas_media__ARB13	yes
Aeromonas	Aeromonas_media	Aeromonas_media__ARB20	no
Aeromonas	Aeromonas_media	Aeromonas_media__BAQ071013115	no
Aeromonas	Aeromonas_media	Aeromonas_media__BAQ071013132	no
Aeromonas	Aeromonas_media	Aeromonas_media__CECT4232	no
Aeromonas	Aeromonas_media	Aeromonas_media__KLG6	no
Aeromonas	Aeromonas_media	Aeromonas_media__MC64	no
Aeromonas	Aeromonas_media	Aeromonas_media__WS	no
Aeromonas	Aeromonas_media	Aeromonas_media__Z16	no
Aeromonas	Aeromonas_molluscorum	Aeromonas_molluscorum__848	no
Aeromonas	Aeromonas_piscicola	Aeromonas_piscicola__LMG24783	no
Aeromonas	Aeromonas_popoffii	Aeromonas_popoffii__CIP105493	no
Aeromonas	Aeromonas_rivipollensis	Aeromonas_rivipollensis__G36	yes
Aeromonas	Aeromonas_rivipollensis	Aeromonas_rivipollensis__G42	no
Aeromonas	Aeromonas_rivipollensis	Aeromonas_rivipollensis__G78	no
Aeromonas	Aeromonas_rivipollensis	Aeromonas_rivipollensis__G87	no
Aeromonas	Aeromonas_rivipollensis	Aeromonas_rivipollensis__KNMc11N1	no
Aeromonas	Aeromonas_rivuli	Aeromonas_rivuli__DSM22539	no
Aeromonas	Aeromonas_salmonicida	Aeromonas_salmonicida__01B522	yes
Aeromonas	Aeromonas_salmonicida	Aeromonas_salmonicida__01B526	no
Aeromonas	Aeromonas_salmonicida	Aeromonas_salmonicida__17	no
Aeromonas	Aeromonas_salmonicida	Aeromonas_salmonicida__17068	yes
Aeromonas	Aeromonas_salmonicida	Aeromonas_salmonicida__200405MF26	yes
Aeromonas	Aeromonas_salmonicida	Aeromonas_salmonicida__2009144K3	yes
Aeromonas	Aeromonas_salmonicida	Aeromonas_salmonicida__2009157K5	yes
Aeromonas	Aeromonas_salmonicida	Aeromonas_salmonicida__201047K18	yes
Aeromonas	Aeromonas_salmonicida	Aeromonas_salmonicida__23051	yes
Aeromonas	Aeromonas_salmonicida	Aeromonas_salmonicida__23053	yes
Aeromonas	Aeromonas_salmonicida	Aeromonas_salmonicida__23055	yes
Aeromonas	Aeromonas_salmonicida	Aeromonas_salmonicida__23056	yes
Aeromonas	Aeromonas_salmonicida	Aeromonas_salmonicida__3012STDY7122732	no
Aeromonas	Aeromonas_salmonicida	Aeromonas_salmonicida__34mel	no
Aeromonas	Aeromonas_salmonicida	Aeromonas_salmonicida__90167	yes
Aeromonas	Aeromonas_salmonicida	Aeromonas_salmonicida__947C	no
Aeromonas	Aeromonas_salmonicida	Aeromonas_salmonicida__A308	no
Aeromonas	Aeromonas_salmonicida	Aeromonas_salmonicida__A449	yes
Aeromonas	Aeromonas_salmonicida	Aeromonas_salmonicida__A527	no
Aeromonas	Aeromonas_salmonicida	Aeromonas_salmonicida__AJ83	yes
Aeromonas	Aeromonas_salmonicida	Aeromonas_salmonicida__AS03	yes
Aeromonas	Aeromonas_salmonicida	Aeromonas_salmonicida__ATCC33658	yes
Aeromonas	Aeromonas_salmonicida	Aeromonas_salmonicida__ECFood+05	no
Aeromonas	Aeromonas_salmonicida	Aeromonas_salmonicida__J223	yes
Aeromonas	Aeromonas_salmonicida	Aeromonas_salmonicida__J227	yes
Aeromonas	Aeromonas_salmonicida	Aeromonas_salmonicida__J231	yes
Aeromonas	Aeromonas_salmonicida	Aeromonas_salmonicida__J409	yes
Aeromonas	Aeromonas_salmonicida	Aeromonas_salmonicida__J410	yes
Aeromonas	Aeromonas_salmonicida	Aeromonas_salmonicida__JF2267	yes
Aeromonas	Aeromonas_salmonicida	Aeromonas_salmonicida__JF2480	no
Aeromonas	Aeromonas_salmonicida	Aeromonas_salmonicida__JF2506	yes
Aeromonas	Aeromonas_salmonicida	Aeromonas_salmonicida__JF2507	yes
Aeromonas	Aeromonas_salmonicida	Aeromonas_salmonicida__JF3517	yes
Aeromonas	Aeromonas_salmonicida	Aeromonas_salmonicida__JF4097	yes
Aeromonas	Aeromonas_salmonicida	Aeromonas_salmonicida__m1174309	yes
Aeromonas	Aeromonas_salmonicida	Aeromonas_salmonicida__M1587911	yes
Aeromonas	Aeromonas_salmonicida	Aeromonas_salmonicida__M1647411	yes
Aeromonas	Aeromonas_salmonicida	Aeromonas_salmonicida__M1807611	yes
Aeromonas	Aeromonas_salmonicida	Aeromonas_salmonicida__M2271011	yes
Aeromonas	Aeromonas_salmonicida	Aeromonas_salmonicida__m2306709	yes
Aeromonas	Aeromonas_salmonicida	Aeromonas_salmonicida__NBRC13784	yes
Aeromonas	Aeromonas_salmonicida	Aeromonas_salmonicida__NCTC10402	yes
Aeromonas	Aeromonas_salmonicida	Aeromonas_salmonicida__NCTC12959	yes
Aeromonas	Aeromonas_salmonicida	Aeromonas_salmonicida__O23A	no
Aeromonas	Aeromonas_salmonicida	Aeromonas_salmonicida__RFAS1	yes
Aeromonas	Aeromonas_salmonicida	Aeromonas_salmonicida__S121	yes
Aeromonas	Aeromonas_salmonicida	Aeromonas_salmonicida__S44	yes
Aeromonas	Aeromonas_salmonicida	Aeromonas_salmonicida__S68	yes
Aeromonas	Aeromonas_salmonicida	Aeromonas_salmonicida__SHY163432	yes
Aeromonas	Aeromonas_salmonicida	Aeromonas_salmonicida__Y567	no
Aeromonas	Aeromonas_sanarellii	Aeromonas_sanarellii__LMG24682	no
Aeromonas	Aeromonas_schubertii	Aeromonas_schubertii__ATCC43700	yes
Aeromonas	Aeromonas_schubertii	Aeromonas_schubertii__CECT4240	no
Aeromonas	Aeromonas_schubertii	Aeromonas_schubertii__LF1708	no
Aeromonas	Aeromonas_schubertii	Aeromonas_schubertii__WL1483	no
Aeromonas	Aeromonas_simiae	Aeromonas_simiae__CIP107798	no
Aeromonas	Aeromonas_sobria	Aeromonas_sobria__08005	yes
Aeromonas	Aeromonas_sobria	Aeromonas_sobria__2014105092720	no
Aeromonas	Aeromonas_sobria	Aeromonas_sobria__ARS14514	no
Aeromonas	Aeromonas_sobria	Aeromonas_sobria__CECT4245	no
Aeromonas	Aeromonas_sobria	Aeromonas_sobria__CHT30	no
Aeromonas	Aeromonas_sobria	Aeromonas_sobria__JF2635	no
Aeromonas	Aeromonas_sobria	Aeromonas_sobria__PAQ09101419	no
Aeromonas	Aeromonas_sobria	Aeromonas_sobria__PAQ0910145	no
Aeromonas	Aeromonas_sobria	Aeromonas_sobria__TM12	no
Aeromonas	Aeromonas_sobria	Aeromonas_sobria__TM18	no
Aeromonas	Aeromonas_taiwanensis	Aeromonas_taiwanensis__1713	no
Aeromonas	Aeromonas_taiwanensis	Aeromonas_taiwanensis__186	yes
Aeromonas	Aeromonas_taiwanensis	Aeromonas_taiwanensis__198	yes
Aeromonas	Aeromonas_taiwanensis	Aeromonas_taiwanensis__LMG24683	no
Aeromonas	Aeromonas_tecta	Aeromonas_tecta__CECT7082	no
Aeromonas	Aeromonas_veronii	Aeromonas_veronii__17ISAe	no
Aeromonas	Aeromonas_veronii	Aeromonas_veronii__312M	no
Aeromonas	Aeromonas_veronii	Aeromonas_veronii__A8AHP	no
Aeromonas	Aeromonas_veronii	Aeromonas_veronii__AG5286	yes
Aeromonas	Aeromonas_veronii	Aeromonas_veronii__ARB3	no
Aeromonas	Aeromonas_veronii	Aeromonas_veronii__AVNIH1	no
Aeromonas	Aeromonas_veronii	Aeromonas_veronii__AVNIH2	no
Aeromonas	Aeromonas_veronii	Aeromonas_veronii__B565	yes
Aeromonas	Aeromonas_veronii	Aeromonas_veronii__BC88	no
Aeromonas	Aeromonas_veronii	Aeromonas_veronii__BIOO50A	yes
Aeromonas	Aeromonas_veronii	Aeromonas_veronii__CCM4359	no
Aeromonas	Aeromonas_veronii	Aeromonas_veronii__CCM7244	no
Aeromonas	Aeromonas_veronii	Aeromonas_veronii__CIP107763	no
Aeromonas	Aeromonas_veronii	Aeromonas_veronii__CMF	no
Aeromonas	Aeromonas_veronii	Aeromonas_veronii__CNRT12	no
Aeromonas	Aeromonas_veronii	Aeromonas_veronii__FDAARGOS632	no
Aeromonas	Aeromonas_veronii	Aeromonas_veronii__Hm21	no
Aeromonas	Aeromonas_veronii	Aeromonas_veronii__Hm22	no
Aeromonas	Aeromonas_veronii	Aeromonas_veronii__HX3	no
Aeromonas	Aeromonas_veronii	Aeromonas_veronii__KLG5	no
Aeromonas	Aeromonas_veronii	Aeromonas_veronii__KLG7	no
Aeromonas	Aeromonas_veronii	Aeromonas_veronii__KLG8	no
Aeromonas	Aeromonas_veronii	Aeromonas_veronii__KLG9	no
Aeromonas	Aeromonas_veronii	Aeromonas_veronii__MGYGHGUT01691	no
Aeromonas	Aeromonas_veronii	Aeromonas_veronii__ML09123	yes
Aeromonas	Aeromonas_veronii	Aeromonas_veronii__MS1788	no
Aeromonas	Aeromonas_veronii	Aeromonas_veronii__MS1837	no
Aeromonas	Aeromonas_veronii	Aeromonas_veronii__NK01	no
Aeromonas	Aeromonas_veronii	Aeromonas_veronii__NK02	no
Aeromonas	Aeromonas_veronii	Aeromonas_veronii__NK07	no
Aeromonas	Aeromonas_veronii	Aeromonas_veronii__NS	yes
Aeromonas	Aeromonas_veronii	Aeromonas_veronii__NS13	yes
Aeromonas	Aeromonas_veronii	Aeromonas_veronii__NS2	yes
Aeromonas	Aeromonas_veronii	Aeromonas_veronii__NS22	no
Aeromonas	Aeromonas_veronii	Aeromonas_veronii__NS6152	yes
Aeromonas	Aeromonas_veronii	Aeromonas_veronii__pamvotica	no
Aeromonas	Aeromonas_veronii	Aeromonas_veronii__PDB	yes
Aeromonas	Aeromonas_veronii	Aeromonas_veronii__TH0426	no
Aeromonas	Aeromonas_veronii	Aeromonas_veronii__TTU2014108AME	yes
Aeromonas	Aeromonas_veronii	Aeromonas_veronii__TTU2014108ASC	yes
Aeromonas	Aeromonas_veronii	Aeromonas_veronii__TTU2014115ASC	no
Aeromonas	Aeromonas_veronii	Aeromonas_veronii__TTU2014125ASC	yes
Aeromonas	Aeromonas_veronii	Aeromonas_veronii__TTU2014130AME	yes
Aeromonas	Aeromonas_veronii	Aeromonas_veronii__TTU2014131ASC	yes
Aeromonas	Aeromonas_veronii	Aeromonas_veronii__TTU2014134AME	yes
Aeromonas	Aeromonas_veronii	Aeromonas_veronii__TTU2014134ASC	no
Aeromonas	Aeromonas_veronii	Aeromonas_veronii__TTU2014140ASC	yes
Aeromonas	Aeromonas_veronii	Aeromonas_veronii__X11	no
Aeromonas	Aeromonas_veronii	Aeromonas_veronii__X12	no
Aeromonas	Aeromonas_veronii	Aeromonas_veronii__ZfB1	no
Arcobacter	Arcobacter_anaerophilus	Arcobacter_anaerophilus__DSM24636	no
Arcobacter	Arcobacter_anaerophilus	Arcobacter_anaerophilus__IR-1	no
Arcobacter	Arcobacter_aquimarinus	Arcobacter_aquimarinus__CECT8442	no
Arcobacter	Arcobacter_butzleri	Arcobacter_butzleri__16CS0817-2	no
Arcobacter	Arcobacter_butzleri	Arcobacter_butzleri__16CS0821-2	no
Arcobacter	Arcobacter_butzleri	Arcobacter_butzleri__17-1168	no
Arcobacter	Arcobacter_butzleri	Arcobacter_butzleri__55	no
Arcobacter	Arcobacter_butzleri	Arcobacter_butzleri__6V	no
Arcobacter	Arcobacter_butzleri	Arcobacter_butzleri__7h1h	no
Arcobacter	Arcobacter_butzleri	Arcobacter_butzleri__Ab_1711	no
Arcobacter	Arcobacter_butzleri	Arcobacter_butzleri__Ab_2211	no
Arcobacter	Arcobacter_butzleri	Arcobacter_butzleri__Ab_2811	no
Arcobacter	Arcobacter_butzleri	Arcobacter_butzleri__Ab_3711	no
Arcobacter	Arcobacter_butzleri	Arcobacter_butzleri__Ab_4211	no
Arcobacter	Arcobacter_butzleri	Arcobacter_butzleri__Ab_4511	yes
Arcobacter	Arcobacter_butzleri	Arcobacter_butzleri__Ab_A103	yes
Arcobacter	Arcobacter_butzleri	Arcobacter_butzleri__Ab_A111	yes
Arcobacter	Arcobacter_butzleri	Arcobacter_butzleri__Ab_CR1132	no
Arcobacter	Arcobacter_butzleri	Arcobacter_butzleri__Ab_CR1143	no
Arcobacter	Arcobacter_butzleri	Arcobacter_butzleri__Ab_CR424	no
Arcobacter	Arcobacter_butzleri	Arcobacter_butzleri__Ab_CR461	no
Arcobacter	Arcobacter_butzleri	Arcobacter_butzleri__Ab_CR502	no
Arcobacter	Arcobacter_butzleri	Arcobacter_butzleri__Ab_CR604	no
Arcobacter	Arcobacter_butzleri	Arcobacter_butzleri__Ab_CR641	no
Arcobacter	Arcobacter_butzleri	Arcobacter_butzleri__Ab_CR891	no
Arcobacter	Arcobacter_butzleri	Arcobacter_butzleri__Ab_CR892	no
Arcobacter	Arcobacter_butzleri	Arcobacter_butzleri__Ab_DQ20dA1	no
Arcobacter	Arcobacter_butzleri	Arcobacter_butzleri__Ab_DQ31A1	no
Arcobacter	Arcobacter_butzleri	Arcobacter_butzleri__Ab_DQ40A1	no
Arcobacter	Arcobacter_butzleri	Arcobacter_butzleri__Ab_DQ64A1	no
Arcobacter	Arcobacter_butzleri	Arcobacter_butzleri__ED-1	no
Arcobacter	Arcobacter_butzleri	Arcobacter_butzleri__JV22	no
Arcobacter	Arcobacter_butzleri	Arcobacter_butzleri__L348	no
Arcobacter	Arcobacter_butzleri	Arcobacter_butzleri__L349	no
Arcobacter	Arcobacter_butzleri	Arcobacter_butzleri__L350	yes
Arcobacter	Arcobacter_butzleri	Arcobacter_butzleri__L351	no
Arcobacter	Arcobacter_butzleri	Arcobacter_butzleri__L352	yes
Arcobacter	Arcobacter_butzleri	Arcobacter_butzleri__L353	no
Arcobacter	Arcobacter_butzleri	Arcobacter_butzleri__L354	no
Arcobacter	Arcobacter_butzleri	Arcobacter_butzleri__L355	no
Arcobacter	Arcobacter_butzleri	Arcobacter_butzleri__MGYG-HGUT-02364	no
Arcobacter	Arcobacter_butzleri	Arcobacter_butzleri__NCTC12481	yes
Arcobacter	Arcobacter_butzleri	Arcobacter_butzleri__RM4018	no
Arcobacter	Arcobacter_canalis	Arcobacter_canalis__F138-33	no
Arcobacter	Arcobacter_canalis	Arcobacter_canalis__LMG29148	yes
Arcobacter	Arcobacter_cibarius	Arcobacter_cibarius__16CS0831-2	yes
Arcobacter	Arcobacter_cibarius	Arcobacter_cibarius__16CS0831-3	no
Arcobacter	Arcobacter_cibarius	Arcobacter_cibarius__DSM17680	yes
Arcobacter	Arcobacter_cibarius	Arcobacter_cibarius__H743	yes
Arcobacter	Arcobacter_cibarius	Arcobacter_cibarius__LMG21996	yes
Arcobacter	Arcobacter_cloacae	Arcobacter_cloacae__CECT7834	no
Arcobacter	Arcobacter_cloacae	Arcobacter_cloacae__F26	no
Arcobacter	Arcobacter_cryaerophilus	Arcobacter_cryaerophilus__123	no
Arcobacter	Arcobacter_cryaerophilus	Arcobacter_cryaerophilus__151	no
Arcobacter	Arcobacter_cryaerophilus	Arcobacter_cryaerophilus__382	no
Arcobacter	Arcobacter_cryaerophilus	Arcobacter_cryaerophilus__938	no
Arcobacter	Arcobacter_cryaerophilus	Arcobacter_cryaerophilus__ATCC43158	yes
Arcobacter	Arcobacter_cryaerophilus	Arcobacter_cryaerophilus__AZT-1	no
Arcobacter	Arcobacter_cryaerophilus	Arcobacter_cryaerophilus__D2610	no
Arcobacter	Arcobacter_cryaerophilus	Arcobacter_cryaerophilus__G13RTA	no
Arcobacter	Arcobacter_cryaerophilus	Arcobacter_cryaerophilus__G18RTA	no
Arcobacter	Arcobacter_cryaerophilus	Arcobacter_cryaerophilus__L397	no
Arcobacter	Arcobacter_cryaerophilus	Arcobacter_cryaerophilus__L398	no
Arcobacter	Arcobacter_cryaerophilus	Arcobacter_cryaerophilus__L399	no
Arcobacter	Arcobacter_cryaerophilus	Arcobacter_cryaerophilus__L400	no
Arcobacter	Arcobacter_cryaerophilus	Arcobacter_cryaerophilus__L401	no
Arcobacter	Arcobacter_cryaerophilus	Arcobacter_cryaerophilus__L406	no
Arcobacter	Arcobacter_cryaerophilus	Arcobacter_cryaerophilus__LMG10210	no
Arcobacter	Arcobacter_cryaerophilus	Arcobacter_cryaerophilus__LMG10228	no
Arcobacter	Arcobacter_cryaerophilus	Arcobacter_cryaerophilus__LMG10229	no
Arcobacter	Arcobacter_cryaerophilus	Arcobacter_cryaerophilus__LMG24291	no
Arcobacter	Arcobacter_cryaerophilus	Arcobacter_cryaerophilus__LMG9065	no
Arcobacter	Arcobacter_cryaerophilus	Arcobacter_cryaerophilus__LMG9861	no
Arcobacter	Arcobacter_cryaerophilus	Arcobacter_cryaerophilus__LMG9865	no
Arcobacter	Arcobacter_cryaerophilus	Arcobacter_cryaerophilus__LMG9871	no
Arcobacter	Arcobacter_cryaerophilus	Arcobacter_cryaerophilus__LMG9904	yes
Arcobacter	Arcobacter_cryaerophilus	Arcobacter_cryaerophilus__M830A	yes
Arcobacter	Arcobacter_cryaerophilus	Arcobacter_cryaerophilus__M830MA	no
Arcobacter	Arcobacter_defluvii	Arcobacter_defluvii__CECT7697	no
Arcobacter	Arcobacter_ellisii	Arcobacter_ellisii__CECT7837	no
Arcobacter	Arcobacter_ellisii	Arcobacter_ellisii__LMG26155	yes
Arcobacter	Arcobacter_halophilus	Arcobacter_halophilus__CCUG53805	yes
Arcobacter	Arcobacter_halophilus	Arcobacter_halophilus__DSM18005	no
Arcobacter	Arcobacter_halophilus	Arcobacter_halophilus__F166-45	no
Arcobacter	Arcobacter_lanthieri	Arcobacter_lanthieri__AF1430	no
Arcobacter	Arcobacter_lanthieri	Arcobacter_lanthieri__AF1440	yes
Arcobacter	Arcobacter_lanthieri	Arcobacter_lanthieri__AF1581	yes
Arcobacter	Arcobacter_lekithochrous	Arcobacter_lekithochrous__LFT1.7	no
Arcobacter	Arcobacter_lekithochrous	Arcobacter_lekithochrous__LMG28652	no
Arcobacter	Arcobacter_marinus	Arcobacter_marinus__CECT7727	no
Arcobacter	Arcobacter_marinus	Arcobacter_marinus__F140-37	yes
Arcobacter	Arcobacter_marinus	Arcobacter_marinus__JCM15502	yes
Arcobacter	Arcobacter_marinus	Arcobacter_marinus__MARC-MIP3H16	no
Arcobacter	Arcobacter_marinus	Arcobacter_marinus__SH-4D_Col1	no
Arcobacter	Arcobacter_molluscorum	Arcobacter_molluscorum__CECT7696	yes
Arcobacter	Arcobacter_molluscorum	Arcobacter_molluscorum__F91	no
Arcobacter	Arcobacter_molluscorum	Arcobacter_molluscorum__F98-3	no
Arcobacter	Arcobacter_mytili	Arcobacter_mytili__CECT7386	no
Arcobacter	Arcobacter_mytili	Arcobacter_mytili__LMG24559	yes
Arcobacter	Arcobacter_mytili	Arcobacter_mytili__T234	yes
Arcobacter	Arcobacter_nitrofigilis	Arcobacter_nitrofigilis__DSM7299	no
Arcobacter	Arcobacter_pacificus	Arcobacter_pacificus__LMG26638	no
Arcobacter	Arcobacter_peruensis	Arcobacter_peruensis__PSE-93	no
Arcobacter	Arcobacter_skirrowii	Arcobacter_skirrowii__17-1201-3	yes
Arcobacter	Arcobacter_skirrowii	Arcobacter_skirrowii__17-1201-4	yes
Arcobacter	Arcobacter_skirrowii	Arcobacter_skirrowii__17-1206-2	yes
Arcobacter	Arcobacter_skirrowii	Arcobacter_skirrowii__17-1208-1	no
Arcobacter	Arcobacter_skirrowii	Arcobacter_skirrowii__17-1208-2	yes
Arcobacter	Arcobacter_skirrowii	Arcobacter_skirrowii__A2S6	no
Arcobacter	Arcobacter_skirrowii	Arcobacter_skirrowii__CCUG10374	no
Arcobacter	Arcobacter_skirrowii	Arcobacter_skirrowii__F28	no
Arcobacter	Arcobacter_skirrowii	Arcobacter_skirrowii__L402	yes
Arcobacter	Arcobacter_skirrowii	Arcobacter_skirrowii__L403	no
Arcobacter	Arcobacter_skirrowii	Arcobacter_skirrowii__L404	no
Arcobacter	Arcobacter_skirrowii	Arcobacter_skirrowii__L405	no
Arcobacter	Arcobacter_skirrowii	Arcobacter_skirrowii__LMG6621	yes
Arcobacter	Arcobacter_skirrowii	Arcobacter_skirrowii__NCTC12713	yes
Arcobacter	Arcobacter_sp	Arcobacter_sp__CAB	no
Arcobacter	Arcobacter_sp	Arcobacter_sp__CAU1517	no
Arcobacter	Arcobacter_sp	Arcobacter_sp__F2176	no
Arcobacter	Arcobacter_sp	Arcobacter_sp__FW59	no
Arcobacter	Arcobacter_sp	Arcobacter_sp__L	no
Arcobacter	Arcobacter_sp	Arcobacter_sp__LPB0137	no
Arcobacter	Arcobacter_sp	Arcobacter_sp__PSE93	no
Arcobacter	Arcobacter_sp	Arcobacter_sp__SM1702	no
Arcobacter	Arcobacter_suis	Arcobacter_suis__CECT7833	no
Arcobacter	Arcobacter_thereius	Arcobacter_thereius__17CS1191_2	no
Arcobacter	Arcobacter_thereius	Arcobacter_thereius__17CS1200_2	yes
Arcobacter	Arcobacter_thereius	Arcobacter_thereius__440	no
Arcobacter	Arcobacter_thereius	Arcobacter_thereius__452	yes
Arcobacter	Arcobacter_thereius	Arcobacter_thereius__DSM23385	yes
Arcobacter	Arcobacter_thereius	Arcobacter_thereius__DU22	yes
Arcobacter	Arcobacter_thereius	Arcobacter_thereius__LMG24486	no
Arcobacter	Arcobacter_trophiarum	Arcobacter_trophiarum__CECT7650	no
Arcobacter	Arcobacter_trophiarum	Arcobacter_trophiarum__LMG25534	yes
Arcobacter	Arcobacter_venerupis	Arcobacter_venerupis__CECT7836	no
Bacteroides	Bacteroides_acidifaciens	Bacteroides_acidifaciens__0-1X-D8-26	yes
Bacteroides	Bacteroides_acidifaciens	Bacteroides_acidifaciens__0-1xD8-55	no
Bacteroides	Bacteroides_acidifaciens	Bacteroides_acidifaciens__1e8A	no
Bacteroides	Bacteroides_acidifaciens	Bacteroides_acidifaciens__A40	no
Bacteroides	Bacteroides_acidifaciens	Bacteroides_acidifaciens__JCM10556	no
Bacteroides	Bacteroides_acidifaciens	Bacteroides_acidifaciens__MGYG-HGUT-00054	yes
Bacteroides	Bacteroides_acidifaciens	Bacteroides_acidifaciens__NM70_E10	no
Bacteroides	Bacteroides_acidifaciens	Bacteroides_acidifaciens__P2318	yes
Bacteroides	Bacteroides_barnesiae	Bacteroides_barnesiae__DSM18169	no
Bacteroides	Bacteroides_barnesiae	Bacteroides_barnesiae__JCM13652	yes
Bacteroides	Bacteroides_bouchesdurhonensis	Bacteroides_bouchesdurhonensis__Marseille-P2653	no
Bacteroides	Bacteroides_bouchesdurhonensis	Bacteroides_bouchesdurhonensis__MGYG-HGUT-00098	no
Bacteroides	Bacteroides_caccae	Bacteroides_caccae__2789STDY5834880	yes
Bacteroides	Bacteroides_caccae	Bacteroides_caccae__2789STDY5834946	yes
Bacteroides	Bacteroides_caccae	Bacteroides_caccae__AF24-29LB	yes
Bacteroides	Bacteroides_caccae	Bacteroides_caccae__AM16-49B	no
Bacteroides	Bacteroides_caccae	Bacteroides_caccae__AM22-13LB	yes
Bacteroides	Bacteroides_caccae	Bacteroides_caccae__AM26-6LB	yes
Bacteroides	Bacteroides_caccae	Bacteroides_caccae__AM31-16AC	no
Bacteroides	Bacteroides_caccae	Bacteroides_caccae__ATCC43185	no
Bacteroides	Bacteroides_caccae	Bacteroides_caccae__BIOML-A1	yes
Bacteroides	Bacteroides_caccae	Bacteroides_caccae__BIOML-A10	yes
Bacteroides	Bacteroides_caccae	Bacteroides_caccae__BIOML-A12	yes
Bacteroides	Bacteroides_caccae	Bacteroides_caccae__BIOML-A13	yes
Bacteroides	Bacteroides_caccae	Bacteroides_caccae__BIOML-A14	yes
Bacteroides	Bacteroides_caccae	Bacteroides_caccae__BIOML-A15	yes
Bacteroides	Bacteroides_caccae	Bacteroides_caccae__BIOML-A16	yes
Bacteroides	Bacteroides_caccae	Bacteroides_caccae__BIOML-A17	yes
Bacteroides	Bacteroides_caccae	Bacteroides_caccae__BIOML-A18	yes
Bacteroides	Bacteroides_caccae	Bacteroides_caccae__BIOML-A19	yes
Bacteroides	Bacteroides_caccae	Bacteroides_caccae__BIOML-A2	yes
Bacteroides	Bacteroides_caccae	Bacteroides_caccae__BIOML-A20	yes
Bacteroides	Bacteroides_caccae	Bacteroides_caccae__BIOML-A21	yes
Bacteroides	Bacteroides_caccae	Bacteroides_caccae__BIOML-A22	yes
Bacteroides	Bacteroides_caccae	Bacteroides_caccae__BIOML-A23	yes
Bacteroides	Bacteroides_caccae	Bacteroides_caccae__BIOML-A24	yes
Bacteroides	Bacteroides_caccae	Bacteroides_caccae__BIOML-A25	yes
Bacteroides	Bacteroides_caccae	Bacteroides_caccae__BIOML-A26	yes
Bacteroides	Bacteroides_caccae	Bacteroides_caccae__BIOML-A27	yes
Bacteroides	Bacteroides_caccae	Bacteroides_caccae__BIOML-A28	yes
Bacteroides	Bacteroides_caccae	Bacteroides_caccae__BIOML-A29	yes
Bacteroides	Bacteroides_caccae	Bacteroides_caccae__BIOML-A3	yes
Bacteroides	Bacteroides_caccae	Bacteroides_caccae__BIOML-A30	yes
Bacteroides	Bacteroides_caccae	Bacteroides_caccae__BIOML-A31	yes
Bacteroides	Bacteroides_caccae	Bacteroides_caccae__BIOML-A32	yes
Bacteroides	Bacteroides_caccae	Bacteroides_caccae__BIOML-A4	yes
Bacteroides	Bacteroides_caccae	Bacteroides_caccae__BIOML-A5	yes
Bacteroides	Bacteroides_caccae	Bacteroides_caccae__BIOML-A6	yes
Bacteroides	Bacteroides_caccae	Bacteroides_caccae__BIOML-A7	yes
Bacteroides	Bacteroides_caccae	Bacteroides_caccae__BIOML-A9	yes
Bacteroides	Bacteroides_caccae	Bacteroides_caccae__bj_0095	yes
Bacteroides	Bacteroides_caccae	Bacteroides_caccae__BSD2780061689st1_A4	yes
Bacteroides	Bacteroides_caccae	Bacteroides_caccae__CL03T12C61	yes
Bacteroides	Bacteroides_caccae	Bacteroides_caccae__MGYG-HGUT-02549	yes
Bacteroides	Bacteroides_caccae	Bacteroides_caccae__OF02-6LB	yes
Bacteroides	Bacteroides_caccae	Bacteroides_caccae__OF02-8	yes
Bacteroides	Bacteroides_caccae	Bacteroides_caccae__OM05-21BH	yes
Bacteroides	Bacteroides_caecimuris	Bacteroides_caecimuris__0-1xD8-16	no
Bacteroides	Bacteroides_caecimuris	Bacteroides_caecimuris__I48	no
Bacteroides	Bacteroides_caecimuris	Bacteroides_caecimuris__NM63_1-25	no
Bacteroides	Bacteroides_cellulosilyticus	Bacteroides_cellulosilyticus__82B7	no
Bacteroides	Bacteroides_cellulosilyticus	Bacteroides_cellulosilyticus__AF17-25	no
Bacteroides	Bacteroides_cellulosilyticus	Bacteroides_cellulosilyticus__AF22-3AC	no
Bacteroides	Bacteroides_cellulosilyticus	Bacteroides_cellulosilyticus__AF29-17	no
Bacteroides	Bacteroides_cellulosilyticus	Bacteroides_cellulosilyticus__BIOML-A1	no
Bacteroides	Bacteroides_cellulosilyticus	Bacteroides_cellulosilyticus__BIOML-A2	yes
Bacteroides	Bacteroides_cellulosilyticus	Bacteroides_cellulosilyticus__BIOML-A3	yes
Bacteroides	Bacteroides_cellulosilyticus	Bacteroides_cellulosilyticus__BIOML-A5	yes
Bacteroides	Bacteroides_cellulosilyticus	Bacteroides_cellulosilyticus__BIOML-A6	yes
Bacteroides	Bacteroides_cellulosilyticus	Bacteroides_cellulosilyticus__BIOML-A7	yes
Bacteroides	Bacteroides_cellulosilyticus	Bacteroides_cellulosilyticus__BIOML-A8	no
Bacteroides	Bacteroides_cellulosilyticus	Bacteroides_cellulosilyticus__bk_0021	no
Bacteroides	Bacteroides_cellulosilyticus	Bacteroides_cellulosilyticus__CL02T12C19	no
Bacteroides	Bacteroides_cellulosilyticus	Bacteroides_cellulosilyticus__CL09T06C25	no
Bacteroides	Bacteroides_cellulosilyticus	Bacteroides_cellulosilyticus__DSM14838	yes
Bacteroides	Bacteroides_cellulosilyticus	Bacteroides_cellulosilyticus__MGYG-HGUT-02455	yes
Bacteroides	Bacteroides_cellulosilyticus	Bacteroides_cellulosilyticus__WH2	yes
Bacteroides	Bacteroides_clarus	Bacteroides_clarus__AF14-27	no
Bacteroides	Bacteroides_clarus	Bacteroides_clarus__AF14-44	yes
Bacteroides	Bacteroides_clarus	Bacteroides_clarus__AF19-1AC	yes
Bacteroides	Bacteroides_clarus	Bacteroides_clarus__An189	no
Bacteroides	Bacteroides_clarus	Bacteroides_clarus__An43	no
Bacteroides	Bacteroides_clarus	Bacteroides_clarus__MGYG-HGUT-00105	no
Bacteroides	Bacteroides_clarus	Bacteroides_clarus__YIT12056	no
Bacteroides	Bacteroides_congonensis	Bacteroides_congonensis__Marseille-P3132	no
Bacteroides	Bacteroides_coprocola	Bacteroides_coprocola__AF24-2	no
Bacteroides	Bacteroides_coprocola	Bacteroides_coprocola__DSM17136	no
Bacteroides	Bacteroides_coprocola	Bacteroides_coprocola__MGYG-HGUT-01306	yes
Bacteroides	Bacteroides_coprophilus	Bacteroides_coprophilus__AM42-38	yes
Bacteroides	Bacteroides_coprophilus	Bacteroides_coprophilus__DSM18228	yes
Bacteroides	Bacteroides_coprophilus	Bacteroides_coprophilus__JCM13816	yes
Bacteroides	Bacteroides_coprophilus	Bacteroides_coprophilus__JCM13817	no
Bacteroides	Bacteroides_coprophilus	Bacteroides_coprophilus__JCM13818	yes
Bacteroides	Bacteroides_coprophilus	Bacteroides_coprophilus__MGYG-HGUT-00273	yes
Bacteroides	Bacteroides_coprosuis	Bacteroides_coprosuis__DSM18011	no
Bacteroides	Bacteroides_cutis	Bacteroides_cutis__Marseille-P4118	yes
Bacteroides	Bacteroides_cutis	Bacteroides_cutis__MGYG-HGUT-02300	no
Bacteroides	Bacteroides_dorei	Bacteroides_dorei__5_1_36-D4	yes
Bacteroides	Bacteroides_dorei	Bacteroides_dorei__aa_0143	yes
Bacteroides	Bacteroides_dorei	Bacteroides_dorei__AF14-1AC	no
Bacteroides	Bacteroides_dorei	Bacteroides_dorei__AF27-18BH	yes
Bacteroides	Bacteroides_dorei	Bacteroides_dorei__An16	yes
Bacteroides	Bacteroides_dorei	Bacteroides_dorei__An41	yes
Bacteroides	Bacteroides_dorei	Bacteroides_dorei__ANK132K_1B	no
Bacteroides	Bacteroides_dorei	Bacteroides_dorei__ANK132K_2B	yes
Bacteroides	Bacteroides_dorei	Bacteroides_dorei__BIOML-A1	yes
Bacteroides	Bacteroides_dorei	Bacteroides_dorei__BIOML-A10	yes
Bacteroides	Bacteroides_dorei	Bacteroides_dorei__BIOML-A11	yes
Bacteroides	Bacteroides_dorei	Bacteroides_dorei__BIOML-A12	yes
Bacteroides	Bacteroides_dorei	Bacteroides_dorei__BIOML-A13	yes
Bacteroides	Bacteroides_dorei	Bacteroides_dorei__BIOML-A14	yes
Bacteroides	Bacteroides_dorei	Bacteroides_dorei__BIOML-A15	yes
Bacteroides	Bacteroides_dorei	Bacteroides_dorei__BIOML-A16	yes
Bacteroides	Bacteroides_dorei	Bacteroides_dorei__BIOML-A17	no
Bacteroides	Bacteroides_dorei	Bacteroides_dorei__BIOML-A18	yes
Bacteroides	Bacteroides_dorei	Bacteroides_dorei__BIOML-A19	yes
Bacteroides	Bacteroides_dorei	Bacteroides_dorei__BIOML-A20	yes
Bacteroides	Bacteroides_dorei	Bacteroides_dorei__BIOML-A21	yes
Bacteroides	Bacteroides_dorei	Bacteroides_dorei__BIOML-A22	yes
Bacteroides	Bacteroides_dorei	Bacteroides_dorei__BIOML-A23	yes
Bacteroides	Bacteroides_dorei	Bacteroides_dorei__BIOML-A24	yes
Bacteroides	Bacteroides_dorei	Bacteroides_dorei__BIOML-A25	yes
Bacteroides	Bacteroides_dorei	Bacteroides_dorei__BIOML-A26	yes
Bacteroides	Bacteroides_dorei	Bacteroides_dorei__BIOML-A3	no
Bacteroides	Bacteroides_dorei	Bacteroides_dorei__BIOML-A4	yes
Bacteroides	Bacteroides_dorei	Bacteroides_dorei__BIOML-A5	no
Bacteroides	Bacteroides_dorei	Bacteroides_dorei__BIOML-A6	yes
Bacteroides	Bacteroides_dorei	Bacteroides_dorei__BIOML-A7	yes
Bacteroides	Bacteroides_dorei	Bacteroides_dorei__BIOML-A8	yes
Bacteroides	Bacteroides_dorei	Bacteroides_dorei__BIOML-A9	yes
Bacteroides	Bacteroides_dorei	Bacteroides_dorei__CFPLTA003_2B	no
Bacteroides	Bacteroides_dorei	Bacteroides_dorei__CL02T00C15	yes
Bacteroides	Bacteroides_dorei	Bacteroides_dorei__CL02T12C06	yes
Bacteroides	Bacteroides_dorei	Bacteroides_dorei__CL03T12C01	yes
Bacteroides	Bacteroides_dorei	Bacteroides_dorei__DSM17855	yes
Bacteroides	Bacteroides_dorei	Bacteroides_dorei__MGYG-HGUT-02478	yes
Bacteroides	Bacteroides_dorei	Bacteroides_dorei__OF04-10BH	yes
Bacteroides	Bacteroides_dorei	Bacteroides_dorei__P8wE9	yes
Bacteroides	Bacteroides_dorei	Bacteroides_dorei__RJX1045	no
Bacteroides	Bacteroides_dorei	Bacteroides_dorei__RJX1046	yes
Bacteroides	Bacteroides_dorei	Bacteroides_dorei__RJX1047	yes
Bacteroides	Bacteroides_dorei	Bacteroides_dorei__RJX1048	yes
Bacteroides	Bacteroides_dorei	Bacteroides_dorei__RJX1049	yes
Bacteroides	Bacteroides_dorei	Bacteroides_dorei__RJX1050	yes
Bacteroides	Bacteroides_dorei	Bacteroides_dorei__RJX1051	yes
Bacteroides	Bacteroides_dorei	Bacteroides_dorei__RJX1052	yes
Bacteroides	Bacteroides_eggerthii	Bacteroides_eggerthii__1_2_48FAA	yes
Bacteroides	Bacteroides_eggerthii	Bacteroides_eggerthii__1001175st1_B5	no
Bacteroides	Bacteroides_eggerthii	Bacteroides_eggerthii__AF18-1	yes
Bacteroides	Bacteroides_eggerthii	Bacteroides_eggerthii__AF33-15AC	no
Bacteroides	Bacteroides_eggerthii	Bacteroides_eggerthii__AM10-54	yes
Bacteroides	Bacteroides_eggerthii	Bacteroides_eggerthii__AM14-12	yes
Bacteroides	Bacteroides_eggerthii	Bacteroides_eggerthii__AM18-17	no
Bacteroides	Bacteroides_eggerthii	Bacteroides_eggerthii__AM26-26AC	yes
Bacteroides	Bacteroides_eggerthii	Bacteroides_eggerthii__AM38-13	yes
Bacteroides	Bacteroides_eggerthii	Bacteroides_eggerthii__AM42-16	yes
Bacteroides	Bacteroides_eggerthii	Bacteroides_eggerthii__BIOML-A1	yes
Bacteroides	Bacteroides_eggerthii	Bacteroides_eggerthii__BIOML-A2	no
Bacteroides	Bacteroides_eggerthii	Bacteroides_eggerthii__bj_0095	yes
Bacteroides	Bacteroides_eggerthii	Bacteroides_eggerthii__DSM20697	no
Bacteroides	Bacteroides_eggerthii	Bacteroides_eggerthii__MGYG-HGUT-01313	yes
Bacteroides	Bacteroides_eggerthii	Bacteroides_eggerthii__NCTC11155	yes
Bacteroides	Bacteroides_faecichinchillae	Bacteroides_faecichinchillae__DSM26883	no
Bacteroides	Bacteroides_faecichinchillae	Bacteroides_faecichinchillae__JCM17102	yes
Bacteroides	Bacteroides_faecichinchillae	Bacteroides_faecichinchillae__NM45_B5	yes
Bacteroides	Bacteroides_faecis	Bacteroides_faecis__1001175st1_E5	yes
Bacteroides	Bacteroides_faecis	Bacteroides_faecis__8736	yes
Bacteroides	Bacteroides_faecis	Bacteroides_faecis__AF17-5AC	no
Bacteroides	Bacteroides_faecis	Bacteroides_faecis__bf_0095	yes
Bacteroides	Bacteroides_faecis	Bacteroides_faecis__BIOML-A1	no
Bacteroides	Bacteroides_faecis	Bacteroides_faecis__BIOML-A2	yes
Bacteroides	Bacteroides_faecis	Bacteroides_faecis__BIOML-A3	yes
Bacteroides	Bacteroides_faecis	Bacteroides_faecis__BIOML-A4	no
Bacteroides	Bacteroides_faecis	Bacteroides_faecis__BIOML-A5	no
Bacteroides	Bacteroides_faecis	Bacteroides_faecis__BIOML-A6	yes
Bacteroides	Bacteroides_faecis	Bacteroides_faecis__MAJ27	yes
Bacteroides	Bacteroides_faecis	Bacteroides_faecis__MGYG-HGUT-02281	yes
Bacteroides	Bacteroides_faecis	Bacteroides_faecis__OM02-29	yes
Bacteroides	Bacteroides_finegoldii	Bacteroides_finegoldii__2789STDY5608840	no
Bacteroides	Bacteroides_finegoldii	Bacteroides_finegoldii__BIOML-A1	yes
Bacteroides	Bacteroides_finegoldii	Bacteroides_finegoldii__BIOML-A10	yes
Bacteroides	Bacteroides_finegoldii	Bacteroides_finegoldii__BIOML-A2	yes
Bacteroides	Bacteroides_finegoldii	Bacteroides_finegoldii__BIOML-A3	yes
Bacteroides	Bacteroides_finegoldii	Bacteroides_finegoldii__BIOML-A4	yes
Bacteroides	Bacteroides_finegoldii	Bacteroides_finegoldii__BIOML-A5	yes
Bacteroides	Bacteroides_finegoldii	Bacteroides_finegoldii__BIOML-A6	yes
Bacteroides	Bacteroides_finegoldii	Bacteroides_finegoldii__BIOML-A7	yes
Bacteroides	Bacteroides_finegoldii	Bacteroides_finegoldii__BIOML-A8	yes
Bacteroides	Bacteroides_finegoldii	Bacteroides_finegoldii__BIOML-A9	no
Bacteroides	Bacteroides_finegoldii	Bacteroides_finegoldii__CL09T03C10	no
Bacteroides	Bacteroides_finegoldii	Bacteroides_finegoldii__DSM17565	no
Bacteroides	Bacteroides_finegoldii	Bacteroides_finegoldii__MGYG-HGUT-00029	yes
Bacteroides	Bacteroides_fluxus	Bacteroides_fluxus__MGYG-HGUT-01370	no
Bacteroides	Bacteroides_fluxus	Bacteroides_fluxus__YIT12057	yes
Bacteroides	Bacteroides_fragilis	Bacteroides_fragilis__	yes
Bacteroides	Bacteroides_fragilis	Bacteroides_fragilis__1007-1-F-10	yes
Bacteroides	Bacteroides_fragilis	Bacteroides_fragilis__1007-1-F-3	yes
Bacteroides	Bacteroides_fragilis	Bacteroides_fragilis__1007-1-F-4	yes
Bacteroides	Bacteroides_fragilis	Bacteroides_fragilis__1007-1-F-5	no
Bacteroides	Bacteroides_fragilis	Bacteroides_fragilis__1007-1-F-6	yes
Bacteroides	Bacteroides_fragilis	Bacteroides_fragilis__1007-1-F-7	yes
Bacteroides	Bacteroides_fragilis	Bacteroides_fragilis__1007-1-F-8	yes
Bacteroides	Bacteroides_fragilis	Bacteroides_fragilis__1007-1-F-9	yes
Bacteroides	Bacteroides_fragilis	Bacteroides_fragilis__1009-4-F-10	yes
Bacteroides	Bacteroides_fragilis	Bacteroides_fragilis__1009-4-F-7	yes
Bacteroides	Bacteroides_fragilis	Bacteroides_fragilis__2-078382-3	yes
Bacteroides	Bacteroides_fragilis	Bacteroides_fragilis__2-F-2-4	yes
Bacteroides	Bacteroides_fragilis	Bacteroides_fragilis__2-F-2-5	yes
Bacteroides	Bacteroides_fragilis	Bacteroides_fragilis__2-F-2-7	yes
Bacteroides	Bacteroides_fragilis	Bacteroides_fragilis__20656-2-1	yes
Bacteroides	Bacteroides_fragilis	Bacteroides_fragilis__20793-3	no
Bacteroides	Bacteroides_fragilis	Bacteroides_fragilis__2d2A	yes
Bacteroides	Bacteroides_fragilis	Bacteroides_fragilis__3-F-2-6	yes
Bacteroides	Bacteroides_fragilis	Bacteroides_fragilis__320_BFRA	yes
Bacteroides	Bacteroides_fragilis	Bacteroides_fragilis__322_BFRA	yes
Bacteroides	Bacteroides_fragilis	Bacteroides_fragilis__3397N2	yes
Bacteroides	Bacteroides_fragilis	Bacteroides_fragilis__3397N3	yes
Bacteroides	Bacteroides_fragilis	Bacteroides_fragilis__3397T14	yes
Bacteroides	Bacteroides_fragilis	Bacteroides_fragilis__34-F-2-13	no
Bacteroides	Bacteroides_fragilis	Bacteroides_fragilis__3719A10	no
Bacteroides	Bacteroides_fragilis	Bacteroides_fragilis__3719T6	yes
Bacteroides	Bacteroides_fragilis	Bacteroides_fragilis__3725D9-v	yes
Bacteroides	Bacteroides_fragilis	Bacteroides_fragilis__3774T13	yes
Bacteroides	Bacteroides_fragilis	Bacteroides_fragilis__3783N1-2	yes
Bacteroides	Bacteroides_fragilis	Bacteroides_fragilis__3783N1-6	yes
Bacteroides	Bacteroides_fragilis	Bacteroides_fragilis__3783N1-8	yes
Bacteroides	Bacteroides_fragilis	Bacteroides_fragilis__3783N2-1	yes
Bacteroides	Bacteroides_fragilis	Bacteroides_fragilis__3976T7	yes
Bacteroides	Bacteroides_fragilis	Bacteroides_fragilis__3976T8	no
Bacteroides	Bacteroides_fragilis	Bacteroides_fragilis__3986N-B19	yes
Bacteroides	Bacteroides_fragilis	Bacteroides_fragilis__638R	yes
Bacteroides	Bacteroides_fragilis	Bacteroides_fragilis__BE1	yes
Bacteroides	Bacteroides_fragilis	Bacteroides_fragilis__BOB25	yes
Bacteroides	Bacteroides_fragilis	Bacteroides_fragilis__CCUG4856T	yes
Bacteroides	Bacteroides_fragilis	Bacteroides_fragilis__DCMOUH0017B	no
Bacteroides	Bacteroides_fragilis	Bacteroides_fragilis__DCMOUH0018B	no
Bacteroides	Bacteroides_fragilis	Bacteroides_fragilis__DCMOUH0042B	yes
Bacteroides	Bacteroides_fragilis	Bacteroides_fragilis__DCMOUH0067B	no
Bacteroides	Bacteroides_fragilis	Bacteroides_fragilis__DCMOUH0085B	no
Bacteroides	Bacteroides_fragilis	Bacteroides_fragilis__DCMSKEJBY0001B	no
Bacteroides	Bacteroides_fragilis	Bacteroides_fragilis__GUT04	yes
Bacteroides	Bacteroides_fragilis	Bacteroides_fragilis__Q1F2	no
Bacteroides	Bacteroides_fragilis	Bacteroides_fragilis__S14	yes
Bacteroides	Bacteroides_fragilis	Bacteroides_fragilis__YCH46	yes
Bacteroides	Bacteroides_gallinarum	Bacteroides_gallinarum__DSM18171	no
Bacteroides	Bacteroides_gallinarum	Bacteroides_gallinarum__JCM13658	yes
Bacteroides	Bacteroides_graminisolvens	Bacteroides_graminisolvens__DSM19988	no
Bacteroides	Bacteroides_graminisolvens	Bacteroides_graminisolvens__JCM15093	yes
Bacteroides	Bacteroides_helcogenes	Bacteroides_helcogenes__P36-108	no
Bacteroides	Bacteroides_heparinolyticus	Bacteroides_heparinolyticus__3012STDY7078512	no
Bacteroides	Bacteroides_heparinolyticus	Bacteroides_heparinolyticus__DSM23917	no
Bacteroides	Bacteroides_heparinolyticus	Bacteroides_heparinolyticus__F0111	no
Bacteroides	Bacteroides_heparinolyticus	Bacteroides_heparinolyticus__OH1047_COT-310	no
Bacteroides	Bacteroides_ihuae	Bacteroides_ihuae__Marseille-P2824	no
Bacteroides	Bacteroides_ilei	Bacteroides_ilei__Marseille-P3208	no
Bacteroides	Bacteroides_intestinalis	Bacteroides_intestinalis__1001175st1_A4	no
Bacteroides	Bacteroides_intestinalis	Bacteroides_intestinalis__2e7A	no
Bacteroides	Bacteroides_intestinalis	Bacteroides_intestinalis__AF14-32	yes
Bacteroides	Bacteroides_intestinalis	Bacteroides_intestinalis__AF19-10AC	yes
Bacteroides	Bacteroides_intestinalis	Bacteroides_intestinalis__AF31-23	yes
Bacteroides	Bacteroides_intestinalis	Bacteroides_intestinalis__AF36-16BH	no
Bacteroides	Bacteroides_intestinalis	Bacteroides_intestinalis__AM15-15	no
Bacteroides	Bacteroides_intestinalis	Bacteroides_intestinalis__AM27-17	no
Bacteroides	Bacteroides_intestinalis	Bacteroides_intestinalis__AM27-2	yes
Bacteroides	Bacteroides_intestinalis	Bacteroides_intestinalis__AM43-4	no
Bacteroides	Bacteroides_intestinalis	Bacteroides_intestinalis__APC919-174	no
Bacteroides	Bacteroides_intestinalis	Bacteroides_intestinalis__bf_0095	yes
Bacteroides	Bacteroides_intestinalis	Bacteroides_intestinalis__BIOML-A1	no
Bacteroides	Bacteroides_intestinalis	Bacteroides_intestinalis__BIOML-A2	yes
Bacteroides	Bacteroides_intestinalis	Bacteroides_intestinalis__DSM17393	no
Bacteroides	Bacteroides_intestinalis	Bacteroides_intestinalis__KLE1704	no
Bacteroides	Bacteroides_intestinalis	Bacteroides_intestinalis__MGYG-HGUT-00211	no
Bacteroides	Bacteroides_intestinalis	Bacteroides_intestinalis__MGYG-HGUT-02470	yes
Bacteroides	Bacteroides_intestinalis	Bacteroides_intestinalis__OF03-26	yes
Bacteroides	Bacteroides_intestinalis	Bacteroides_intestinalis__TF12-32	no
Bacteroides	Bacteroides_intestinalis	Bacteroides_intestinalis__TM06-30	no
Bacteroides	Bacteroides_koreensis	Bacteroides_koreensis__JCM31393	no
Bacteroides	Bacteroides_kribbi	Bacteroides_kribbi__JCM31391	no
Bacteroides	Bacteroides_luti	Bacteroides_luti__DSM26991	no
Bacteroides	Bacteroides_massiliensis	Bacteroides_massiliensis__C80	no
Bacteroides	Bacteroides_massiliensis	Bacteroides_massiliensis__DSM17679	no
Bacteroides	Bacteroides_massiliensis	Bacteroides_massiliensis__JCM13223	yes
Bacteroides	Bacteroides_massiliensis	Bacteroides_massiliensis__MGYG-HGUT-00243	yes
Bacteroides	Bacteroides_mediterraneensis	Bacteroides_mediterraneensis__Marseille-P2644	no
Bacteroides	Bacteroides_ndongoniae	Bacteroides_ndongoniae__Marseille-P3108	no
Bacteroides	Bacteroides_neonati	Bacteroides_neonati__MGYG-HGUT-01461	yes
Bacteroides	Bacteroides_neonati	Bacteroides_neonati__MS4	no
Bacteroides	Bacteroides_nordii	Bacteroides_nordii__AM40-30BH	yes
Bacteroides	Bacteroides_nordii	Bacteroides_nordii__CL02T12C05	no
Bacteroides	Bacteroides_nordii	Bacteroides_nordii__JCM12987	no
Bacteroides	Bacteroides_nordii	Bacteroides_nordii__MGYG-HGUT-00265	no
Bacteroides	Bacteroides_oleiciplenus	Bacteroides_oleiciplenus__MGYG-HGUT-01422	no
Bacteroides	Bacteroides_oleiciplenus	Bacteroides_oleiciplenus__OM05-15BH	no
Bacteroides	Bacteroides_oleiciplenus	Bacteroides_oleiciplenus__YIT12058	yes
Bacteroides	Bacteroides_ovatus	Bacteroides_ovatus__0-1XD42-1	no
Bacteroides	Bacteroides_ovatus	Bacteroides_ovatus__1001099st1_E5	yes
Bacteroides	Bacteroides_ovatus	Bacteroides_ovatus__1001136st1_E5	yes
Bacteroides	Bacteroides_ovatus	Bacteroides_ovatus__1001175st1_D1	yes
Bacteroides	Bacteroides_ovatus	Bacteroides_ovatus__1001175st1_E11	no
Bacteroides	Bacteroides_ovatus	Bacteroides_ovatus__1001271st1_H2	yes
Bacteroides	Bacteroides_ovatus	Bacteroides_ovatus__1001275st2_G11	yes
Bacteroides	Bacteroides_ovatus	Bacteroides_ovatus__2789STDY5834943	yes
Bacteroides	Bacteroides_ovatus	Bacteroides_ovatus__3_8_47FAA	yes
Bacteroides	Bacteroides_ovatus	Bacteroides_ovatus__3725D1iv	no
Bacteroides	Bacteroides_ovatus	Bacteroides_ovatus__3725D9iii	yes
Bacteroides	Bacteroides_ovatus	Bacteroides_ovatus__AF04-17	yes
Bacteroides	Bacteroides_ovatus	Bacteroides_ovatus__AF04-46	no
Bacteroides	Bacteroides_ovatus	Bacteroides_ovatus__AF14-13AC	yes
Bacteroides	Bacteroides_ovatus	Bacteroides_ovatus__AF20-9LB	no
Bacteroides	Bacteroides_ovatus	Bacteroides_ovatus__AF24-28LB	yes
Bacteroides	Bacteroides_ovatus	Bacteroides_ovatus__AF26-20AA	no
Bacteroides	Bacteroides_ovatus	Bacteroides_ovatus__AF27-16BH	yes
Bacteroides	Bacteroides_ovatus	Bacteroides_ovatus__AF29-12	yes
Bacteroides	Bacteroides_ovatus	Bacteroides_ovatus__am_0171	yes
Bacteroides	Bacteroides_ovatus	Bacteroides_ovatus__AM14-26	yes
Bacteroides	Bacteroides_ovatus	Bacteroides_ovatus__AM14-35	yes
Bacteroides	Bacteroides_ovatus	Bacteroides_ovatus__AM14-40	yes
Bacteroides	Bacteroides_ovatus	Bacteroides_ovatus__AM17-48	yes
Bacteroides	Bacteroides_ovatus	Bacteroides_ovatus__AM30-13	yes
Bacteroides	Bacteroides_ovatus	Bacteroides_ovatus__AM32-14LB	no
Bacteroides	Bacteroides_ovatus	Bacteroides_ovatus__AM40-4	yes
Bacteroides	Bacteroides_ovatus	Bacteroides_ovatus__An161	yes
Bacteroides	Bacteroides_ovatus	Bacteroides_ovatus__ATCC8483	yes
Bacteroides	Bacteroides_ovatus	Bacteroides_ovatus__BSD2780061687st1_H2	yes
Bacteroides	Bacteroides_ovatus	Bacteroides_ovatus__BSD2780061688st1_A7	yes
Bacteroides	Bacteroides_ovatus	Bacteroides_ovatus__BSD2780061688st1_C6	yes
Bacteroides	Bacteroides_ovatus	Bacteroides_ovatus__BSD2780120875st1_E1	yes
Bacteroides	Bacteroides_ovatus	Bacteroides_ovatus__CL02T12C04	yes
Bacteroides	Bacteroides_ovatus	Bacteroides_ovatus__CL03T12C18	yes
Bacteroides	Bacteroides_ovatus	Bacteroides_ovatus__CL09T03C03	yes
Bacteroides	Bacteroides_ovatus	Bacteroides_ovatus__DSM1896	no
Bacteroides	Bacteroides_ovatus	Bacteroides_ovatus__ELH-B2	yes
Bacteroides	Bacteroides_ovatus	Bacteroides_ovatus__FDAARGOS_733	no
Bacteroides	Bacteroides_ovatus	Bacteroides_ovatus__KLE1656	no
Bacteroides	Bacteroides_ovatus	Bacteroides_ovatus__MC1	no
Bacteroides	Bacteroides_ovatus	Bacteroides_ovatus__MGYG-HGUT-01378	yes
Bacteroides	Bacteroides_ovatus	Bacteroides_ovatus__NCTC11153	yes
Bacteroides	Bacteroides_ovatus	Bacteroides_ovatus__NLAE-zl-C500	no
Bacteroides	Bacteroides_ovatus	Bacteroides_ovatus__NLAE-zl-C57	no
Bacteroides	Bacteroides_ovatus	Bacteroides_ovatus__SDCMC3f	no
Bacteroides	Bacteroides_ovatus	Bacteroides_ovatus__V975	yes
Bacteroides	Bacteroides_paurosaccharolyticus	Bacteroides_paurosaccharolyticus__JCM15092	no
Bacteroides	Bacteroides_plebeius	Bacteroides_plebeius__AF24-16AC	yes
Bacteroides	Bacteroides_plebeius	Bacteroides_plebeius__AF24-20AC	no
Bacteroides	Bacteroides_plebeius	Bacteroides_plebeius__AF25-1LB	yes
Bacteroides	Bacteroides_plebeius	Bacteroides_plebeius__AF27-1	no
Bacteroides	Bacteroides_plebeius	Bacteroides_plebeius__AF27-30	yes
Bacteroides	Bacteroides_plebeius	Bacteroides_plebeius__AF31-28B-AC	no
Bacteroides	Bacteroides_plebeius	Bacteroides_plebeius__AF39-11	yes
Bacteroides	Bacteroides_plebeius	Bacteroides_plebeius__AF39-5AC	no
Bacteroides	Bacteroides_plebeius	Bacteroides_plebeius__AM09-36	no
Bacteroides	Bacteroides_plebeius	Bacteroides_plebeius__AM17-44	no
Bacteroides	Bacteroides_plebeius	Bacteroides_plebeius__AM23-23	no
Bacteroides	Bacteroides_plebeius	Bacteroides_plebeius__AM31-10	no
Bacteroides	Bacteroides_plebeius	Bacteroides_plebeius__AM43-8	yes
Bacteroides	Bacteroides_plebeius	Bacteroides_plebeius__AM43-9BH	no
Bacteroides	Bacteroides_plebeius	Bacteroides_plebeius__AM49-7BH	no
Bacteroides	Bacteroides_plebeius	Bacteroides_plebeius__DSM17135	yes
Bacteroides	Bacteroides_plebeius	Bacteroides_plebeius__MGYG-HGUT-01364	no
Bacteroides	Bacteroides_plebeius	Bacteroides_plebeius__MGYG-HGUT-03693	yes
Bacteroides	Bacteroides_plebeius	Bacteroides_plebeius__OM06-2	no
Bacteroides	Bacteroides_plebeius	Bacteroides_plebeius__OM08-14	no
Bacteroides	Bacteroides_plebeius	Bacteroides_plebeius__TF10-3AC	no
Bacteroides	Bacteroides_propionicifaciens	Bacteroides_propionicifaciens__DSM19291	yes
Bacteroides	Bacteroides_propionicifaciens	Bacteroides_propionicifaciens__JCM14649	no
Bacteroides	Bacteroides_pyogenes	Bacteroides_pyogenes__DSM20611	no
Bacteroides	Bacteroides_pyogenes	Bacteroides_pyogenes__F0041	no
Bacteroides	Bacteroides_pyogenes	Bacteroides_pyogenes__JCM6292	yes
Bacteroides	Bacteroides_pyogenes	Bacteroides_pyogenes__JCM6294	yes
Bacteroides	Bacteroides_pyogenes	Bacteroides_pyogenes__KG-29	no
Bacteroides	Bacteroides_pyogenes	Bacteroides_pyogenes__KG-30	yes
Bacteroides	Bacteroides_pyogenes	Bacteroides_pyogenes__KG-31	yes
Bacteroides	Bacteroides_pyogenes	Bacteroides_pyogenes__KG-32	no
Bacteroides	Bacteroides_pyogenes	Bacteroides_pyogenes__NCTC11853	no
Bacteroides	Bacteroides_reticulotermitis	Bacteroides_reticulotermitis__JCM10512	no
Bacteroides	Bacteroides_rodentium	Bacteroides_rodentium__JCM16496	no
Bacteroides	Bacteroides_salanitronis	Bacteroides_salanitronis__DSM18170	no
Bacteroides	Bacteroides_salyersiae	Bacteroides_salyersiae__2789STDY5608871	yes
Bacteroides	Bacteroides_salyersiae	Bacteroides_salyersiae__82A3	yes
Bacteroides	Bacteroides_salyersiae	Bacteroides_salyersiae__am_0171	yes
Bacteroides	Bacteroides_salyersiae	Bacteroides_salyersiae__AM26-2AC	yes
Bacteroides	Bacteroides_salyersiae	Bacteroides_salyersiae__BIOML-A1	yes
Bacteroides	Bacteroides_salyersiae	Bacteroides_salyersiae__BIOML-A10	yes
Bacteroides	Bacteroides_salyersiae	Bacteroides_salyersiae__BIOML-A11	yes
Bacteroides	Bacteroides_salyersiae	Bacteroides_salyersiae__BIOML-A12	yes
Bacteroides	Bacteroides_salyersiae	Bacteroides_salyersiae__BIOML-A13	yes
Bacteroides	Bacteroides_salyersiae	Bacteroides_salyersiae__BIOML-A14	yes
Bacteroides	Bacteroides_salyersiae	Bacteroides_salyersiae__BIOML-A15	yes
Bacteroides	Bacteroides_salyersiae	Bacteroides_salyersiae__BIOML-A16	yes
Bacteroides	Bacteroides_salyersiae	Bacteroides_salyersiae__BIOML-A17	yes
Bacteroides	Bacteroides_salyersiae	Bacteroides_salyersiae__BIOML-A19	no
Bacteroides	Bacteroides_salyersiae	Bacteroides_salyersiae__BIOML-A2	yes
Bacteroides	Bacteroides_salyersiae	Bacteroides_salyersiae__BIOML-A20	yes
Bacteroides	Bacteroides_salyersiae	Bacteroides_salyersiae__BIOML-A21	yes
Bacteroides	Bacteroides_salyersiae	Bacteroides_salyersiae__BIOML-A22	yes
Bacteroides	Bacteroides_salyersiae	Bacteroides_salyersiae__BIOML-A24	yes
Bacteroides	Bacteroides_salyersiae	Bacteroides_salyersiae__BIOML-A26	yes
Bacteroides	Bacteroides_salyersiae	Bacteroides_salyersiae__BIOML-A27	yes
Bacteroides	Bacteroides_salyersiae	Bacteroides_salyersiae__BIOML-A28	yes
Bacteroides	Bacteroides_salyersiae	Bacteroides_salyersiae__BIOML-A29	yes
Bacteroides	Bacteroides_salyersiae	Bacteroides_salyersiae__BIOML-A3	yes
Bacteroides	Bacteroides_salyersiae	Bacteroides_salyersiae__BIOML-A30	yes
Bacteroides	Bacteroides_salyersiae	Bacteroides_salyersiae__BIOML-A31	yes
Bacteroides	Bacteroides_salyersiae	Bacteroides_salyersiae__BIOML-A32	yes
Bacteroides	Bacteroides_salyersiae	Bacteroides_salyersiae__BIOML-A33	yes
Bacteroides	Bacteroides_salyersiae	Bacteroides_salyersiae__BIOML-A34	yes
Bacteroides	Bacteroides_salyersiae	Bacteroides_salyersiae__BIOML-A35	yes
Bacteroides	Bacteroides_salyersiae	Bacteroides_salyersiae__BIOML-A36	yes
Bacteroides	Bacteroides_salyersiae	Bacteroides_salyersiae__BIOML-A37	yes
Bacteroides	Bacteroides_salyersiae	Bacteroides_salyersiae__BIOML-A38	yes
Bacteroides	Bacteroides_salyersiae	Bacteroides_salyersiae__BIOML-A4	yes
Bacteroides	Bacteroides_salyersiae	Bacteroides_salyersiae__BIOML-A5	yes
Bacteroides	Bacteroides_salyersiae	Bacteroides_salyersiae__BIOML-A6	yes
Bacteroides	Bacteroides_salyersiae	Bacteroides_salyersiae__BIOML-A7	yes
Bacteroides	Bacteroides_salyersiae	Bacteroides_salyersiae__BIOML-A8	yes
Bacteroides	Bacteroides_salyersiae	Bacteroides_salyersiae__BIOML-A9	yes
Bacteroides	Bacteroides_salyersiae	Bacteroides_salyersiae__CL02T12C01	yes
Bacteroides	Bacteroides_salyersiae	Bacteroides_salyersiae__DSM18765	yes
Bacteroides	Bacteroides_salyersiae	Bacteroides_salyersiae__JCM12988	yes
Bacteroides	Bacteroides_salyersiae	Bacteroides_salyersiae__MGYG-HGUT-01433	yes
Bacteroides	Bacteroides_sartorii	Bacteroides_sartorii__0-1XD21-62	no
Bacteroides	Bacteroides_sartorii	Bacteroides_sartorii__dnLKV3	no
Bacteroides	Bacteroides_sartorii	Bacteroides_sartorii__JCM17136	yes
Bacteroides	Bacteroides_sartorii	Bacteroides_sartorii__NM22_B1	no
Bacteroides	Bacteroides_stercorirosoris	Bacteroides_stercorirosoris__DSM26884	no
Bacteroides	Bacteroides_stercorirosoris	Bacteroides_stercorirosoris__JCM17103	yes
Bacteroides	Bacteroides_stercorirosoris	Bacteroides_stercorirosoris__MGYG-HGUT-02273	no
Bacteroides	Bacteroides_stercorirosoris	Bacteroides_stercorirosoris__OF03-9BH	yes
Bacteroides	Bacteroides_stercoris	Bacteroides_stercoris__82B11	no
Bacteroides	Bacteroides_stercoris	Bacteroides_stercoris__82C1	no
Bacteroides	Bacteroides_stercoris	Bacteroides_stercoris__AF05-4	no
Bacteroides	Bacteroides_stercoris	Bacteroides_stercoris__AF12-7	no
Bacteroides	Bacteroides_stercoris	Bacteroides_stercoris__AF16-30	yes
Bacteroides	Bacteroides_stercoris	Bacteroides_stercoris__AF19-2	yes
Bacteroides	Bacteroides_stercoris	Bacteroides_stercoris__AF25-30AC	yes
Bacteroides	Bacteroides_stercoris	Bacteroides_stercoris__AF25-6	no
Bacteroides	Bacteroides_stercoris	Bacteroides_stercoris__AF26-20BH	yes
Bacteroides	Bacteroides_stercoris	Bacteroides_stercoris__AF35-14BH	yes
Bacteroides	Bacteroides_stercoris	Bacteroides_stercoris__AF35-20	no
Bacteroides	Bacteroides_stercoris	Bacteroides_stercoris__AF37-11AC	yes
Bacteroides	Bacteroides_stercoris	Bacteroides_stercoris__AF41-6	no
Bacteroides	Bacteroides_stercoris	Bacteroides_stercoris__am_0070	yes
Bacteroides	Bacteroides_stercoris	Bacteroides_stercoris__AM25-16	no
Bacteroides	Bacteroides_stercoris	Bacteroides_stercoris__AM27-18	no
Bacteroides	Bacteroides_stercoris	Bacteroides_stercoris__AM28-15	no
Bacteroides	Bacteroides_stercoris	Bacteroides_stercoris__AM32-16LB	no
Bacteroides	Bacteroides_stercoris	Bacteroides_stercoris__AM36-9BH	yes
Bacteroides	Bacteroides_stercoris	Bacteroides_stercoris__AM40-34	no
Bacteroides	Bacteroides_stercoris	Bacteroides_stercoris__AM47-5	no
Bacteroides	Bacteroides_stercoris	Bacteroides_stercoris__AM49-4	yes
Bacteroides	Bacteroides_stercoris	Bacteroides_stercoris__AM50-6	yes
Bacteroides	Bacteroides_stercoris	Bacteroides_stercoris__AM51-2BH	no
Bacteroides	Bacteroides_stercoris	Bacteroides_stercoris__ATCC43183	yes
Bacteroides	Bacteroides_stercoris	Bacteroides_stercoris__BIOML-A1	yes
Bacteroides	Bacteroides_stercoris	Bacteroides_stercoris__BIOML-A10	yes
Bacteroides	Bacteroides_stercoris	Bacteroides_stercoris__BIOML-A11	yes
Bacteroides	Bacteroides_stercoris	Bacteroides_stercoris__BIOML-A12	yes
Bacteroides	Bacteroides_stercoris	Bacteroides_stercoris__BIOML-A13	yes
Bacteroides	Bacteroides_stercoris	Bacteroides_stercoris__BIOML-A14	yes
Bacteroides	Bacteroides_stercoris	Bacteroides_stercoris__BIOML-A15	yes
Bacteroides	Bacteroides_stercoris	Bacteroides_stercoris__BIOML-A16	no
Bacteroides	Bacteroides_stercoris	Bacteroides_stercoris__BIOML-A17	yes
Bacteroides	Bacteroides_stercoris	Bacteroides_stercoris__BIOML-A18	yes
Bacteroides	Bacteroides_stercoris	Bacteroides_stercoris__BIOML-A19	yes
Bacteroides	Bacteroides_stercoris	Bacteroides_stercoris__BIOML-A2	yes
Bacteroides	Bacteroides_stercoris	Bacteroides_stercoris__BIOML-A20	yes
Bacteroides	Bacteroides_stercoris	Bacteroides_stercoris__BIOML-A21	yes
Bacteroides	Bacteroides_stercoris	Bacteroides_stercoris__BIOML-A22	yes
Bacteroides	Bacteroides_stercoris	Bacteroides_stercoris__BIOML-A3	yes
Bacteroides	Bacteroides_stercoris	Bacteroides_stercoris__BIOML-A4	no
Bacteroides	Bacteroides_stercoris	Bacteroides_stercoris__BIOML-A5	yes
Bacteroides	Bacteroides_stercoris	Bacteroides_stercoris__BIOML-A6	yes
Bacteroides	Bacteroides_stercoris	Bacteroides_stercoris__BIOML-A7	yes
Bacteroides	Bacteroides_stercoris	Bacteroides_stercoris__BIOML-A9	no
Bacteroides	Bacteroides_stercoris	Bacteroides_stercoris__CC31F	no
Bacteroides	Bacteroides_stercoris	Bacteroides_stercoris__CL09T03C01	no
Bacteroides	Bacteroides_stercoris	Bacteroides_stercoris__DSM19555	no
Bacteroides	Bacteroides_stercoris	Bacteroides_stercoris__TM06-26	no
Bacteroides	Bacteroides_thetaiotaomicron	Bacteroides_thetaiotaomicron__1_1_6	yes
Bacteroides	Bacteroides_thetaiotaomicron	Bacteroides_thetaiotaomicron__14-106904-2	no
Bacteroides	Bacteroides_thetaiotaomicron	Bacteroides_thetaiotaomicron__19_BTHE	yes
Bacteroides	Bacteroides_thetaiotaomicron	Bacteroides_thetaiotaomicron__2789STDY5608873	yes
Bacteroides	Bacteroides_thetaiotaomicron	Bacteroides_thetaiotaomicron__2789STDY5834846	no
Bacteroides	Bacteroides_thetaiotaomicron	Bacteroides_thetaiotaomicron__2789STDY5834899	no
Bacteroides	Bacteroides_thetaiotaomicron	Bacteroides_thetaiotaomicron__2789STDY5834945	no
Bacteroides	Bacteroides_thetaiotaomicron	Bacteroides_thetaiotaomicron__2e6A	no
Bacteroides	Bacteroides_thetaiotaomicron	Bacteroides_thetaiotaomicron__3731	no
Bacteroides	Bacteroides_thetaiotaomicron	Bacteroides_thetaiotaomicron__7330	no
Bacteroides	Bacteroides_thetaiotaomicron	Bacteroides_thetaiotaomicron__81H8	no
Bacteroides	Bacteroides_thetaiotaomicron	Bacteroides_thetaiotaomicron__AD135X1B	no
Bacteroides	Bacteroides_thetaiotaomicron	Bacteroides_thetaiotaomicron__AF03-26	no
Bacteroides	Bacteroides_thetaiotaomicron	Bacteroides_thetaiotaomicron__AF14-20	yes
Bacteroides	Bacteroides_thetaiotaomicron	Bacteroides_thetaiotaomicron__AF24-19LB	yes
Bacteroides	Bacteroides_thetaiotaomicron	Bacteroides_thetaiotaomicron__AF28-2	yes
Bacteroides	Bacteroides_thetaiotaomicron	Bacteroides_thetaiotaomicron__AF37-12	no
Bacteroides	Bacteroides_thetaiotaomicron	Bacteroides_thetaiotaomicron__AF45-16BH	no
Bacteroides	Bacteroides_thetaiotaomicron	Bacteroides_thetaiotaomicron__AM09-21	yes
Bacteroides	Bacteroides_thetaiotaomicron	Bacteroides_thetaiotaomicron__AM15-10	no
Bacteroides	Bacteroides_thetaiotaomicron	Bacteroides_thetaiotaomicron__AM26-17LB	no
Bacteroides	Bacteroides_thetaiotaomicron	Bacteroides_thetaiotaomicron__AM30-26	yes
Bacteroides	Bacteroides_thetaiotaomicron	Bacteroides_thetaiotaomicron__AM51-2	no
Bacteroides	Bacteroides_thetaiotaomicron	Bacteroides_thetaiotaomicron__ATCC29741	no
Bacteroides	Bacteroides_thetaiotaomicron	Bacteroides_thetaiotaomicron__bq_0049	no
Bacteroides	Bacteroides_thetaiotaomicron	Bacteroides_thetaiotaomicron__C34	no
Bacteroides	Bacteroides_thetaiotaomicron	Bacteroides_thetaiotaomicron__CL15T12C11	no
Bacteroides	Bacteroides_thetaiotaomicron	Bacteroides_thetaiotaomicron__DC20	no
Bacteroides	Bacteroides_thetaiotaomicron	Bacteroides_thetaiotaomicron__DC21	yes
Bacteroides	Bacteroides_thetaiotaomicron	Bacteroides_thetaiotaomicron__dnLKV9	no
Bacteroides	Bacteroides_thetaiotaomicron	Bacteroides_thetaiotaomicron__KLE1254	no
Bacteroides	Bacteroides_thetaiotaomicron	Bacteroides_thetaiotaomicron__KPPR-3	yes
Bacteroides	Bacteroides_thetaiotaomicron	Bacteroides_thetaiotaomicron__MGYG-HGUT-00196	no
Bacteroides	Bacteroides_thetaiotaomicron	Bacteroides_thetaiotaomicron__NCTC10582	no
Bacteroides	Bacteroides_thetaiotaomicron	Bacteroides_thetaiotaomicron__NCTC13706	yes
Bacteroides	Bacteroides_thetaiotaomicron	Bacteroides_thetaiotaomicron__NLAE-zl-C579	no
Bacteroides	Bacteroides_thetaiotaomicron	Bacteroides_thetaiotaomicron__OF03-10BH	yes
Bacteroides	Bacteroides_thetaiotaomicron	Bacteroides_thetaiotaomicron__OF05-16BH	no
Bacteroides	Bacteroides_thetaiotaomicron	Bacteroides_thetaiotaomicron__VPI-5482	yes
Bacteroides	Bacteroides_timonensis	Bacteroides_timonensis__AP1	no
Bacteroides	Bacteroides_togonis	Bacteroides_togonis__Marseille-P3166	no
Bacteroides	Bacteroides_uniformis	Bacteroides_uniformis__2a3A	yes
Bacteroides	Bacteroides_uniformis	Bacteroides_uniformis__2a7B	no
Bacteroides	Bacteroides_uniformis	Bacteroides_uniformis__3978T3i	yes
Bacteroides	Bacteroides_uniformis	Bacteroides_uniformis__3978T3ii	no
Bacteroides	Bacteroides_uniformis	Bacteroides_uniformis__81A2	no
Bacteroides	Bacteroides_uniformis	Bacteroides_uniformis__AM50-4	no
Bacteroides	Bacteroides_uniformis	Bacteroides_uniformis__An67	no
Bacteroides	Bacteroides_uniformis	Bacteroides_uniformis__BIOML-A1	no
Bacteroides	Bacteroides_uniformis	Bacteroides_uniformis__BIOML-A10	no
Bacteroides	Bacteroides_uniformis	Bacteroides_uniformis__BIOML-A13	yes
Bacteroides	Bacteroides_uniformis	Bacteroides_uniformis__BIOML-A16	yes
Bacteroides	Bacteroides_uniformis	Bacteroides_uniformis__BIOML-A19	no
Bacteroides	Bacteroides_uniformis	Bacteroides_uniformis__BIOML-A2	yes
Bacteroides	Bacteroides_uniformis	Bacteroides_uniformis__BIOML-A20	no
Bacteroides	Bacteroides_uniformis	Bacteroides_uniformis__BIOML-A21	yes
Bacteroides	Bacteroides_uniformis	Bacteroides_uniformis__BIOML-A22	yes
Bacteroides	Bacteroides_uniformis	Bacteroides_uniformis__BIOML-A23	yes
Bacteroides	Bacteroides_uniformis	Bacteroides_uniformis__BIOML-A25	yes
Bacteroides	Bacteroides_uniformis	Bacteroides_uniformis__BIOML-A3	yes
Bacteroides	Bacteroides_uniformis	Bacteroides_uniformis__BIOML-A30	yes
Bacteroides	Bacteroides_uniformis	Bacteroides_uniformis__BIOML-A33	yes
Bacteroides	Bacteroides_uniformis	Bacteroides_uniformis__BIOML-A35	yes
Bacteroides	Bacteroides_uniformis	Bacteroides_uniformis__BIOML-A36	yes
Bacteroides	Bacteroides_uniformis	Bacteroides_uniformis__BIOML-A38	no
Bacteroides	Bacteroides_uniformis	Bacteroides_uniformis__BIOML-A39	yes
Bacteroides	Bacteroides_uniformis	Bacteroides_uniformis__BIOML-A40	no
Bacteroides	Bacteroides_uniformis	Bacteroides_uniformis__BIOML-A42	yes
Bacteroides	Bacteroides_uniformis	Bacteroides_uniformis__BIOML-A43	yes
Bacteroides	Bacteroides_uniformis	Bacteroides_uniformis__BIOML-A44	no
Bacteroides	Bacteroides_uniformis	Bacteroides_uniformis__BIOML-A45	yes
Bacteroides	Bacteroides_uniformis	Bacteroides_uniformis__BIOML-A46	yes
Bacteroides	Bacteroides_uniformis	Bacteroides_uniformis__BIOML-A47	yes
Bacteroides	Bacteroides_uniformis	Bacteroides_uniformis__BIOML-A48	yes
Bacteroides	Bacteroides_uniformis	Bacteroides_uniformis__BIOML-A49	yes
Bacteroides	Bacteroides_uniformis	Bacteroides_uniformis__BIOML-A50	yes
Bacteroides	Bacteroides_uniformis	Bacteroides_uniformis__BIOML-A52	yes
Bacteroides	Bacteroides_uniformis	Bacteroides_uniformis__BIOML-A53	yes
Bacteroides	Bacteroides_uniformis	Bacteroides_uniformis__BIOML-A54	yes
Bacteroides	Bacteroides_uniformis	Bacteroides_uniformis__BIOML-A55	yes
Bacteroides	Bacteroides_uniformis	Bacteroides_uniformis__BIOML-A56	yes
Bacteroides	Bacteroides_uniformis	Bacteroides_uniformis__BIOML-A57	yes
Bacteroides	Bacteroides_uniformis	Bacteroides_uniformis__BIOML-A58	yes
Bacteroides	Bacteroides_uniformis	Bacteroides_uniformis__BIOML-A60	yes
Bacteroides	Bacteroides_uniformis	Bacteroides_uniformis__BIOML-A61	yes
Bacteroides	Bacteroides_uniformis	Bacteroides_uniformis__BIOML-A62	yes
Bacteroides	Bacteroides_uniformis	Bacteroides_uniformis__BIOML-A63	yes
Bacteroides	Bacteroides_uniformis	Bacteroides_uniformis__BIOML-A64	yes
Bacteroides	Bacteroides_uniformis	Bacteroides_uniformis__BIOML-A65	yes
Bacteroides	Bacteroides_uniformis	Bacteroides_uniformis__CECT77711	no
Bacteroides	Bacteroides_uniformis	Bacteroides_uniformis__NBRC113350	no
Bacteroides	Bacteroides_vulgatus	Bacteroides_vulgatus__0-1XD21-86	yes
Bacteroides	Bacteroides_vulgatus	Bacteroides_vulgatus__1001175st1_C6	yes
Bacteroides	Bacteroides_vulgatus	Bacteroides_vulgatus__1001271st1_G7	yes
Bacteroides	Bacteroides_vulgatus	Bacteroides_vulgatus__2789STDY5834842	yes
Bacteroides	Bacteroides_vulgatus	Bacteroides_vulgatus__2789STDY5834897	yes
Bacteroides	Bacteroides_vulgatus	Bacteroides_vulgatus__2789STDY5834944	yes
Bacteroides	Bacteroides_vulgatus	Bacteroides_vulgatus__3775SL-B10-iv	yes
Bacteroides	Bacteroides_vulgatus	Bacteroides_vulgatus__3775SR-B19	yes
Bacteroides	Bacteroides_vulgatus	Bacteroides_vulgatus__3975RP4	yes
Bacteroides	Bacteroides_vulgatus	Bacteroides_vulgatus__AF04-12	yes
Bacteroides	Bacteroides_vulgatus	Bacteroides_vulgatus__AF04-25	yes
Bacteroides	Bacteroides_vulgatus	Bacteroides_vulgatus__AF12-25	yes
Bacteroides	Bacteroides_vulgatus	Bacteroides_vulgatus__AF13-53	yes
Bacteroides	Bacteroides_vulgatus	Bacteroides_vulgatus__AF14-8	yes
Bacteroides	Bacteroides_vulgatus	Bacteroides_vulgatus__AF15-6A	yes
Bacteroides	Bacteroides_vulgatus	Bacteroides_vulgatus__AF16-11	yes
Bacteroides	Bacteroides_vulgatus	Bacteroides_vulgatus__AF18-14	no
Bacteroides	Bacteroides_vulgatus	Bacteroides_vulgatus__AF19-16	yes
Bacteroides	Bacteroides_vulgatus	Bacteroides_vulgatus__AF20-10	yes
Bacteroides	Bacteroides_vulgatus	Bacteroides_vulgatus__AF20-1LB	yes
Bacteroides	Bacteroides_vulgatus	Bacteroides_vulgatus__AF21-45	yes
Bacteroides	Bacteroides_vulgatus	Bacteroides_vulgatus__AF25-30LB	yes
Bacteroides	Bacteroides_vulgatus	Bacteroides_vulgatus__AF26-3BH	yes
Bacteroides	Bacteroides_vulgatus	Bacteroides_vulgatus__AF28-7	no
Bacteroides	Bacteroides_vulgatus	Bacteroides_vulgatus__AF29-13	yes
Bacteroides	Bacteroides_vulgatus	Bacteroides_vulgatus__AF31-3	yes
Bacteroides	Bacteroides_vulgatus	Bacteroides_vulgatus__AF34-15	yes
Bacteroides	Bacteroides_vulgatus	Bacteroides_vulgatus__AF35-11AC	yes
Bacteroides	Bacteroides_vulgatus	Bacteroides_vulgatus__AF35-15AC	yes
Bacteroides	Bacteroides_vulgatus	Bacteroides_vulgatus__AF36-14BH	yes
Bacteroides	Bacteroides_vulgatus	Bacteroides_vulgatus__AF37-17	yes
Bacteroides	Bacteroides_vulgatus	Bacteroides_vulgatus__AF39-1	yes
Bacteroides	Bacteroides_vulgatus	Bacteroides_vulgatus__AF39-8AT	yes
Bacteroides	Bacteroides_vulgatus	Bacteroides_vulgatus__AF41-7	yes
Bacteroides	Bacteroides_vulgatus	Bacteroides_vulgatus__AF41-8MH	yes
Bacteroides	Bacteroides_vulgatus	Bacteroides_vulgatus__AF46-14NS	yes
Bacteroides	Bacteroides_vulgatus	Bacteroides_vulgatus__am_0224	yes
Bacteroides	Bacteroides_vulgatus	Bacteroides_vulgatus__AM09-18	no
Bacteroides	Bacteroides_vulgatus	Bacteroides_vulgatus__AM34-18LB	yes
Bacteroides	Bacteroides_vulgatus	Bacteroides_vulgatus__AM49-11	yes
Bacteroides	Bacteroides_vulgatus	Bacteroides_vulgatus__ANK132K_3B	yes
Bacteroides	Bacteroides_vulgatus	Bacteroides_vulgatus__ATCC8482	yes
Bacteroides	Bacteroides_vulgatus	Bacteroides_vulgatus__ATCC8492	yes
Bacteroides	Bacteroides_vulgatus	Bacteroides_vulgatus__CFPLTA002_1B	yes
Bacteroides	Bacteroides_vulgatus	Bacteroides_vulgatus__NCTC10583	yes
Bacteroides	Bacteroides_vulgatus	Bacteroides_vulgatus__PC510	yes
Bacteroides	Bacteroides_vulgatus	Bacteroides_vulgatus__RH1270	yes
Bacteroides	Bacteroides_vulgatus	Bacteroides_vulgatus__RH127M	yes
Bacteroides	Bacteroides_vulgatus	Bacteroides_vulgatus__VIC01	no
Bacteroides	Bacteroides_vulgatus	Bacteroides_vulgatus__WCA-389-WT-3C	yes
Bacteroides	Bacteroides_xylanisolvens	Bacteroides_xylanisolvens__	no
Bacteroides	Bacteroides_xylanisolvens	Bacteroides_xylanisolvens__AF21-6AC	no
Bacteroides	Bacteroides_xylanisolvens	Bacteroides_xylanisolvens__An107	no
Bacteroides	Bacteroides_xylanisolvens	Bacteroides_xylanisolvens__An109	no
Bacteroides	Bacteroides_xylanisolvens	Bacteroides_xylanisolvens__BIOML-A1	no
Bacteroides	Bacteroides_xylanisolvens	Bacteroides_xylanisolvens__BIOML-A10	yes
Bacteroides	Bacteroides_xylanisolvens	Bacteroides_xylanisolvens__BIOML-A11	yes
Bacteroides	Bacteroides_xylanisolvens	Bacteroides_xylanisolvens__BIOML-A13	no
Bacteroides	Bacteroides_xylanisolvens	Bacteroides_xylanisolvens__BIOML-A17	yes
Bacteroides	Bacteroides_xylanisolvens	Bacteroides_xylanisolvens__BIOML-A18	yes
Bacteroides	Bacteroides_xylanisolvens	Bacteroides_xylanisolvens__BIOML-A19	yes
Bacteroides	Bacteroides_xylanisolvens	Bacteroides_xylanisolvens__BIOML-A2	yes
Bacteroides	Bacteroides_xylanisolvens	Bacteroides_xylanisolvens__BIOML-A20	yes
Bacteroides	Bacteroides_xylanisolvens	Bacteroides_xylanisolvens__BIOML-A21	yes
Bacteroides	Bacteroides_xylanisolvens	Bacteroides_xylanisolvens__BIOML-A22	yes
Bacteroides	Bacteroides_xylanisolvens	Bacteroides_xylanisolvens__BIOML-A23	yes
Bacteroides	Bacteroides_xylanisolvens	Bacteroides_xylanisolvens__BIOML-A24	yes
Bacteroides	Bacteroides_xylanisolvens	Bacteroides_xylanisolvens__BIOML-A25	yes
Bacteroides	Bacteroides_xylanisolvens	Bacteroides_xylanisolvens__BIOML-A26	yes
Bacteroides	Bacteroides_xylanisolvens	Bacteroides_xylanisolvens__BIOML-A28	yes
Bacteroides	Bacteroides_xylanisolvens	Bacteroides_xylanisolvens__BIOML-A3	no
Bacteroides	Bacteroides_xylanisolvens	Bacteroides_xylanisolvens__BIOML-A32	yes
Bacteroides	Bacteroides_xylanisolvens	Bacteroides_xylanisolvens__BIOML-A33	yes
Bacteroides	Bacteroides_xylanisolvens	Bacteroides_xylanisolvens__BIOML-A34	yes
Bacteroides	Bacteroides_xylanisolvens	Bacteroides_xylanisolvens__BIOML-A35	yes
Bacteroides	Bacteroides_xylanisolvens	Bacteroides_xylanisolvens__BIOML-A36	yes
Bacteroides	Bacteroides_xylanisolvens	Bacteroides_xylanisolvens__BIOML-A37	yes
Bacteroides	Bacteroides_xylanisolvens	Bacteroides_xylanisolvens__BIOML-A38	yes
Bacteroides	Bacteroides_xylanisolvens	Bacteroides_xylanisolvens__BIOML-A39	yes
Bacteroides	Bacteroides_xylanisolvens	Bacteroides_xylanisolvens__BIOML-A40	yes
Bacteroides	Bacteroides_xylanisolvens	Bacteroides_xylanisolvens__BIOML-A41	yes
Bacteroides	Bacteroides_xylanisolvens	Bacteroides_xylanisolvens__BIOML-A42	yes
Bacteroides	Bacteroides_xylanisolvens	Bacteroides_xylanisolvens__BIOML-A43	yes
Bacteroides	Bacteroides_xylanisolvens	Bacteroides_xylanisolvens__BIOML-A46	yes
Bacteroides	Bacteroides_xylanisolvens	Bacteroides_xylanisolvens__BIOML-A48	yes
Bacteroides	Bacteroides_xylanisolvens	Bacteroides_xylanisolvens__BIOML-A49	yes
Bacteroides	Bacteroides_xylanisolvens	Bacteroides_xylanisolvens__BIOML-A5	yes
Bacteroides	Bacteroides_xylanisolvens	Bacteroides_xylanisolvens__BIOML-A50	no
Bacteroides	Bacteroides_xylanisolvens	Bacteroides_xylanisolvens__BIOML-A51	yes
Bacteroides	Bacteroides_xylanisolvens	Bacteroides_xylanisolvens__BIOML-A52	yes
Bacteroides	Bacteroides_xylanisolvens	Bacteroides_xylanisolvens__BIOML-A53	yes
Bacteroides	Bacteroides_xylanisolvens	Bacteroides_xylanisolvens__BIOML-A54	yes
Bacteroides	Bacteroides_xylanisolvens	Bacteroides_xylanisolvens__BIOML-A55	yes
Bacteroides	Bacteroides_xylanisolvens	Bacteroides_xylanisolvens__BIOML-A56	yes
Bacteroides	Bacteroides_xylanisolvens	Bacteroides_xylanisolvens__BIOML-A57	yes
Bacteroides	Bacteroides_xylanisolvens	Bacteroides_xylanisolvens__BIOML-A60	yes
Bacteroides	Bacteroides_xylanisolvens	Bacteroides_xylanisolvens__BIOML-A62	yes
Bacteroides	Bacteroides_xylanisolvens	Bacteroides_xylanisolvens__BIOML-A65	no
Bacteroides	Bacteroides_xylanisolvens	Bacteroides_xylanisolvens__BIOML-A7	yes
Bacteroides	Bacteroides_xylanisolvens	Bacteroides_xylanisolvens__H207	no
Bacteroides	Bacteroides_xylanolyticus	Bacteroides_xylanolyticus__DSM3808	no
Bacteroides	Bacteroides_zoogleoformans	Bacteroides_zoogleoformans__ATCC33285	no
Cloacibacterium	Cloacibacterium_normanense	Cloacibacterium_normanense__DSM15886	yes
Cloacibacterium	Cloacibacterium_normanense	Cloacibacterium_normanense__IMET-F	no
Cloacibacterium	Cloacibacterium_normanense	Cloacibacterium_normanense__NRS-1	no
Flavobacterium	Flavobacterium_aciduliphilum	Flavobacterium_aciduliphilum__DSM25663	no
Flavobacterium	Flavobacterium_akiainvivens	Flavobacterium_akiainvivens__DSM25510	no
Flavobacterium	Flavobacterium_akiainvivens	Flavobacterium_akiainvivens__IK1	yes
Flavobacterium	Flavobacterium_album	Flavobacterium_album__HYN0059	no
Flavobacterium	Flavobacterium_alvei	Flavobacterium_alvei__HRAY	no
Flavobacterium	Flavobacterium_anhuiense	Flavobacterium_anhuiense__CGMCC16859	no
Flavobacterium	Flavobacterium_anhuiense	Flavobacterium_anhuiense__Flavo1	yes
Flavobacterium	Flavobacterium_anhuiense	Flavobacterium_anhuiense__Flavo2	no
Flavobacterium	Flavobacterium_anhuiense	Flavobacterium_anhuiense__Flavo4	yes
Flavobacterium	Flavobacterium_anhuiense	Flavobacterium_anhuiense__GSE09	no
Flavobacterium	Flavobacterium_anhuiense	Flavobacterium_anhuiense__M168	no
Flavobacterium	Flavobacterium_anhuiense	Flavobacterium_anhuiense__RCM74	no
Flavobacterium	Flavobacterium_antarcticum	Flavobacterium_antarcticum__DSM19726	no
Flavobacterium	Flavobacterium_aquariorum	Flavobacterium_aquariorum__IMCC34762	no
Flavobacterium	Flavobacterium_aquaticum	Flavobacterium_aquaticum__CGMCC112398	no
Flavobacterium	Flavobacterium_aquatile	Flavobacterium_aquatile__ATCC11947	yes
Flavobacterium	Flavobacterium_aquatile	Flavobacterium_aquatile__LMG4008	no
Flavobacterium	Flavobacterium_aquatile	Flavobacterium_aquatile__NBRC15052	yes
Flavobacterium	Flavobacterium_aquicola	Flavobacterium_aquicola__DSM100880	no
Flavobacterium	Flavobacterium_aquidurense	Flavobacterium_aquidurense__RC62	no
Flavobacterium	Flavobacterium_araucananum	Flavobacterium_araucananum__DSM24704	no
Flavobacterium	Flavobacterium_arcticum	Flavobacterium_arcticum__KCTC42668	no
Flavobacterium	Flavobacterium_arcticum	Flavobacterium_arcticum__SM1502	yes
Flavobacterium	Flavobacterium_aurantiibacter	Flavobacterium_aurantiibacter__TH167	no
Flavobacterium	Flavobacterium_beibuense	Flavobacterium_beibuense__F448	no
Flavobacterium	Flavobacterium_beibuense	Flavobacterium_beibuense__RSKmHC5	no
Flavobacterium	Flavobacterium_branchiophilum	Flavobacterium_branchiophilum__ATCC35035	yes
Flavobacterium	Flavobacterium_branchiophilum	Flavobacterium_branchiophilum__ATCC35036	no
Flavobacterium	Flavobacterium_branchiophilum	Flavobacterium_branchiophilum__DSM24789	yes
Flavobacterium	Flavobacterium_branchiophilum	Flavobacterium_branchiophilum__FL15	no
Flavobacterium	Flavobacterium_branchiophilum	Flavobacterium_branchiophilum__NBRC15030	no
Flavobacterium	Flavobacterium_caeni	Flavobacterium_caeni__CGMCC17031	no
Flavobacterium	Flavobacterium_caseinilyticum	Flavobacterium_caseinilyticum__AT32	no
Flavobacterium	Flavobacterium_cauense	Flavobacterium_cauense__CGMCC17270	no
Flavobacterium	Flavobacterium_cauense	Flavobacterium_cauense__R2A7	yes
Flavobacterium	Flavobacterium_cheniae	Flavobacterium_cheniae__CGMCC16844	no
Flavobacterium	Flavobacterium_cheniae	Flavobacterium_cheniae__DSM22462	yes
Flavobacterium	Flavobacterium_chilense	Flavobacterium_chilense__DSM24724	yes
Flavobacterium	Flavobacterium_chilense	Flavobacterium_chilense__LMG26360	no
Flavobacterium	Flavobacterium_chungangense	Flavobacterium_chungangense__LMG26729	no
Flavobacterium	Flavobacterium_circumlabens	Flavobacterium_circumlabens__CCM8828	yes
Flavobacterium	Flavobacterium_circumlabens	Flavobacterium_circumlabens__P5626	no
Flavobacterium	Flavobacterium_collinsii	Flavobacterium_collinsii__CECT7796	no
Flavobacterium	Flavobacterium_columnare	Flavobacterium_columnare__1201	yes
Flavobacterium	Flavobacterium_columnare	Flavobacterium_columnare__1214	yes
Flavobacterium	Flavobacterium_columnare	Flavobacterium_columnare__1215	no
Flavobacterium	Flavobacterium_columnare	Flavobacterium_columnare__1362	yes
Flavobacterium	Flavobacterium_columnare	Flavobacterium_columnare__1372	yes
Flavobacterium	Flavobacterium_columnare	Flavobacterium_columnare__1723	yes
Flavobacterium	Flavobacterium_columnare	Flavobacterium_columnare__94081	yes
Flavobacterium	Flavobacterium_columnare	Flavobacterium_columnare__ARS1	yes
Flavobacterium	Flavobacterium_columnare	Flavobacterium_columnare__ATCC23463	yes
Flavobacterium	Flavobacterium_columnare	Flavobacterium_columnare__ATCC49512	yes
Flavobacterium	Flavobacterium_columnare	Flavobacterium_columnare__B185	yes
Flavobacterium	Flavobacterium_columnare	Flavobacterium_columnare__BGFS27	yes
Flavobacterium	Flavobacterium_columnare	Flavobacterium_columnare__C2	yes
Flavobacterium	Flavobacterium_columnare	Flavobacterium_columnare__CC1802	yes
Flavobacterium	Flavobacterium_columnare	Flavobacterium_columnare__CC1803	yes
Flavobacterium	Flavobacterium_columnare	Flavobacterium_columnare__CC1805	yes
Flavobacterium	Flavobacterium_columnare	Flavobacterium_columnare__CC1808	no
Flavobacterium	Flavobacterium_columnare	Flavobacterium_columnare__CF1	yes
Flavobacterium	Flavobacterium_columnare	Flavobacterium_columnare__CIP109753	no
Flavobacterium	Flavobacterium_columnare	Flavobacterium_columnare__CSF29810	yes
Flavobacterium	Flavobacterium_columnare	Flavobacterium_columnare__MSFC4	yes
Flavobacterium	Flavobacterium_columnare	Flavobacterium_columnare__NBRC100251	no
Flavobacterium	Flavobacterium_columnare	Flavobacterium_columnare__NK01	yes
Flavobacterium	Flavobacterium_columnare	Flavobacterium_columnare__Pf1	yes
Flavobacterium	Flavobacterium_columnare	Flavobacterium_columnare__SP1802	no
Flavobacterium	Flavobacterium_columnare	Flavobacterium_columnare__SP1805	yes
Flavobacterium	Flavobacterium_columnare	Flavobacterium_columnare__SP1809	yes
Flavobacterium	Flavobacterium_columnare	Flavobacterium_columnare__TC1691	yes
Flavobacterium	Flavobacterium_commune	Flavobacterium_commune__PK15	no
Flavobacterium	Flavobacterium_crassostreae	Flavobacterium_crassostreae__LPB0076	no
Flavobacterium	Flavobacterium_croceum	Flavobacterium_croceum__DSM17960	no
Flavobacterium	Flavobacterium_crocinum	Flavobacterium_crocinum__HYN0056	no
Flavobacterium	Flavobacterium_cucumis	Flavobacterium_cucumis__DSM18830	no
Flavobacterium	Flavobacterium_cupreum	Flavobacterium_cupreum__CCM8825	no
Flavobacterium	Flavobacterium_cutihirudinis	Flavobacterium_cutihirudinis__DSM25795	no
Flavobacterium	Flavobacterium_cyanobacteriorum	Flavobacterium_cyanobacteriorum__TH021	no
Flavobacterium	Flavobacterium_daejeonense	Flavobacterium_daejeonense__DSM17708	no
Flavobacterium	Flavobacterium_daejeonense	Flavobacterium_daejeonense__RCH33	no
Flavobacterium	Flavobacterium_daemonense	Flavobacterium_daemonense__JCM19455	no
Flavobacterium	Flavobacterium_dankookense	Flavobacterium_dankookense__DSM25687	no
Flavobacterium	Flavobacterium_defluvii	Flavobacterium_defluvii__DSM17963	no
Flavobacterium	Flavobacterium_degerlachei	Flavobacterium_degerlachei__DSM15718	no
Flavobacterium	Flavobacterium_denitrificans	Flavobacterium_denitrificans__DSM15936	no
Flavobacterium	Flavobacterium_endophyticum	Flavobacterium_endophyticum__DSM29537	no
Flavobacterium	Flavobacterium_enshiense	Flavobacterium_enshiense__DK69	no
Flavobacterium	Flavobacterium_faecale	Flavobacterium_faecale__WV33	no
Flavobacterium	Flavobacterium_filum	Flavobacterium_filum__DSM17961	no
Flavobacterium	Flavobacterium_flevense	Flavobacterium_flevense__DSM1076	yes
Flavobacterium	Flavobacterium_flevense	Flavobacterium_flevense__NBRC14960	no
Flavobacterium	Flavobacterium_fluviatile	Flavobacterium_fluviatile__TAPY14	no
Flavobacterium	Flavobacterium_fluvii	Flavobacterium_fluvii__DSM19978	no
Flavobacterium	Flavobacterium_foetidum	Flavobacterium_foetidum__JCM32085	no
Flavobacterium	Flavobacterium_fontis	Flavobacterium_fontis__DSM25660	no
Flavobacterium	Flavobacterium_frigidarium	Flavobacterium_frigidarium__DSM17623	no
Flavobacterium	Flavobacterium_frigoris	Flavobacterium_frigoris__DSM15719	no
Flavobacterium	Flavobacterium_frigoris	Flavobacterium_frigoris__PS1	no
Flavobacterium	Flavobacterium_fryxellicola	Flavobacterium_fryxellicola__DSM16209	no
Flavobacterium	Flavobacterium_gelidilacus	Flavobacterium_gelidilacus__DSM15343	no
Flavobacterium	Flavobacterium_gillisiae	Flavobacterium_gillisiae__DSM22376	no
Flavobacterium	Flavobacterium_gilvum	Flavobacterium_gilvum__EM1308	no
Flavobacterium	Flavobacterium_ginsenosidimutans	Flavobacterium_ginsenosidimutans__THG01	no
Flavobacterium	Flavobacterium_glaciei	Flavobacterium_glaciei__CGMCC15380	yes
Flavobacterium	Flavobacterium_glaciei	Flavobacterium_glaciei__DSM19728	no
Flavobacterium	Flavobacterium_glycines	Flavobacterium_glycines__Gm149	yes
Flavobacterium	Flavobacterium_glycines	Flavobacterium_glycines__NBRC105008	no
Flavobacterium	Flavobacterium_granuli	Flavobacterium_granuli__DSM17797	yes
Flavobacterium	Flavobacterium_granuli	Flavobacterium_granuli__DSM19729	no
[truncated: 1,798 more rows]
